# Supplementary material for: LncRNA SOX9-AS1 triggers a transcriptional program involved in lipid metabolic reprogramming, cell migration and invasion in triple-negative breast cancer
Source: Sci Rep. 2024 Jan 17;14:1483. doi: 10.1038/s41598-024-51947-2 (PMC10794186; doi:10.1038/s41598-024-51947-2)
Supplement: Supplementary file 3 — Supplementary Table 1. [file 41598_2024_51947_MOESM3_ESM.xlsx]

## Sheet: BRCA-TCGA
Supplementary Table 1. Association between SOX9-AS1 expression and clinicopathological characteristics of BRCA-TCGA patients.
Clinicopathological characteristics		N=1066	SOX9-AS1 expression		X2	P value
			High	Low
Age	<50	289	161	128	4.86	0.027*
	≥50	777	372	405
Histopathology Type	Breast Invasive Ductal Carcinoma	759	372	387		0.057
	Breast Invasive Lobular Carcinoma	201	116	85	7.51
	Mixed Histology	29	12	17
	Other	77	33	44
Clinical Stage	I- II	782	402	380	1.796	0.18
	III- IV	261	121	140
	NA	23	10	13	-	-
ER status (IHC)	Positive	780	329	451	88.33	5.53e-21*
	Negative	235	182	53
	NA	51	22	29	-	-
PR status (IHC)	Positive	673	283	390	208.94	4.94e-45*
	Negative	339	226	113
	NA	54	24	30
HER2 status (IHC)	Positive	105	41	64	2.77	0.095
	Negative	639	309	330
	NA	322	183	139	-	-
PAM50 Subtype	Luminal A	498	233	265	231.871	5.449 e-50*
	Luminal B	197	35	162
	HER2-Enrich	77	26	51
	Basal-like	171	163	8
	NA	123	76	47
Radiation Therapy	Yes	540	280	260	0.22	0.63
	No	429	215	214
	NA	97	38	59	-	-
Lymph node	Positive	388	180	208	0	1
status	Negative	380	177	203
	NA	298	176	122	-	-
Metastasis status	Positive	14	10	4	2.63	0.105
	Negative	748	344	404
	NA	304	179	125	-	-
pCR**	Positive	100	54	46	0.36	0.55
	Negative	786	395	391
	NA	180	84	96	-	-
**Pathological Complete Response: denotes whether a neoplasm developed after the initial treatment has finished.
