# Supplementary material for: LncRNA SOX9-AS1 triggers a transcriptional program involved in lipid metabolic reprogramming, cell migration and invasion in triple-negative breast cancer
Source: Sci Rep. 2024 Jan 17;14:1483. doi: 10.1038/s41598-024-51947-2 (PMC10794186; doi:10.1038/s41598-024-51947-2)
Supplement: Supplementary file 4 — Supplementary Table 2. [file 41598_2024_51947_MOESM4_ESM.xlsx]

## Sheet: TNBC_TCGA_quartiles_DGE
Supplementary Table 2. Differentially expressed genes between the SOX9-AS1 high expression group and the SOX9-AS1 low expression group in TNBC-TCGA samples.
Gene_ID	symbol	baseMean	log2FoldChange	lfcSE	stat	pvalue	padj	entrez
ENSG00000213759	UGT2B11	979.022	11.2265	1.27324	8.81726	1.17e-18	1.01e-15	10720
ENSG00000135226	UGT2B28	114.576	10.4368	1.34206	7.7767	7.44e-15	2.82e-12	54490
ENSG00000103310	ZP2	457.846	10.1875	1.10142	9.2494	2.26e-20	3.31e-17	7783
ENSG00000255501	CARD18	22.682	9.59624	1.90122	5.0474	4.48e-07	1.89e-05	59082
ENSG00000183862	CNGA2	29.031	8.86968	1.38877	6.38674	1.69e-10	2.21e-08	1260
ENSG00000170516	COX7B2	56.4889	8.79109	1.45631	6.03657	1.57e-09	1.54e-07	170712
ENSG00000105141	CASP14	7511.46	8.39091	0.815012	10.2954	7.39e-25	4.33e-21	23581
ENSG00000176566	DCAF4L2	68.6743	8.22839	1.35241	6.08423	1.17e-09	1.19e-07	138009
ENSG00000172551	MUCL1	22615.9	7.79069	0.963561	8.08531	6.2e-16	2.91e-13	118430
ENSG00000137975	CLCA2	4904.51	7.76752	0.690448	11.25	2.32e-29	4.08e-25	9635
ENSG00000099399	MAGEB2	62.8363	7.62439	1.42905	5.33528	9.54e-08	5.25e-06	4113
ENSG00000183273	CCDC60	36.6233	7.58269	0.975562	7.77264	7.69e-15	2.82e-12	160777
ENSG00000203837	PNLIPRP3	174.031	7.42493	1.34356	5.52633	3.27e-08	2.16e-06	119548
ENSG00000184956	MUC6	1148.41	7.28894	0.755528	9.64748	5.04e-22	1.27e-18	4588
ENSG00000159763	PIP	10042.4	7.26407	0.866319	8.38497	5.07e-17	2.98e-14	5304
ENSG00000186526	CYP4F8	304.068	7.22255	0.899381	8.03058	9.7e-16	4.27e-13	11283
ENSG00000175329	ISX	24.883	7.17024	1.10768	6.47321	9.59e-11	1.36e-08	91464
ENSG00000178363	CALML3	2993.02	6.95324	0.715441	9.71881	2.51e-22	7.35e-19	810
ENSG00000100867	DHRS2	2246.1	6.90275	0.63785	10.8219	2.71e-27	2.39e-23	10202
ENSG00000142619	PADI3	844.766	6.6639	0.712152	9.35742	8.17e-21	1.31e-17	51702
ENSG00000140798	ABCC12	92.3624	6.65353	0.933566	7.12701	1.03e-12	2.44e-10	94160
ENSG00000096006	CRISP3	1074.2	6.63228	0.837525	7.9189	2.4e-15	9.81e-13	10321
ENSG00000125788	DEFB126	7.3457	6.51897	2.25618	2.88939	0.00385988	0.0244156	81623
ENSG00000167165	UGT1A6	113.191	6.44155	1.09489	5.8833	4.02e-09	3.52e-07	54578
ENSG00000213401	MAGEA12	245.112	6.3027	1.44965	4.34773	1.38e-05	0.000322834	4111
ENSG00000248771	SMIM31	71.1776	6.28439	0.970321	6.47661	9.38e-11	1.35e-08	100505989
ENSG00000121270	ABCC11	2467.32	6.22277	0.659589	9.43432	3.94e-21	6.93e-18	85320
ENSG00000114248	LRRC31	118.036	6.21918	0.705563	8.81449	1.2e-18	1.01e-15	79782
ENSG00000229453	SPINK8	437.3	6.20521	0.911994	6.804	1.02e-11	1.97e-09	646424
ENSG00000142623	PADI1	60.5064	6.15707	0.770178	7.99435	1.3e-15	5.59e-13	29943
ENSG00000129988	LBP	4979.35	6.01544	0.697648	8.62246	6.55e-18	4.44e-15	3929
ENSG00000170419	VSTM2A	44.9007	6.00216	0.936871	6.40661	1.49e-10	2e-08	222008
ENSG00000078898	BPIFB2	83.5803	5.99977	0.882372	6.79959	1.05e-11	2.01e-09	80341
ENSG00000164893	SLC7A13	7.68443	5.94913	0.92071	6.46145	1.04e-10	1.46e-08	157724
ENSG00000224960	PPP4R3C	5.62169	5.91737	1.771	3.34125	0.000834011	0.00789686	139420
ENSG00000126752	SSX1	10.816	5.90459	1.40617	4.19906	2.68e-05	0.000555694	6756
ENSG00000134240	HMGCS2	155	5.7732	0.714174	8.08374	6.28e-16	2.91e-13	3158
ENSG00000179593	ALOX15B	5835.13	5.7153	0.651093	8.77801	1.66e-18	1.27e-15	247
ENSG00000007306	CEACAM7	32.7798	5.68875	0.73796	7.70875	1.27e-14	4.39e-12	1087
ENSG00000171557	FGG	30.2527	5.65059	0.829395	6.81291	9.56e-12	1.87e-09	2266
ENSG00000166959	MS4A8	15.8984	5.63588	0.960064	5.87031	4.35e-09	3.77e-07	83661
ENSG00000148513	ANKRD30A	112.442	5.62775	0.824536	6.82535	8.77e-12	1.75e-09	91074
ENSG00000198930	CSAG1	275.05	5.62324	0.901903	6.23486	4.52e-10	5.24e-08	158511
ENSG00000198535	C2CD4A	859.77	5.61888	0.66937	8.39428	4.69e-17	2.85e-14	145741
ENSG00000175311	ANKS4B	39.1446	5.61741	0.779049	7.21059	5.57e-13	1.38e-10	257629
ENSG00000273706	LHX1	30.4928	5.58361	0.82246	6.78891	1.13e-11	2.12e-09	3975
ENSG00000183888	SRARP	18.4572	5.54262	0.776022	7.14234	9.18e-13	2.21e-10	149563
ENSG00000091138	SLC26A3	48.4711	5.49483	0.776535	7.07609	1.48e-12	3.48e-10	1811
ENSG00000151365	THRSP	1073.39	5.49361	0.636791	8.62703	6.3e-18	4.43e-15	7069
ENSG00000156269	NAA11	43.0014	5.47959	1.24733	4.39307	1.12e-05	0.000273608	84779
ENSG00000227234	SPANXB1	32.4661	5.45758	0.998992	5.46309	4.68e-08	2.96e-06	728695
ENSG00000196228	SULT1C3	5.45007	5.44707	1.85434	2.93748	0.00330895	0.0217735	442038
ENSG00000109181	UGT2B10	5.78047	5.42938	1.3353	4.06604	4.78e-05	0.000880451	7365
ENSG00000196620	UGT2B15	20.5068	5.38983	0.715053	7.53766	4.78e-14	1.56e-11	7366
ENSG00000163873	GRIK3	624.799	5.28168	0.61559	8.57987	9.5e-18	6.19e-15	2899
ENSG00000263429	TMEM238L	96.9996	5.26138	0.676697	7.77509	7.54e-15	2.82e-12	100289255
ENSG00000146360	GPR6	10.3573	5.23873	1.34863	3.88447	0.000102553	0.00158469	2830
ENSG00000184478	OR56A3	17.8058	5.18907	1.42797	3.63387	0.0002792	0.00344359	390083
ENSG00000169509	CRCT1	11.4858	5.18711	1.43683	3.61011	0.000306068	0.00371275	54544
ENSG00000142973	CYP4B1	750.438	5.18121	0.619093	8.36904	5.81e-17	3.3e-14	1580
ENSG00000186160	CYP4Z1	372.416	5.13514	0.662121	7.75559	8.79e-15	3.15e-12	199974
ENSG00000147246	HTR2C	26.7307	5.07291	0.940391	5.39447	6.87e-08	4.03e-06	3358
ENSG00000203857	HSD3B1	4.20171	5.0613	1.14924	4.40406	1.06e-05	0.000263762	3283
ENSG00000198074	AKR1B10	133.323	5.04294	0.546744	9.22359	2.87e-20	3.89e-17	57016
ENSG00000197641	SERPINB13	87.2851	5.01138	1.09612	4.57192	4.83e-06	0.000141304	5275
ENSG00000170935	NCBP2L	4.92883	4.98781	0.784632	6.35687	2.06e-10	2.61e-08	392517
ENSG00000178403	NEUROG2	214.405	4.95257	0.987477	5.01538	5.29e-07	2.17e-05	63973
ENSG00000158786	PLA2G2F	8.88923	4.92256	0.756625	6.50595	7.72e-11	1.16e-08	64600
ENSG00000211452	DIO1	325.66	4.91206	0.610167	8.05035	8.26e-16	3.73e-13	1733
ENSG00000122787	AKR1D1	38.8623	4.89759	0.735444	6.65937	2.75e-11	4.57e-09	6718
ENSG00000185247	MAGEA11	19.3652	4.87707	0.94021	5.18721	2.13e-07	1.05e-05	4110
ENSG00000068985	PAGE1	4.59589	4.86468	1.46678	3.31657	0.000911294	0.00842468	8712
ENSG00000244122	UGT1A7	6.80184	4.77216	1.13006	4.22292	2.41e-05	0.000507153	54577
ENSG00000148942	SLC5A12	37.595	4.76351	0.81609	5.83699	5.32e-09	4.56e-07	159963
ENSG00000155495	MAGEC1	22.3624	4.75514	1.03637	4.58828	4.47e-06	0.000132214	9947
ENSG00000169469	SPRR1B	132.521	4.75176	0.96683	4.91478	8.89e-07	3.43e-05	6699
ENSG00000186115	CYP4F2	3.93326	4.74861	0.879184	5.40116	6.62e-08	3.94e-06	8529
ENSG00000166159	LRTM2	96.8733	4.7467	0.730688	6.49621	8.24e-11	1.23e-08	654429
ENSG00000171560	FGA	10.7986	4.72603	0.965633	4.89423	9.87e-07	3.77e-05	2243
ENSG00000184148	SPRR4	2.28045	4.71492	1.65066	2.85638	0.00428505	0.0264558	163778
ENSG00000233670	PIRT	6.35253	4.69441	0.847168	5.5413	3e-08	2.03e-06	644139
ENSG00000169618	PROKR1	65.1409	4.68494	0.740085	6.33027	2.45e-10	3.01e-08	10887
ENSG00000183569	SERHL2	2384.68	4.6481	0.565306	8.22227	2e-16	1.04e-13	253190
ENSG00000151033	LYZL2	9.42666	4.58024	0.915718	5.0018	5.68e-07	2.3e-05	119180
ENSG00000160339	FCN2	42.0174	4.57945	0.824336	5.55532	2.77e-08	1.92e-06	2220
ENSG00000125879	OTOR	3.95215	4.53022	0.992827	4.56295	5.04e-06	0.000146266	56914
ENSG00000115665	SLC5A7	3.63388	4.51916	1.1957	3.77951	0.000157136	0.00219691	60482
ENSG00000105668	UPK1A	134.236	4.50209	0.613221	7.34172	2.11e-13	5.71e-11	11045
ENSG00000167014	TERB2	2.8643	4.49046	1.29093	3.47847	0.000504285	0.00542968	145645
ENSG00000111249	CUX2	182.759	4.47796	0.57223	7.82545	5.06e-15	1.98e-12	23316
ENSG00000215612	HMX1	11.9067	4.42006	0.723782	6.10689	1.02e-09	1.06e-07	3166
ENSG00000096088	PGC	23.8585	4.40147	0.707847	6.21811	5.03e-10	5.68e-08	5225
ENSG00000175121	WFDC5	35.8315	4.35506	0.746267	5.8358	5.35e-09	4.57e-07	149708
ENSG00000171798	KNDC1	127.85	4.3515	0.620188	7.01642	2.28e-12	5.14e-10	85442
ENSG00000131914	LIN28A	10.8915	4.34586	0.899093	4.83361	1.34e-06	4.87e-05	79727
ENSG00000241794	SPRR2A	29.0645	4.27413	0.891371	4.79501	1.63e-06	5.75e-05	6700
ENSG00000115255	REEP6	1982.35	4.2374	0.472981	8.95893	3.28e-19	3.39e-16	92840
ENSG00000125851	PCSK2	43.5221	4.22818	0.903136	4.68167	2.85e-06	9.09e-05	5126
ENSG00000171401	KRT13	269.014	4.22817	0.770049	5.49077	4e-08	2.6e-06	3860
ENSG00000205669	ACOT6	10.1143	4.22429	0.76543	5.51885	3.41e-08	2.25e-06	641372
ENSG00000188089	PLA2G4E	51.7226	4.22079	0.597746	7.06117	1.65e-12	3.82e-10	123745
ENSG00000197408	CYP2B6	4.14265	4.21532	1.03576	4.06978	4.71e-05	0.000870066	1555
ENSG00000235034	C19orf81	14.4791	4.17859	0.670755	6.22968	4.67e-10	5.34e-08	342918
ENSG00000162009	SSTR5	1.84368	4.17698	1.1917	3.50507	0.000456481	0.00503761	6755
ENSG00000160182	TFF1	87.705	4.17174	0.730241	5.71282	1.11e-08	8.62e-07	7031
ENSG00000143546	S100A8	12205.8	4.162	0.608449	6.84035	7.9e-12	1.6e-09	6279
ENSG00000162891	IL20	22.9313	4.14554	0.689483	6.01254	1.83e-09	1.74e-07	50604
ENSG00000182583	VCX	6.17082	4.131	1.17317	3.52122	0.000429559	0.00481906	26609
ENSG00000197177	ADGRA1	6.34569	4.113	1.07711	3.81856	0.000134232	0.00193987	84435
ENSG00000046774	MAGEC2	15.4957	4.10454	1.11437	3.68327	0.000230262	0.00296061	51438
ENSG00000178934	LGALS7	398.673	4.09106	0.796079	5.13901	2.76e-07	1.28e-05	3963
ENSG00000171564	FGB	42.6035	4.06458	0.895959	4.53658	5.72e-06	0.00016154	2244
ENSG00000181552	EDDM3B	6.27169	4.06454	1.05854	3.83976	0.000123153	0.00181097	64184
ENSG00000136574	GATA4	11.491	4.04315	0.866847	4.6642	3.1e-06	9.77e-05	2626
ENSG00000120903	CHRNA2	5.21722	4.00953	0.901295	4.44863	8.64e-06	0.000223083	1135
ENSG00000176769	TCERG1L	9.80511	4.00552	0.817788	4.89799	9.68e-07	3.71e-05	256536
ENSG00000180777	ANKRD30B	22.8876	3.96535	0.672687	5.89479	3.75e-09	3.3e-07	374860
ENSG00000117148	ACTL8	934.389	3.9406	0.715802	5.50516	3.69e-08	2.42e-06	81569
ENSG00000157005	SST	2.48644	3.93325	1.21293	3.24275	0.0011838	0.0102344	6750
ENSG00000188100	FAM25A	9.33176	3.91798	1.02695	3.81518	0.000136085	0.0019602	643161
ENSG00000057149	SERPINB3	188.019	3.89059	1.0063	3.86625	0.000110523	0.00167277	6317
ENSG00000189377	CXCL17	3455.9	3.88858	0.736019	5.28326	1.27e-07	6.73e-06	284340
ENSG00000109906	ZBTB16	93.8591	3.88502	0.608013	6.3897	1.66e-10	2.2e-08	7704
ENSG00000153294	ADGRF4	138.793	3.8809	0.723182	5.36642	8.03e-08	4.56e-06	221393
ENSG00000006071	ABCC8	139.124	3.87321	0.710857	5.44865	5.08e-08	3.17e-06	6833
ENSG00000166006	KCNC2	2.04925	3.87171	1.04368	3.70966	0.000207541	0.00273644	3747
ENSG00000168703	WFDC12	24.8571	3.83289	0.772718	4.96027	7.04e-07	2.79e-05	128488
ENSG00000144820	ADGRG7	15.8225	3.82987	1.15993	3.30182	0.000960593	0.00874269	84873
ENSG00000165643	SOHLH1	7.75918	3.81639	0.775344	4.92219	8.56e-07	3.32e-05	402381
ENSG00000154162	CDH12	39.1858	3.81253	0.805613	4.73245	2.22e-06	7.38e-05	1010
ENSG00000133115	STOML3	2.45126	3.80842	1.03286	3.68725	0.000226687	0.00292105	161003
ENSG00000198788	MUC2	16.54	3.79858	0.595223	6.38179	1.75e-10	2.27e-08	4583
ENSG00000106236	NPTX2	950.306	3.79553	0.521803	7.27386	3.49e-13	9.04e-11	4885
ENSG00000142025	DMRTC2	17.2383	3.78749	0.978477	3.8708	0.000108478	0.00165319	63946
ENSG00000206073	SERPINB4	257.153	3.77704	0.978445	3.86025	0.000113271	0.0017062	6318
ENSG00000229314	ORM1	1234.67	3.76339	0.910871	4.13164	3.6e-05	0.000704441	5004
ENSG00000205076	LGALS7	20.1582	3.75215	0.841083	4.46109	8.15e-06	0.000214228	3963
ENSG00000273111	LYPD4	4.0674	3.75033	0.867984	4.32074	1.56e-05	0.000358741	147719
ENSG00000256394	ASIC5	3.87891	3.74936	1.14531	3.27367	0.00106162	0.00946636	51802
ENSG00000185988	PLK5	6.79598	3.74117	0.572057	6.53985	6.16e-11	9.68e-09	126520
ENSG00000205549	C9orf92	4.6409	3.74049	0.923614	4.04984	5.13e-05	0.00092622	100129385
ENSG00000189001	SBSN	934.563	3.73525	0.658459	5.67272	1.41e-08	1.05e-06	374897
ENSG00000105388	CEACAM5	199.384	3.72983	0.650086	5.73743	9.61e-09	7.69e-07	1048
ENSG00000147160	AWAT2	54.2143	3.72346	0.715071	5.20711	1.92e-07	9.59e-06	158835
ENSG00000184330	S100A7A	537.504	3.71942	1.1047	3.3669	0.000760179	0.0074049	338324
ENSG00000132681	ATP1A4	49.8839	3.69954	0.547289	6.75977	1.38e-11	2.53e-09	480
ENSG00000158022	TRIM63	26.576	3.69605	0.626419	5.90028	3.63e-09	3.21e-07	84676
ENSG00000161634	DCD	40.7562	3.6959	0.859008	4.30252	1.69e-05	0.000384022	117159
ENSG00000131738	KRT33B	3.72911	3.69392	1.1252	3.2829	0.00102745	0.00921768	3884
ENSG00000156564	LRFN2	35.3324	3.69295	0.538642	6.85603	7.08e-12	1.47e-09	57497
ENSG00000009765	IYD	64.957	3.67991	0.673579	5.46322	4.68e-08	2.96e-06	389434
ENSG00000081051	AFP	33.3655	3.67966	0.798877	4.60604	4.1e-06	0.000122648	174
ENSG00000169083	AR	4165.79	3.65638	0.521686	7.00876	2.4e-12	5.36e-10	367
ENSG00000197446	CYP2F1	11.1986	3.65127	0.976467	3.73927	0.000184556	0.00249495	1572
ENSG00000188959	C9orf152	678.085	3.63916	0.538652	6.75605	1.42e-11	2.57e-09	401546
ENSG00000203786	KPRP	2.56674	3.63608	1.272	2.85856	0.00425564	0.0263274	448834
ENSG00000169059	VCX3A	2.7055	3.62774	1.09295	3.3192	0.000902753	0.00838094	51481
ENSG00000140297	GCNT3	277.685	3.62252	0.649806	5.57477	2.48e-08	1.73e-06	9245
ENSG00000182585	EPGN	64.1231	3.61532	0.675708	5.35042	8.77e-08	4.87e-06	255324
ENSG00000160180	TFF3	2314.44	3.59428	0.745028	4.82435	1.4e-06	5.07e-05	7033
ENSG00000172482	AGXT	5.92443	3.57875	0.667596	5.36066	8.29e-08	4.66e-06	189
ENSG00000203985	LDLRAD1	17.7034	3.54685	0.716892	4.94754	7.52e-07	2.96e-05	388633
ENSG00000184709	LRRC26	83.79	3.54566	0.54292	6.53073	6.54e-11	1.02e-08	389816
ENSG00000204539	CDSN	20.7029	3.51556	0.760761	4.62111	3.82e-06	0.00011524	1041
ENSG00000158104	HPD	64.3592	3.511	0.498039	7.04964	1.79e-12	4.1e-10	3242
ENSG00000186910	SERPINA11	74.1702	3.49333	0.734176	4.75817	1.95e-06	6.64e-05	256394
ENSG00000070526	ST6GALNAC1	135.297	3.48581	0.543068	6.41874	1.37e-10	1.87e-08	55808
ENSG00000184845	DRD1	19.338	3.45612	0.671753	5.14492	2.68e-07	1.25e-05	1812
ENSG00000103534	TMC5	1482.57	3.45368	0.608135	5.67915	1.35e-08	1.03e-06	79838
ENSG00000139865	TTC6	160.226	3.45055	0.535703	6.44117	1.19e-10	1.63e-08	319089
ENSG00000161905	ALOX15	244.416	3.44554	0.577566	5.96562	2.44e-09	2.26e-07	246
ENSG00000165078	CPA6	17.5124	3.44042	0.554136	6.20863	5.34e-10	5.99e-08	57094
ENSG00000075043	KCNQ2	11.651	3.4353	0.642531	5.34652	8.97e-08	4.96e-06	3785
ENSG00000110169	HPX	288.221	3.4289	0.447763	7.65784	1.89e-14	6.28e-12	3263
ENSG00000147041	SYTL5	118.558	3.4108	0.590185	5.7792	7.51e-09	6.09e-07	94122
ENSG00000166743	ACSM1	196.806	3.40661	0.514299	6.62379	3.5e-11	5.76e-09	116285
ENSG00000186049	KRT73	2.76115	3.39389	0.91163	3.72288	0.000196963	0.00263246	319101
ENSG00000270765	GAS2L2	20.131	3.39174	0.538384	6.29985	2.98e-10	3.57e-08	246176
ENSG00000163207	IVL	220.279	3.3809	0.728957	4.63799	3.52e-06	0.000107696	3713
ENSG00000197084	LCE1C	5.11093	3.36869	1.25512	2.68397	0.00727536	0.0389835	353133
ENSG00000144452	ABCA12	1721.87	3.36063	0.592435	5.67258	1.41e-08	1.05e-06	26154
ENSG00000108684	ASIC2	18.5806	3.3568	0.662541	5.06656	4.05e-07	1.78e-05	40
ENSG00000179023	KLHDC7A	275.015	3.34651	0.736366	4.54463	5.5e-06	0.000158021	127707
ENSG00000185863	TMEM210	16.983	3.33844	0.542648	6.15212	7.65e-10	8.21e-08	100505993
ENSG00000197046	SIGLEC15	233.117	3.31489	0.510658	6.49141	8.5e-11	1.25e-08	284266
ENSG00000162989	KCNJ3	28.1503	3.31068	0.639309	5.17853	2.24e-07	1.09e-05	3760
ENSG00000163092	XIRP2	2.87152	3.30654	1.04465	3.16521	0.00154971	0.0124387	129446
ENSG00000089250	NOS1	45.8776	3.29725	0.6406	5.14713	2.65e-07	1.24e-05	4842
ENSG00000181449	SOX2	143.28	3.2938	0.748915	4.3981	1.09e-05	0.000269238	6657
ENSG00000089199	CHGB	67.8115	3.28541	0.594349	5.52775	3.24e-08	2.16e-06	1114
ENSG00000182333	LIPF	3.75074	3.28507	0.852701	3.85254	0.000116897	0.00174671	8513
ENSG00000105641	SLC5A5	49.2754	3.27866	0.572387	5.72804	1.02e-08	8.09e-07	6528
ENSG00000263639	MSMB	150.862	3.276	0.626734	5.2271	1.72e-07	8.71e-06	4477
ENSG00000129514	FOXA1	4029.57	3.25835	0.547165	5.95496	2.6e-09	2.38e-07	3169
ENSG00000198681	MAGEA1	8.73901	3.25259	0.997854	3.25959	0.00111575	0.0098099	4100
ENSG00000181433	SAGE1	3.82326	3.2336	1.07855	2.99809	0.00271676	0.0188173	55511
ENSG00000100095	SEZ6L	34.4549	3.22825	0.572922	5.63471	1.75e-08	1.25e-06	23544
ENSG00000197888	UGT2B17	19.8517	3.22776	0.749427	4.30697	1.66e-05	0.000378348	7367
ENSG00000088002	SULT2B1	514.049	3.22723	0.43194	7.47148	7.93e-14	2.41e-11	6820
ENSG00000167769	ACER1	11.2106	3.20612	0.631498	5.077	3.83e-07	1.69e-05	125981
ENSG00000147573	TRIM55	58.8609	3.20561	0.598084	5.3598	8.33e-08	4.67e-06	84675
ENSG00000172425	TTC36	60.493	3.19991	0.483997	6.61143	3.81e-11	6.2e-09	143941
ENSG00000122584	NXPH1	10.968	3.19394	0.939652	3.39906	0.000676169	0.00676666	30010
ENSG00000103316	CRYM	191.63	3.19273	0.609783	5.23584	1.64e-07	8.38e-06	1428
ENSG00000124102	PI3	1601.48	3.19258	0.66616	4.79252	1.65e-06	5.8e-05	5266
ENSG00000197565	COL4A6	227.745	3.19087	0.517352	6.1677	6.93e-10	7.53e-08	1288
ENSG00000170426	SDR9C7	15.5014	3.18311	0.573293	5.55234	2.82e-08	1.93e-06	121214
ENSG00000259680	NA	27.3253	3.18206	0.68467	4.64758	3.36e-06	0.000104264	NA
ENSG00000166816	LDHD	323.866	3.17605	0.427514	7.42911	1.09e-13	3.21e-11	197257
ENSG00000257017	HP	301.641	3.17186	0.732749	4.32871	1.5e-05	0.000347375	3240
ENSG00000248144	ADH1C	54.0978	3.1648	0.615508	5.14177	2.72e-07	1.27e-05	126
ENSG00000183729	NPBWR1	22.5425	3.15729	0.630316	5.00906	5.47e-07	2.22e-05	2831
ENSG00000132932	ATP8A2	551.835	3.15303	0.509257	6.19142	5.96e-10	6.6e-08	51761
ENSG00000157093	LYZL4	1.82722	3.14877	0.847296	3.71626	0.000202195	0.00267799	131375
ENSG00000174469	CNTNAP2	1148.92	3.14221	0.573913	5.47506	4.37e-08	2.81e-06	26047
ENSG00000133317	LGALS12	146.481	3.14057	0.573067	5.48028	4.25e-08	2.74e-06	85329
ENSG00000185352	HS6ST3	506.24	3.12927	0.649846	4.81539	1.47e-06	5.27e-05	266722
ENSG00000087494	PTHLH	849.293	3.12654	0.500296	6.24938	4.12e-10	4.84e-08	5744
ENSG00000256812	CAPNS2	24.6749	3.11872	0.567438	5.49614	3.88e-08	2.54e-06	84290
ENSG00000143536	CRNN	2.69432	3.11754	1.13057	2.75748	0.00582488	0.0331382	49860
ENSG00000175336	APOF	4.5015	3.11725	0.570646	5.46266	4.69e-08	2.96e-06	319
ENSG00000176153	GPX2	64.973	3.11702	0.405143	7.69364	1.43e-14	4.84e-12	2877
ENSG00000170465	KRT6C	452.125	3.11611	0.771537	4.03883	5.37e-05	0.000954341	286887
ENSG00000162365	CYP4A22	4.76653	3.11215	0.75024	4.14821	3.35e-05	0.000664944	284541
ENSG00000124664	SPDEF	3335.48	3.1079	0.54891	5.66195	1.5e-08	1.1e-06	25803
ENSG00000130700	GATA5	21.1741	3.10761	0.731771	4.2467	2.17e-05	0.000469115	140628
ENSG00000168907	PLA2G4F	246.727	3.10704	0.54741	5.67589	1.38e-08	1.05e-06	255189
ENSG00000120075	HOXB5	193.57	3.10565	0.491052	6.32448	2.54e-10	3.08e-08	3215
ENSG00000171303	KCNK3	286.83	3.10482	0.516661	6.00939	1.86e-09	1.76e-07	3777
ENSG00000133328	PLAAT2	112.372	3.10059	0.501094	6.18763	6.11e-10	6.72e-08	54979
ENSG00000243543	WFDC6	8.68068	3.08302	0.957358	3.22034	0.00128038	0.0108069	140870
ENSG00000185303	SFTPA2	46.9494	3.07854	0.588483	5.23132	1.68e-07	8.56e-06	729238
ENSG00000005073	HOXA11	239.75	3.06354	0.533545	5.74185	9.36e-09	7.53e-07	3207
ENSG00000182898	TCHHL1	3.82392	3.0475	0.969168	3.14445	0.00166401	0.01307	126637
ENSG00000163081	CCDC140	2.94851	3.04582	1.02451	2.97295	0.00294951	0.019999	151278
ENSG00000183654	MARCHF11	10.8597	3.04081	1.02622	2.96311	0.00304544	0.0204837	441061
ENSG00000078399	HOXA9	378.693	3.04021	0.464434	6.54604	5.91e-11	9.45e-09	3205
ENSG00000132437	DDC	166.306	3.03342	0.585418	5.18163	2.2e-07	1.07e-05	1644
ENSG00000186868	MAPT	1081.42	3.02586	0.413138	7.32409	2.41e-13	6.41e-11	4137
ENSG00000117472	TSPAN1	1161.82	3.02309	0.495133	6.10562	1.02e-09	1.06e-07	10103
ENSG00000187054	TMPRSS11A	6.57601	3.01901	0.738637	4.08728	4.36e-05	0.000815952	339967
ENSG00000185668	POU3F1	77.6128	3.01215	0.464828	6.48014	9.16e-11	1.33e-08	5453
ENSG00000168830	HTR1E	1.87623	3.00548	1.00273	2.99731	0.00272374	0.0188438	3354
ENSG00000167751	KLK2	28.777	3.00458	0.766307	3.92086	8.82e-05	0.00140168	3817
ENSG00000151715	TMEM45B	532.803	3.00425	0.487532	6.16217	7.18e-10	7.75e-08	120224
ENSG00000187510	C12orf74	32.0869	2.9967	0.702607	4.26512	2e-05	0.000438498	338809
ENSG00000166220	TBATA	4.19436	2.99571	0.654917	4.57418	4.78e-06	0.000140232	219793
ENSG00000143556	S100A7	5108.04	2.99556	0.922013	3.24893	0.0011584	0.0100643	6278
ENSG00000133710	SPINK5	358.022	2.99255	0.644856	4.64065	3.47e-06	0.000106648	11005
ENSG00000087128	TMPRSS11E	103.177	2.97186	0.629013	4.72464	2.31e-06	7.61e-05	28983
ENSG00000163221	S100A12	25.0968	2.96893	0.591919	5.01577	5.28e-07	2.17e-05	6283
ENSG00000124713	GNMT	94.9617	2.95281	0.423132	6.97846	2.98e-12	6.57e-10	27232
ENSG00000064787	BCAS1	283.692	2.94833	0.522658	5.64103	1.69e-08	1.23e-06	8537
ENSG00000130513	GDF15	484.131	2.94506	0.46857	6.28519	3.27e-10	3.89e-08	9518
ENSG00000166111	SVOP	4.54646	2.94504	0.831751	3.54077	0.000398963	0.00455123	55530
ENSG00000166840	GLYATL1	279.472	2.92676	0.520675	5.6211	1.9e-08	1.34e-06	92292
ENSG00000171903	CYP4F11	201.03	2.92388	0.609046	4.80075	1.58e-06	5.62e-05	57834
ENSG00000174992	ZG16	2.30853	2.91247	0.709343	4.10587	4.03e-05	0.000766485	653808
ENSG00000088726	TMEM40	595.212	2.90979	0.474863	6.12764	8.92e-10	9.4e-08	55287
ENSG00000156968	MPV17L	1694.05	2.90284	0.476293	6.09465	1.1e-09	1.12e-07	255027
ENSG00000145920	CPLX2	3.79772	2.90246	0.717569	4.04485	5.24e-05	0.000939414	10814
ENSG00000204544	MUC21	9.8288	2.90218	0.694209	4.18056	2.91e-05	0.000592412	394263
ENSG00000099937	SERPIND1	12.1172	2.89989	0.545116	5.31977	1.04e-07	5.63e-06	3053
ENSG00000149506	ZP1	42.1384	2.88578	0.529712	5.44782	5.1e-08	3.17e-06	22917
ENSG00000168350	DEGS2	975.778	2.88186	0.443748	6.49435	8.34e-11	1.23e-08	123099
ENSG00000144191	CNGA3	10.9883	2.87435	0.555359	5.17567	2.27e-07	1.1e-05	1261
ENSG00000120471	TP53AIP1	38.5053	2.8648	0.504256	5.68124	1.34e-08	1.02e-06	63970
ENSG00000057593	F7	68.951	2.86458	0.556475	5.14772	2.64e-07	1.24e-05	2155
ENSG00000187855	ASCL4	3.91265	2.85433	0.777458	3.67136	0.000241259	0.00306838	121549
ENSG00000205420	KRT6A	8576.54	2.85235	0.802534	3.55418	0.000379166	0.00437932	3853
ENSG00000163220	S100A9	22122.6	2.84213	0.562658	5.05125	4.39e-07	1.87e-05	6280
ENSG00000132872	SYT4	11.3132	2.83614	1.09854	2.58173	0.00983063	0.0482944	6860
ENSG00000129990	SYT5	57.4914	2.83489	0.568321	4.98818	6.09e-07	2.45e-05	6861
ENSG00000156414	TDRD9	150.624	2.81808	0.533581	5.28145	1.28e-07	6.77e-06	122402
ENSG00000179083	FAM133A	122.966	2.8117	0.773954	3.6329	0.000280253	0.00344966	286499
ENSG00000167476	JSRP1	144.575	2.80591	0.485314	5.78164	7.4e-09	6.08e-07	126306
ENSG00000196415	PRTN3	5.84815	2.80557	0.983477	2.8527	0.0043349	0.0266304	5657
ENSG00000205502	C2CD4B	72.14	2.79389	0.372717	7.49601	6.58e-14	2.07e-11	388125
ENSG00000254656	RTL1	4.90048	2.79325	1.00907	2.76813	0.00563786	0.0322908	388015
ENSG00000170298	LGALS9B	6.28206	2.78619	0.592966	4.69873	2.62e-06	8.45e-05	284194
ENSG00000140022	STON2	994.621	2.78349	0.457694	6.08156	1.19e-09	1.2e-07	85439
ENSG00000197587	DMBX1	73.5147	2.78044	0.539851	5.15037	2.6e-07	1.22e-05	127343
ENSG00000040731	CDH10	4.63886	2.77493	0.90337	3.07175	0.00212807	0.0157625	1008
ENSG00000103089	FA2H	666.878	2.76904	0.516338	5.36285	8.19e-08	4.62e-06	79152
ENSG00000161031	PGLYRP2	25.4369	2.76623	0.66284	4.1733	3e-05	0.000606721	114770
ENSG00000187690	EZHIP	10.2582	2.76136	0.920964	2.99833	0.00271461	0.0188173	340602
ENSG00000141433	ADCYAP1	536.056	2.75525	0.707767	3.89288	9.91e-05	0.001539	116
ENSG00000155511	GRIA1	9.06686	2.74288	0.697464	3.93264	8.4e-05	0.00135056	2890
ENSG00000168306	ACOX2	372.821	2.73339	0.419581	6.51458	7.29e-11	1.11e-08	8309
ENSG00000156096	UGT2B4	6.15654	2.72945	0.82177	3.32143	0.000895564	0.00832737	7363
ENSG00000113924	HGD	465.091	2.7294	0.63497	4.29846	1.72e-05	0.000390299	3081
ENSG00000137968	SLC44A5	326.8	2.72584	0.542089	5.02841	4.95e-07	2.06e-05	204962
ENSG00000126233	SLURP1	89.2418	2.72515	0.569147	4.78814	1.68e-06	5.91e-05	57152
ENSG00000108342	CSF3	13.9847	2.72045	0.820617	3.31513	0.000916014	0.00844614	1440
ENSG00000132821	VSTM2L	545.75	2.71775	0.458854	5.9229	3.16e-09	2.83e-07	128434
ENSG00000072657	TRHDE	31.3075	2.71704	0.65655	4.13835	3.5e-05	0.000687967	29953
ENSG00000075891	PAX2	20.825	2.71312	0.523525	5.1824	2.19e-07	1.07e-05	5076
ENSG00000143595	AQP10	1.5627	2.71132	0.896904	3.02298	0.00250302	0.0177379	89872
ENSG00000137869	CYP19A1	62.0272	2.70794	0.588409	4.60214	4.18e-06	0.000124548	1588
ENSG00000172602	RND1	527.458	2.70564	0.373174	7.25035	4.16e-13	1.06e-10	27289
ENSG00000074410	CA12	4029.16	2.70312	0.452768	5.9702	2.37e-09	2.21e-07	771
ENSG00000178796	RIIAD1	33.5738	2.70285	0.66098	4.08915	4.33e-05	0.000811586	284485
ENSG00000198807	PAX9	501.042	2.70186	0.485102	5.56967	2.55e-08	1.78e-06	5083
ENSG00000176988	FMR1NB	4.19873	2.69956	0.88851	3.0383	0.00237914	0.0171463	158521
ENSG00000142611	PRDM16	150.111	2.6977	0.480731	5.61167	2e-08	1.41e-06	63976
ENSG00000108511	HOXB6	379.461	2.69498	0.467605	5.76337	8.25e-09	6.66e-07	3216
ENSG00000171916	LGALS9C	11.1374	2.68056	0.497242	5.39085	7.01e-08	4.1e-06	654346
ENSG00000170476	MZB1	2015.28	2.66699	0.537902	4.95814	7.12e-07	2.81e-05	51237
ENSG00000214513	NOTO	3.28846	2.66061	0.833846	3.19077	0.00141894	0.0116277	344022
ENSG00000124302	CHST8	190.226	2.65671	0.601816	4.4145	1.01e-05	0.000252785	64377
ENSG00000186442	KRT3	14.4885	2.65085	0.560791	4.72699	2.28e-06	7.54e-05	3850
ENSG00000170454	KRT75	254.59	2.65075	0.799501	3.31551	0.000914772	0.00844246	9119
ENSG00000169347	GP2	217.285	2.64949	0.941436	2.8143	0.00488831	0.0290787	2813
ENSG00000120094	HOXB1	2.38808	2.64719	0.884846	2.9917	0.00277429	0.019068	3211
ENSG00000184160	ADRA2C	120.214	2.63925	0.437259	6.03589	1.58e-09	1.54e-07	152
ENSG00000227471	AKR1B15	211.337	2.63781	0.481935	5.47338	4.42e-08	2.83e-06	441282
ENSG00000153789	FAM92B	28.8797	2.63572	0.544365	4.84182	1.29e-06	4.73e-05	339145
ENSG00000258986	TMEM179	272.758	2.63367	0.946756	2.78178	0.00540614	0.0313539	388021
ENSG00000073282	TP63	951.761	2.62025	0.576541	4.54478	5.5e-06	0.000158021	8626
ENSG00000008196	TFAP2B	3625.34	2.61047	0.780108	3.34629	0.000818995	0.00778999	7021
ENSG00000106927	AMBP	22.8328	2.60846	0.427381	6.10335	1.04e-09	1.07e-07	259
ENSG00000181577	C6orf223	624.142	2.60197	0.627885	4.14402	3.41e-05	0.000674193	221416
ENSG00000159339	PADI4	12.1645	2.60107	0.536551	4.84776	1.25e-06	4.62e-05	23569
ENSG00000120149	MSX2	403.4	2.59908	0.480334	5.41098	6.27e-08	3.79e-06	4488
ENSG00000074317	SNCB	12.8852	2.58331	0.556516	4.64193	3.45e-06	0.000106591	6620
ENSG00000182902	SLC25A18	124.016	2.5831	0.357408	7.22731	4.93e-13	1.24e-10	83733
ENSG00000132746	ALDH3B2	4711.93	2.57984	0.477071	5.40767	6.38e-08	3.84e-06	222
ENSG00000167768	KRT1	44.2305	2.57923	0.737416	3.49766	0.000469365	0.00514431	3848
ENSG00000169213	RAB3B	665.041	2.57625	0.48592	5.30181	1.15e-07	6.13e-06	5865
ENSG00000183734	ASCL2	389.603	2.57595	0.38509	6.68924	2.24e-11	3.91e-09	430
ENSG00000204624	DISP3	124.086	2.5757	0.509012	5.0602	4.19e-07	1.8e-05	57540
ENSG00000089116	LHX5	21.9282	2.57105	0.841951	3.05368	0.0022605	0.016481	64211
ENSG00000141314	RHBDL3	113.05	2.56813	0.462306	5.55505	2.78e-08	1.92e-06	162494
ENSG00000187634	SAMD11	271.196	2.56626	0.455434	5.63476	1.75e-08	1.25e-06	148398
ENSG00000173699	SPATA3	10.073	2.56506	0.907745	2.82575	0.00471704	0.0283413	130560
ENSG00000225362	CT62	18.4802	2.55809	0.594493	4.30298	1.69e-05	0.000383729	196993
ENSG00000135903	PAX3	33.1313	2.55169	0.725171	3.51875	0.000433591	0.00484927	5077
ENSG00000197406	DIO3	83.0881	2.55051	0.62116	4.10604	4.02e-05	0.000766485	1735
ENSG00000179348	GATA2	503.835	2.54812	0.390811	6.52008	7.03e-11	1.08e-08	2624
ENSG00000183434	TFDP3	20.1324	2.54687	0.656053	3.88211	0.000103554	0.00159471	51270
ENSG00000157330	C1orf158	3.03608	2.54619	0.779492	3.26647	0.00108896	0.00964039	93190
ENSG00000121552	CSTA	1584.65	2.543	0.448834	5.66579	1.46e-08	1.08e-06	1475
ENSG00000152611	CAPSL	22.3981	2.53559	0.576623	4.39732	1.1e-05	0.000269806	133690
ENSG00000198842	DUSP27	22.3421	2.52513	0.53254	4.74167	2.12e-06	7.1e-05	92235
ENSG00000185304	RGPD2	20.7849	2.52431	0.447823	5.63686	1.73e-08	1.25e-06	729857
ENSG00000167656	LY6D	2354.84	2.52331	0.834799	3.02266	0.00250564	0.0177379	8581
ENSG00000168484	SFTPC	1.95645	2.52262	0.837719	3.0113	0.00260133	0.018257	6440
ENSG00000125285	SOX21	11.1005	2.52128	0.726432	3.47076	0.00051898	0.00555324	11166
ENSG00000137648	TMPRSS4	434.829	2.51674	0.627954	4.00785	6.13e-05	0.00106577	56649
ENSG00000157884	CIB4	7.13166	2.49874	0.608231	4.10821	3.99e-05	0.000762873	130106
ENSG00000141977	CIB3	8.06219	2.4947	0.522837	4.77147	1.83e-06	6.31e-05	117286
ENSG00000113763	UNC5A	208.493	2.49283	0.495164	5.03436	4.79e-07	2.01e-05	90249
ENSG00000171954	CYP4F22	59.581	2.49283	0.521216	4.78271	1.73e-06	6.04e-05	126410
ENSG00000174498	IGDCC3	25.2913	2.4927	0.609883	4.08717	4.37e-05	0.000815952	9543
ENSG00000164287	CDC20B	6.96123	2.48898	0.606698	4.1025	4.09e-05	0.000775217	166979
ENSG00000187889	FYB2	31.3361	2.48735	0.426334	5.83427	5.4e-09	4.59e-07	199920
ENSG00000080572	PIH1D3	2.07241	2.48397	0.83619	2.97058	0.00297241	0.0201077	139212
ENSG00000137976	DNASE2B	22.333	2.48369	0.5816	4.27044	1.95e-05	0.000430859	58511
ENSG00000175894	TSPEAR	35.047	2.47692	0.586456	4.22354	2.4e-05	0.000506426	54084
ENSG00000101204	CHRNA4	5.26972	2.46859	0.83464	2.95767	0.0030997	0.0207587	1137
ENSG00000205592	MUC19	11.1804	2.46293	0.646022	3.81245	0.000137595	0.00197549	283463
ENSG00000156689	GLYATL2	4600.11	2.45908	0.631064	3.89671	9.75e-05	0.00152202	219970
ENSG00000253293	HOXA10	526.49	2.45637	0.443839	5.53437	3.12e-08	2.11e-06	3206
ENSG00000163810	TGM4	8.4718	2.45439	0.557175	4.40506	1.06e-05	0.000262924	7047
ENSG00000118160	SLC8A2	54.3158	2.45101	0.534978	4.58151	4.62e-06	0.000135881	6543
ENSG00000230873	STMND1	96.7904	2.44776	0.534002	4.5838	4.57e-06	0.000134621	401236
ENSG00000080031	PTPRH	80.3676	2.44028	0.381332	6.39935	1.56e-10	2.08e-08	5794
ENSG00000164796	CSMD3	4.27018	2.43938	0.75751	3.22027	0.00128071	0.0108069	114788
ENSG00000007038	PRSS21	474.816	2.43893	0.683483	3.56839	0.000359185	0.00418423	10942
ENSG00000115648	MLPH	2768.37	2.43729	0.469149	5.19513	2.05e-07	1.01e-05	79083
ENSG00000104921	FCER2	100.598	2.43397	0.618694	3.93404	8.35e-05	0.00134766	2208
ENSG00000173267	SNCG	843.616	2.43217	0.475594	5.11396	3.15e-07	1.42e-05	6623
ENSG00000154764	WNT7A	15.2728	2.4319	0.75793	3.20861	0.00133377	0.0111266	7476
ENSG00000251258	RFPL4B	2.3675	2.43034	0.756701	3.21176	0.00131926	0.0110526	442247
ENSG00000185614	INKA1	193.315	2.4279	0.383435	6.33198	2.42e-10	3e-08	389119
ENSG00000015413	DPEP1	89.3442	2.41795	0.408181	5.92373	3.15e-09	2.83e-07	1800
ENSG00000131668	BARX1	623.679	2.41784	0.709448	3.40805	0.000654282	0.00660359	56033
ENSG00000138347	MYPN	21.5486	2.40526	0.676366	3.55615	0.000376329	0.00436373	84665
ENSG00000162482	AKR7A3	207.872	2.39763	0.433452	5.53149	3.18e-08	2.13e-06	22977
ENSG00000236761	CTAGE9	6.31109	2.39406	0.684447	3.49781	0.000469103	0.00514431	643854
ENSG00000239620	PRR20G	2.88122	2.38271	0.76372	3.11988	0.00180927	0.0139556	100419008
ENSG00000204385	SLC44A4	2098.83	2.37963	0.599817	3.96725	7.27e-05	0.00122116	80736
ENSG00000100031	GGT1	1856.66	2.37652	0.408905	5.81191	6.18e-09	5.18e-07	2678
ENSG00000143171	RXRG	19.8474	2.37641	0.599114	3.96654	7.29e-05	0.00122134	6258
ENSG00000130234	ACE2	396.32	2.37612	0.562323	4.22555	2.38e-05	0.000504891	59272
ENSG00000244588	RAD21L1	7.49151	2.36803	0.728438	3.25084	0.00115066	0.0100089	642636
ENSG00000127588	GNG13	19.734	2.36566	0.595729	3.97103	7.16e-05	0.00120585	51764
ENSG00000165548	TMEM63C	735.02	2.36311	0.427553	5.52706	3.26e-08	2.16e-06	57156
ENSG00000134115	CNTN6	17.6111	2.36039	0.521832	4.52329	6.09e-06	0.000168777	27255
ENSG00000128322	IGLL1	10.6218	2.35277	0.669108	3.51628	0.000437646	0.00488178	3543
ENSG00000148702	HABP2	42.1265	2.35204	0.652072	3.60702	0.000309733	0.00374445	3026
ENSG00000173212	MAB21L3	26.1454	2.35099	0.640753	3.66911	0.0002434	0.00308892	126868
ENSG00000166509	CLEC3A	13.7467	2.34783	0.686992	3.41755	0.000631883	0.00643561	10143
ENSG00000169507	SLC38A11	36.4363	2.34395	0.530402	4.4192	9.91e-06	0.000248403	151258
ENSG00000184459	BPIFC	5.02467	2.33998	0.735604	3.18104	0.0014675	0.0119366	254240
ENSG00000048462	TNFRSF17	173.945	2.33933	0.552591	4.23339	2.3e-05	0.000492931	608
ENSG00000154118	JPH3	84.8107	2.33844	0.531043	4.40349	1.07e-05	0.000263762	57338
ENSG00000196109	ZNF676	21.9196	2.33649	0.552682	4.22754	2.36e-05	0.000501641	163223
ENSG00000114771	AADAC	23.7724	2.32847	0.612719	3.80023	0.000144561	0.00205871	13
ENSG00000185742	C11orf87	4.80683	2.3275	0.780606	2.98165	0.00286696	0.0195826	399947
ENSG00000258713	C20orf141	3.79926	2.32707	0.653205	3.56254	0.000367282	0.00427007	128653
ENSG00000151136	BTBD11	416.538	2.3254	0.40657	5.71955	1.07e-08	8.32e-07	121551
ENSG00000138622	HCN4	62.9929	2.32264	0.644955	3.60125	0.000316696	0.00380771	10021
ENSG00000173809	TDRD12	71.1699	2.31924	0.518181	4.47573	7.61e-06	0.000203706	91646
ENSG00000169562	GJB1	290.819	2.31828	0.760195	3.04958	0.0022916	0.0166351	2705
ENSG00000233041	PHGR1	2.76584	2.30786	0.781259	2.95403	0.00313654	0.0209364	644844
ENSG00000148680	HTR7	87.7105	2.30624	0.532271	4.33284	1.47e-05	0.000342724	3363
ENSG00000150750	C11orf53	47.4173	2.30479	0.716583	3.21635	0.00129831	0.0109239	341032
ENSG00000187980	PLA2G2C	4.22767	2.30362	0.460504	5.0024	5.66e-07	2.3e-05	391013
ENSG00000177182	CLVS1	24.422	2.30225	0.43121	5.33905	9.34e-08	5.16e-06	157807
ENSG00000145107	TM4SF19	92.1163	2.30148	0.551386	4.17399	2.99e-05	0.000606263	116211
ENSG00000197953	AADACL2	2.4262	2.2919	0.867309	2.64254	0.00822867	0.0427524	344752
ENSG00000204740	MALRD1	9.64014	2.2865	0.535176	4.27243	1.93e-05	0.000429175	340895
ENSG00000167549	CORO6	111.809	2.28362	0.404535	5.64506	1.65e-08	1.21e-06	84940
ENSG00000180176	TH	33.6173	2.28273	0.57573	3.96492	7.34e-05	0.00122728	7054
ENSG00000142319	SLC6A3	13.9324	2.27012	0.621891	3.65035	0.000261883	0.00326927	6531
ENSG00000152595	MEPE	4.4236	2.26673	0.626823	3.61621	0.000298946	0.00364367	56955
ENSG00000170482	SLC23A1	47.1259	2.26335	0.42139	5.37116	7.82e-08	4.5e-06	9963
ENSG00000166670	MMP10	193.997	2.26287	0.642765	3.52053	0.000430688	0.00482557	4319
ENSG00000173376	NDNF	162.381	2.26106	0.551883	4.09699	4.19e-05	0.000788804	79625
ENSG00000151117	TMEM86A	1235.72	2.26051	0.324515	6.9658	3.27e-12	7.1e-10	144110
ENSG00000168594	ADAM29	6.36658	2.25787	0.591585	3.81664	0.000135279	0.00195018	11086
ENSG00000268089	GABRQ	214.709	2.25766	0.661522	3.41282	0.000642935	0.00652169	55879
ENSG00000103056	SMPD3	370.75	2.25713	0.378774	5.95903	2.54e-09	2.34e-07	55512
ENSG00000158014	SLC30A2	163.784	2.2553	0.550851	4.09421	4.24e-05	0.000797475	7780
ENSG00000196188	CTSE	91.0423	2.25477	0.771142	2.92394	0.00345632	0.0224744	1510
ENSG00000271447	MMP28	362.462	2.2526	0.473775	4.75458	1.99e-06	6.72e-05	79148
ENSG00000130720	FIBCD1	286.69	2.2515	0.667916	3.37093	0.000749156	0.00731372	84929
ENSG00000106211	HSPB1	30488	2.25109	0.393585	5.71946	1.07e-08	8.32e-07	3315
ENSG00000177679	SRRM3	222.597	2.24466	0.446912	5.02261	5.1e-07	2.12e-05	222183
ENSG00000174343	CHRNA9	18.0267	2.24152	0.57905	3.87104	0.000108374	0.00165303	55584
ENSG00000167434	CA4	8.29695	2.24144	0.65802	3.40633	0.000658421	0.00663396	762
ENSG00000153347	FAM81B	5.64361	2.23628	0.609527	3.66888	0.000243615	0.00308942	153643
ENSG00000171864	PRND	151.543	2.23544	0.482413	4.63387	3.59e-06	0.00010936	23627
ENSG00000092068	SLC7A8	2624.93	2.23465	0.302011	7.39923	1.37e-13	3.89e-11	23428
ENSG00000175906	ARL4D	428.623	2.23156	0.32223	6.92537	4.35e-12	9.33e-10	379
ENSG00000135472	FAIM2	367.304	2.23109	0.478768	4.66008	3.16e-06	9.94e-05	23017
ENSG00000151812	SLC35F4	9.13112	2.22816	0.618195	3.60431	0.000312985	0.00377857	341880
ENSG00000122133	PAEP	25.8398	2.22652	0.552353	4.03098	5.55e-05	0.000978683	5047
ENSG00000133878	DUSP26	23.4298	2.22566	0.556233	4.0013	6.3e-05	0.00108923	78986
ENSG00000115602	IL1RL1	53.0364	2.2238	0.472923	4.70223	2.57e-06	8.33e-05	9173
ENSG00000179520	SLC17A8	2.32533	2.21832	0.68818	3.22346	0.00126654	0.0107281	246213
ENSG00000170231	FABP6	205.206	2.21187	0.724322	3.05371	0.00226032	0.016481	2172
ENSG00000175793	SFN	13001.9	2.20871	0.495957	4.45342	8.45e-06	0.000219704	2810
ENSG00000132026	RTBDN	42.1322	2.20454	0.516461	4.26854	1.97e-05	0.000433995	83546
ENSG00000159713	TPPP3	916.168	2.19509	0.397106	5.5277	3.24e-08	2.16e-06	51673
ENSG00000181781	ODF3L2	8.84214	2.19026	0.486187	4.50498	6.64e-06	0.000181428	284451
ENSG00000099822	HCN2	95.8509	2.18801	0.410935	5.32446	1.01e-07	5.52e-06	610
ENSG00000189366	ALG1L	183.161	2.18662	0.501343	4.36152	1.29e-05	0.000305991	200810
ENSG00000100739	BDKRB1	36.5056	2.18311	0.345602	6.31683	2.67e-10	3.22e-08	623
ENSG00000095321	CRAT	3713.46	2.18226	0.347304	6.28341	3.31e-10	3.91e-08	1384
ENSG00000135773	CAPN9	171.502	2.18209	0.52195	4.18065	2.91e-05	0.000592412	10753
ENSG00000167779	IGFBP6	658.915	2.18195	0.402187	5.42522	5.79e-08	3.54e-06	3489
ENSG00000120068	HOXB8	83.0816	2.18134	0.489266	4.4584	8.26e-06	0.000215963	3218
ENSG00000115361	ACADL	234.118	2.17175	0.687075	3.16087	0.00157299	0.0125682	33
ENSG00000153446	C16orf89	268.29	2.16607	0.564889	3.83451	0.000125813	0.00183782	146556
ENSG00000164175	SLC45A2	9.75551	2.16263	0.451045	4.79472	1.63e-06	5.75e-05	51151
ENSG00000168754	FAM178B	209.86	2.16206	0.454657	4.75536	1.98e-06	6.71e-05	51252
ENSG00000150045	KLRF1	56.2264	2.15841	0.54708	3.94533	7.97e-05	0.00130242	51348
ENSG00000119630	PGF	1100.35	2.15815	0.346289	6.23222	4.6e-10	5.29e-08	5228
ENSG00000132874	SLC14A2	13.9911	2.1553	0.450972	4.77923	1.76e-06	6.12e-05	8170
ENSG00000175315	CST6	359.67	2.15163	0.477699	4.50415	6.66e-06	0.000181858	1474
ENSG00000167080	B4GALNT2	117.335	2.14512	0.604027	3.55137	0.000383236	0.00441763	124872
ENSG00000124140	SLC12A5	173.195	2.14434	0.451314	4.75132	2.02e-06	6.81e-05	57468
ENSG00000214456	PLIN5	126.317	2.1428	0.516226	4.1509	3.31e-05	0.000659415	440503
ENSG00000175985	PLEKHD1	68.6037	2.14267	0.487992	4.39079	1.13e-05	0.000275721	400224
ENSG00000267909	CCDC177	26.8497	2.14116	0.569695	3.75843	0.000170983	0.00234945	56936
ENSG00000124493	GRM4	119.867	2.14098	0.452514	4.7313	2.23e-06	7.41e-05	2914
ENSG00000157551	KCNJ15	569.043	2.14095	0.512981	4.17354	3e-05	0.000606721	3772
ENSG00000162949	CAPN13	914.496	2.14024	0.567905	3.76866	0.000164126	0.00226584	92291
ENSG00000188523	CFAP77	4.71472	2.13943	0.60332	3.5461	0.000390971	0.00447165	389799
ENSG00000156006	NAT2	14.4046	2.13078	0.577456	3.68994	0.000224306	0.00290486	10
ENSG00000171450	CDK5R2	28.68	2.12242	0.625464	3.39335	0.000690431	0.00689726	8941
ENSG00000186081	KRT5	55353.2	2.12069	0.701879	3.02145	0.00251566	0.0177834	3852
ENSG00000080511	RDH8	4.56441	2.11657	0.675593	3.13291	0.00173081	0.0135163	50700
ENSG00000149809	TM7SF2	1835.22	2.11515	0.410043	5.15837	2.49e-07	1.18e-05	7108
ENSG00000036448	MYOM2	156.308	2.11435	0.504309	4.19257	2.76e-05	0.000567164	9172
ENSG00000163499	CRYBA2	30.1328	2.1134	0.773014	2.73397	0.00625764	0.0348351	1412
ENSG00000080618	CPB2	10.8954	2.11185	0.619661	3.40807	0.000654243	0.00660359	1361
ENSG00000277494	GPIHBP1	106.298	2.11119	0.431695	4.89046	1.01e-06	3.83e-05	338328
ENSG00000259823	LYPD8	47.3254	2.08997	0.661292	3.16044	0.0015753	0.012581	646627
ENSG00000179057	IGSF22	120.451	2.0878	0.328837	6.34904	2.17e-10	2.72e-08	283284
ENSG00000151790	TDO2	831.975	2.0876	0.460497	4.53336	5.81e-06	0.000163232	6999
ENSG00000106031	HOXA13	52.943	2.08733	0.563337	3.7053	0.000211143	0.00277354	3209
ENSG00000157150	TIMP4	113.543	2.0859	0.508431	4.10262	4.08e-05	0.000775217	7079
ENSG00000226321	CROCC2	10.2771	2.07587	0.632113	3.28402	0.00102339	0.00918599	728763
ENSG00000158497	HMHB1	2.84914	2.07439	0.686365	3.02228	0.00250877	0.0177418	57824
ENSG00000119614	VSX2	8.10598	2.07246	0.68219	3.03795	0.0023819	0.0171463	338917
ENSG00000117154	IGSF21	423.788	2.07205	0.483528	4.28527	1.83e-05	0.000408959	84966
ENSG00000072858	SIDT1	695.485	2.06993	0.431383	4.79835	1.6e-06	5.67e-05	54847
ENSG00000101210	EEF1A2	2028.65	2.06968	0.63783	3.24488	0.00117498	0.0101732	1917
ENSG00000122254	HS3ST2	136.356	2.0659	0.342687	6.02853	1.65e-09	1.6e-07	9956
ENSG00000171873	ADRA1D	25.1019	2.06514	0.496704	4.15769	3.21e-05	0.000643768	146
ENSG00000139874	SSTR1	11.6731	2.06476	0.542738	3.80433	0.000142189	0.0020315	6751
ENSG00000166106	ADAMTS15	594.267	2.06404	0.445263	4.63555	3.56e-06	0.000108786	170689
ENSG00000109193	SULT1E1	56.0306	2.06387	0.739378	2.79136	0.00524876	0.0307041	6783
ENSG00000172232	AZU1	11.9197	2.05679	0.579454	3.54953	0.000385926	0.00443991	566
ENSG00000164120	HPGD	349.834	2.05564	0.501553	4.09855	4.16e-05	0.000785195	3248
ENSG00000171431	KRT20	2.8197	2.04671	0.770421	2.65661	0.00789298	0.0414105	54474
ENSG00000129910	CDH15	39.5596	2.04482	0.432068	4.73262	2.22e-06	7.38e-05	1013
ENSG00000170412	GPRC5C	1411.66	2.04119	0.410727	4.9697	6.71e-07	2.67e-05	55890
ENSG00000166391	MOGAT2	552.104	2.04055	0.639498	3.19086	0.00141848	0.0116277	80168
ENSG00000137473	TTC29	6.9294	2.03973	0.667147	3.0574	0.00223267	0.0163204	83894
ENSG00000016402	IL20RA	567.454	2.03568	0.404598	5.03136	4.87e-07	2.04e-05	53832
ENSG00000015520	NPC1L1	42.6537	2.03554	0.474432	4.29048	1.78e-05	0.000401304	29881
ENSG00000143839	REN	18.4745	2.03211	0.606727	3.3493	0.000810158	0.00775443	5972
ENSG00000103740	ACSBG1	31.9696	2.0319	0.452306	4.49231	7.05e-06	0.000191364	23205
ENSG00000185761	ADAMTSL5	91.9588	2.02917	0.359788	5.6399	1.7e-08	1.24e-06	339366
ENSG00000166592	RRAD	116.9	2.01558	0.411317	4.9003	9.57e-07	3.68e-05	6236
ENSG00000138100	TRIM54	32.3645	2.01432	0.578222	3.48365	0.000494628	0.00536956	57159
ENSG00000124143	ARHGAP40	217.551	2.01409	0.659369	3.05458	0.00225378	0.0164474	343578
ENSG00000170423	KRT78	19.721	2.00975	0.644813	3.11679	0.0018283	0.0140584	196374
ENSG00000162543	UBXN10	259.043	2.00515	0.369183	5.43131	5.59e-08	3.44e-06	127733
ENSG00000166558	SLC38A8	7.77154	2.00351	0.738359	2.71346	0.0066585	0.0365232	146167
ENSG00000167889	MGAT5B	302.557	2.00096	0.527598	3.79258	0.00014909	0.00211466	146664
ENSG00000116882	HAO2	8.1446	1.99972	0.593557	3.36904	0.000754314	0.00735592	51179
ENSG00000154227	CERS3	75.2863	1.99382	0.653055	3.05307	0.00226511	0.0164959	204219
ENSG00000144648	ACKR2	234.461	1.99381	0.491811	4.05402	5.03e-05	0.000910761	1238
ENSG00000169836	TACR3	6.41316	1.99356	0.766611	2.60049	0.00930913	0.0464237	6870
ENSG00000172020	GAP43	44.8064	1.99171	0.46823	4.25369	2.1e-05	0.000459779	2596
ENSG00000136546	SCN7A	26.1997	1.98934	0.556916	3.57206	0.000354177	0.00414544	6332
ENSG00000197766	CFD	845.794	1.98308	0.419859	4.72321	2.32e-06	7.64e-05	1675
ENSG00000182050	MGAT4C	10.2951	1.98292	0.621186	3.19216	0.00141214	0.0115881	25834
ENSG00000154146	NRGN	422.377	1.98008	0.333932	5.9296	3.04e-09	2.74e-07	4900
ENSG00000224389	C4B	990.619	1.98007	0.462479	4.28143	1.86e-05	0.000414267	721
ENSG00000168505	GBX2	56.1097	1.97698	0.595834	3.31801	0.000906623	0.00840357	2637
ENSG00000128710	HOXD10	93.4915	1.97584	0.381575	5.17811	2.24e-07	1.09e-05	3236
ENSG00000141744	PNMT	37.6136	1.97314	0.53498	3.68825	0.000225806	0.00291464	5409
ENSG00000152669	CCNO	290.689	1.96862	0.466276	4.222	2.42e-05	0.000507411	10309
ENSG00000111536	IL26	5.32549	1.96607	0.680535	2.889	0.0038647	0.024426	55801
ENSG00000145861	C1QTNF2	164.201	1.96527	0.410722	4.78493	1.71e-06	6e-05	114898
ENSG00000125657	TNFSF9	163.574	1.9615	0.403228	4.86448	1.15e-06	4.3e-05	8744
ENSG00000134207	SYT6	48.1621	1.95811	0.531961	3.68093	0.000232384	0.00297702	148281
ENSG00000175874	CREG2	75.0159	1.95576	0.404579	4.83407	1.34e-06	4.86e-05	200407
ENSG00000116774	OLFML3	4563.21	1.95403	0.410114	4.76459	1.89e-06	6.46e-05	56944
ENSG00000240891	PLCXD2	31.806	1.95199	0.477321	4.08946	4.32e-05	0.000811364	257068
ENSG00000186009	ATP4B	4.82601	1.95125	0.55642	3.50679	0.000453542	0.0050146	496
ENSG00000130222	GADD45G	512.502	1.95104	0.315973	6.1747	6.63e-10	7.25e-08	10912
ENSG00000170324	FRMPD2	7.08169	1.95068	0.536824	3.63373	0.00027935	0.00344359	143162
ENSG00000154342	WNT3A	13.9087	1.95039	0.480841	4.0562	4.99e-05	0.000904753	89780
ENSG00000148926	ADM	2082.22	1.94898	0.428975	4.54333	5.54e-06	0.00015848	133
ENSG00000165731	RET	846.969	1.94742	0.456565	4.26538	2e-05	0.000438498	5979
ENSG00000138271	GPR87	381.747	1.94385	0.634345	3.06434	0.00218151	0.0160463	53836
ENSG00000134215	VAV3	3468.82	1.93984	0.328501	5.90515	3.52e-09	3.13e-07	10451
ENSG00000196090	PTPRT	360.286	1.9332	0.607518	3.18213	0.00146194	0.011908	11122
ENSG00000139352	ASCL1	3.95738	1.93208	0.647772	2.98266	0.00285754	0.0195258	429
ENSG00000062096	ARSF	9.81192	1.93058	0.590935	3.267	0.00108694	0.0096336	416
ENSG00000144045	DQX1	71.3103	1.93001	0.443084	4.35586	1.33e-05	0.000312747	165545
ENSG00000255221	CARD17	15.6868	1.929	0.500944	3.85073	0.000117766	0.0017567	440068
ENSG00000099957	P2RX6	23.4358	1.92491	0.486124	3.95971	7.5e-05	0.00124962	9127
ENSG00000156510	HKDC1	26.9383	1.92189	0.506651	3.79333	0.000148643	0.00211171	80201
ENSG00000167646	DNAAF3	67.4097	1.91989	0.454573	4.22351	2.41e-05	0.000506426	352909
ENSG00000103528	SYT17	426.546	1.91912	0.365186	5.25519	1.48e-07	7.63e-06	51760
ENSG00000160211	G6PD	7916.28	1.91895	0.296333	6.47567	9.44e-11	1.35e-08	2539
ENSG00000129521	EGLN3	3183.27	1.9173	0.371329	5.16334	2.43e-07	1.16e-05	112399
ENSG00000145451	GLRA3	12.6091	1.91588	0.550031	3.48323	0.000495407	0.00537286	8001
ENSG00000181656	GPR88	30.1034	1.91454	0.499205	3.83518	0.000125474	0.00183438	54112
ENSG00000064300	NGFR	1239.5	1.91348	0.530162	3.60923	0.000307105	0.00371779	4804
ENSG00000135447	PPP1R1A	975.106	1.91109	0.513134	3.72434	0.000195828	0.00262127	5502
ENSG00000169026	SLC49A3	666.628	1.91095	0.386721	4.94142	7.76e-07	3.03e-05	84179
ENSG00000108352	RAPGEFL1	1128.13	1.91067	0.384494	4.9693	6.72e-07	2.67e-05	51195
ENSG00000156049	GNA14	169.512	1.91058	0.339851	5.6218	1.89e-08	1.34e-06	9630
ENSG00000170819	BFSP2	18.41	1.90747	0.475505	4.01147	6.03e-05	0.0010506	8419
ENSG00000127324	TSPAN8	441.068	1.90246	0.686394	2.77167	0.00557687	0.0320093	7103
ENSG00000215182	MUC5AC	18.9717	1.89508	0.703259	2.69472	0.00704484	0.038108	4586
ENSG00000163794	UCN	54.936	1.89407	0.355126	5.33351	9.63e-08	5.27e-06	7349
ENSG00000167964	RAB26	257.651	1.89368	0.414838	4.56487	5e-06	0.000145172	25837
ENSG00000180432	CYP8B1	15.4024	1.89072	0.627102	3.01501	0.00256972	0.0180784	1582
ENSG00000168070	MAJIN	13.6367	1.88926	0.592869	3.18664	0.00143936	0.0117568	283129
ENSG00000177494	ZBED2	189.776	1.88385	0.466362	4.03945	5.36e-05	0.000953533	79413
ENSG00000181019	NQO1	8567.35	1.88171	0.406343	4.63083	3.64e-06	0.000110722	1728
ENSG00000176532	PRR15	375.348	1.87768	0.488505	3.84372	0.000121185	0.00179251	222171
ENSG00000139445	FOXN4	13.1466	1.87577	0.561741	3.33921	0.000840157	0.00792097	121643
ENSG00000183508	TENT5C	1886.12	1.87492	0.385804	4.85977	1.18e-06	4.38e-05	54855
ENSG00000179314	WSCD1	167.24	1.87434	0.424059	4.42	9.87e-06	0.000247833	23302
ENSG00000147378	FATE1	18.0361	1.87244	0.444741	4.21019	2.55e-05	0.000532766	89885
ENSG00000127249	ATP13A4	534.254	1.86941	0.571885	3.26886	0.00107982	0.00958496	84239
ENSG00000164237	CMBL	1720.65	1.86936	0.372679	5.01599	5.28e-07	2.17e-05	134147
ENSG00000167914	GSDMA	78.8117	1.86857	0.388944	4.8042	1.55e-06	5.54e-05	284110
ENSG00000166897	ELFN2	64.7459	1.86235	0.662017	2.81314	0.004906	0.029158	114794
ENSG00000132840	BHMT2	327.422	1.86204	0.477909	3.89622	9.77e-05	0.00152334	23743
ENSG00000177455	CD19	180.155	1.86133	0.536386	3.47013	0.0005202	0.00555954	930
ENSG00000165887	ANKRD2	20.8883	1.85799	0.514688	3.60994	0.000306267	0.00371275	26287
ENSG00000167858	TEKT1	7.04598	1.85511	0.583103	3.18144	0.00146545	0.011931	83659
ENSG00000171951	SCG2	216.182	1.8524	0.429342	4.31452	1.6e-05	0.000367554	7857
ENSG00000091262	ABCC6	134.963	1.85197	0.320002	5.78738	7.15e-09	5.94e-07	368
ENSG00000113303	BTNL8	7.45883	1.84948	0.539098	3.4307	0.000602036	0.00623355	79908
ENSG00000186529	CYP4F3	77.1631	1.84498	0.634282	2.90876	0.00362865	0.0233278	4051
ENSG00000079393	DUSP13	7.22727	1.83837	0.627102	2.93153	0.00337296	0.0220627	51207
ENSG00000156466	GDF6	49.2244	1.8382	0.527983	3.48155	0.000498521	0.00538724	392255
ENSG00000261594	TPBGL	124.42	1.8372	0.379178	4.84522	1.26e-06	4.66e-05	100507050
ENSG00000120708	TGFBI	24254.8	1.83719	0.432096	4.25181	2.12e-05	0.000462491	7045
ENSG00000105695	MAG	3.51712	1.83059	0.636029	2.87816	0.00400005	0.0251191	4099
ENSG00000167105	TMEM92	146.062	1.82724	0.463736	3.94026	8.14e-05	0.00132165	162461
ENSG00000164756	SLC30A8	21.9656	1.82653	0.672827	2.7147	0.00663351	0.0364315	169026
ENSG00000129991	TNNI3	35.4762	1.81706	0.669369	2.71458	0.00663595	0.0364335	7137
ENSG00000182950	ODF3L1	22.7252	1.81168	0.430954	4.20388	2.62e-05	0.000545905	161753
ENSG00000189108	IL1RAPL2	18.4057	1.81048	0.650047	2.78515	0.00535037	0.031134	26280
ENSG00000163395	IGFN1	18.4897	1.80932	0.525997	3.4398	0.000582152	0.00606334	91156
ENSG00000138449	SLC40A1	5431.58	1.80855	0.393427	4.5969	4.29e-06	0.000127074	30061
ENSG00000154102	C16orf74	300.81	1.80797	0.439244	4.11609	3.85e-05	0.000741299	404550
ENSG00000183770	FOXL2	26.0166	1.80701	0.583165	3.09863	0.00194417	0.0147336	668
ENSG00000183570	PCBP3	239.885	1.80583	0.402101	4.49099	7.09e-06	0.000191679	54039
ENSG00000164047	CAMP	141.954	1.80462	0.583766	3.09135	0.00199251	0.0149945	820
ENSG00000137261	KIAA0319	116.427	1.80396	0.515448	3.4998	0.000465613	0.00512553	9856
ENSG00000137270	GCM1	11.4533	1.80112	0.48412	3.72039	0.000198913	0.00264645	8521
ENSG00000183347	GBP6	116.782	1.79981	0.579626	3.10512	0.00190199	0.0145067	163351
ENSG00000243978	RTL9	18.9856	1.79876	0.470416	3.82376	0.000131432	0.00190408	57529
ENSG00000073737	DHRS9	103.864	1.79717	0.40472	4.44053	8.97e-06	0.000230257	10170
ENSG00000156127	BATF	560.151	1.79439	0.35513	5.05278	4.35e-07	1.86e-05	10538
ENSG00000171695	LKAAEAR1	10.2849	1.79254	0.528606	3.39107	0.000696192	0.00695037	198437
ENSG00000058404	CAMK2B	302.719	1.78945	0.488993	3.65947	0.000252742	0.0031868	816
ENSG00000215217	C5orf49	84.0179	1.78523	0.40139	4.44761	8.68e-06	0.000223777	134121
ENSG00000068615	REEP1	460.621	1.7844	0.442281	4.03455	5.47e-05	0.000968774	65055
ENSG00000108405	P2RX1	124.407	1.78318	0.456213	3.90865	9.28e-05	0.00145994	5023
ENSG00000184937	WT1	159.606	1.78313	0.44141	4.03962	5.35e-05	0.000953533	7490
ENSG00000152969	JAKMIP1	115.866	1.78216	0.356859	4.99402	5.91e-07	2.39e-05	152789
ENSG00000166573	GALR1	2.88795	1.77541	0.641896	2.76589	0.00567675	0.032495	2587
ENSG00000103044	HAS3	582.246	1.76954	0.458285	3.86123	0.000112816	0.00170307	3038
ENSG00000254709	IGLL5	5081.01	1.76466	0.574954	3.06922	0.00214616	0.0158659	100423062
ENSG00000213085	CFAP45	166.304	1.76371	0.273026	6.45984	1.05e-10	1.46e-08	25790
ENSG00000163072	NOSTRIN	417.256	1.76131	0.299896	5.87306	4.28e-09	3.73e-07	115677
ENSG00000187492	CDHR4	3.76898	1.75766	0.506751	3.46848	0.000523413	0.00558709	389118
ENSG00000122375	OPN4	3.57795	1.75656	0.549834	3.19471	0.00139971	0.0115183	94233
ENSG00000181215	C4orf50	7.61586	1.75221	0.442291	3.96167	7.44e-05	0.00124294	389197
ENSG00000131126	TEX101	4.56169	1.75218	0.613629	2.85544	0.00429776	0.0264971	83639
ENSG00000104760	FGL1	18.034	1.75087	0.570295	3.07011	0.0021398	0.0158256	2267
ENSG00000163464	CXCR1	28.2568	1.7427	0.601923	2.89522	0.00378894	0.0241117	3577
ENSG00000132170	PPARG	433.354	1.74164	0.325043	5.35819	8.41e-08	4.7e-06	5468
ENSG00000109511	ANXA10	2.82832	1.73958	0.576742	3.01622	0.00255951	0.0180322	11199
ENSG00000115705	TPO	55.283	1.73788	0.395849	4.39025	1.13e-05	0.000276022	7173
ENSG00000152049	KCNE4	629.467	1.73636	0.329742	5.26582	1.4e-07	7.27e-06	23704
ENSG00000185633	NDUFA4L2	3342.9	1.73573	0.513013	3.3834	0.00071595	0.00707192	56901
ENSG00000067840	PDZD4	433.246	1.73549	0.501868	3.45807	0.000544066	0.00574485	57595
ENSG00000170369	CST2	25.688	1.73263	0.475438	3.64428	0.000268143	0.00333558	1470
ENSG00000205209	SCGB2B2	59.7794	1.73213	0.410572	4.21881	2.46e-05	0.000514018	284402
ENSG00000100373	UPK3A	46.9247	1.72861	0.486266	3.55486	0.000378176	0.0043765	7380
ENSG00000019991	HGF	295.76	1.72613	0.393212	4.38981	1.13e-05	0.000276196	3082
ENSG00000150667	FSIP1	37.9962	1.72456	0.326429	5.28311	1.27e-07	6.73e-06	161835
ENSG00000166105	GLB1L3	45.7008	1.72341	0.570719	3.01972	0.00253006	0.0178493	112937
ENSG00000197921	HES5	7.70252	1.71875	0.492249	3.49162	0.000480098	0.00524561	388585
ENSG00000018236	CNTN1	1300.83	1.7169	0.512024	3.35316	0.000798932	0.00770565	1272
ENSG00000112936	C7	481.35	1.71209	0.565545	3.02733	0.00246723	0.0175819	730
ENSG00000163888	CAMK2N2	94.8622	1.71208	0.391883	4.36885	1.25e-05	0.000298307	94032
ENSG00000106003	LFNG	1827.34	1.71175	0.331864	5.15799	2.5e-07	1.18e-05	3955
ENSG00000140287	HDC	58.8917	1.71155	0.478683	3.57554	0.000349505	0.00409586	3067
ENSG00000124749	COL21A1	222.833	1.7106	0.44548	3.83989	0.000123088	0.00181097	81578
ENSG00000149403	GRIK4	72.2525	1.70935	0.470138	3.63585	0.000277069	0.00342244	2900
ENSG00000165694	FRMD7	9.00491	1.70536	0.58839	2.89835	0.00375135	0.0239243	90167
ENSG00000133454	MYO18B	11.0738	1.70119	0.47367	3.59151	0.000328763	0.003918	84700
ENSG00000101441	CST4	6.29595	1.70043	0.584497	2.90922	0.00362337	0.0233108	1472
ENSG00000135549	PKIB	1141.23	1.69943	0.336146	5.05562	4.29e-07	1.84e-05	5570
ENSG00000163815	CLEC3B	244.561	1.69938	0.372089	4.56713	4.94e-06	0.000143857	7123
ENSG00000178568	ERBB4	287.952	1.69858	0.577056	2.94352	0.00324501	0.021449	2066
ENSG00000168447	SCNN1B	1301.82	1.69601	0.444622	3.8145	0.000136456	0.00196379	6338
ENSG00000116254	CHD5	39.5317	1.69349	0.430358	3.93508	8.32e-05	0.00134452	26038
ENSG00000166780	BMERB1	521.278	1.69107	0.283093	5.97355	2.32e-09	2.17e-07	89927
ENSG00000142235	LMTK3	510.461	1.68987	0.429697	3.9327	8.4e-05	0.00135056	114783
ENSG00000023839	ABCC2	225.103	1.68968	0.492102	3.43359	0.000595646	0.00618924	1244
ENSG00000167653	PSCA	424.18	1.68823	0.446661	3.77966	0.000157043	0.00219691	8000
ENSG00000174791	RIN1	812.718	1.6863	0.368682	4.57387	4.79e-06	0.000140232	9610
ENSG00000139547	RDH16	87.7366	1.68457	0.311922	5.40061	6.64e-08	3.94e-06	8608
ENSG00000029534	ANK1	155.39	1.68434	0.353119	4.76989	1.84e-06	6.35e-05	286
ENSG00000182566	CLEC4G	17.0706	1.68241	0.631621	2.66363	0.00773021	0.0407913	339390
ENSG00000183844	FAM3B	340.734	1.68217	0.515548	3.26288	0.00110285	0.0097354	54097
ENSG00000140323	DISP2	225.248	1.68018	0.371581	4.52171	6.13e-06	0.000169507	85455
ENSG00000170290	SLN	17.1341	1.67718	0.560437	2.99263	0.00276584	0.0190173	6588
ENSG00000141750	STAC2	6327.2	1.67698	0.634888	2.64138	0.00825686	0.0428471	342667
ENSG00000171246	NPTX1	52.8472	1.67544	0.475051	3.52687	0.000420503	0.00474163	4884
ENSG00000175262	C1orf127	31.5752	1.67327	0.32474	5.15264	2.57e-07	1.21e-05	148345
ENSG00000123843	C4BPB	40.3916	1.67055	0.520746	3.208	0.00133661	0.0111421	725
ENSG00000168081	PNOC	88.2662	1.66948	0.489504	3.41055	0.00064831	0.00656213	5368
ENSG00000060709	RIMBP2	15.3287	1.66701	0.472744	3.52624	0.000421509	0.00474994	23504
ENSG00000093134	VNN3	20.6259	1.66588	0.580563	2.86942	0.00411223	0.0256832	55350
ENSG00000107159	CA9	1658.43	1.66575	0.568367	2.93077	0.00338125	0.0221005	768
ENSG00000249884	RNF103-CHMP3	8.70503	1.66496	0.439946	3.78446	0.000154044	0.00216745	100526767
ENSG00000147614	ATP6V0D2	157.103	1.66353	0.47553	3.49827	0.000468295	0.00514395	245972
ENSG00000237693	IRGM	7.2496	1.66146	0.4783	3.47369	0.000513362	0.00551324	345611
ENSG00000114948	ADAM23	204.978	1.6613	0.396447	4.19047	2.78e-05	0.000570903	8745
ENSG00000173917	HOXB2	782.685	1.65987	0.376785	4.40536	1.06e-05	0.000262924	3212
ENSG00000125498	KIR2DL1	3.15822	1.65877	0.621663	2.66828	0.007624	0.0403359	3802
ENSG00000216921	LOC285095	10.3621	1.6587	0.538031	3.0829	0.00204994	0.0153414	285095
ENSG00000176956	LY6H	39.0446	1.65791	0.450676	3.67873	0.000234397	0.00299409	4062
ENSG00000206113	CFAP99	7.66146	1.65078	0.437594	3.7724	0.000161686	0.00224271	402160
ENSG00000164188	RANBP3L	158.249	1.64982	0.522652	3.15662	0.00159607	0.012718	202151
ENSG00000171428	NAT1	432.462	1.64796	0.368517	4.47188	7.75e-06	0.00020585	9
ENSG00000180739	S1PR5	231.113	1.64661	0.437398	3.76456	0.000166844	0.00229796	53637
ENSG00000172478	MAB21L4	1169.36	1.64241	0.603267	2.72253	0.00647845	0.0357472	79919
ENSG00000050438	SLC4A8	444.053	1.64222	0.391012	4.19992	2.67e-05	0.000554238	9498
ENSG00000061656	SPAG4	380.996	1.64209	0.282237	5.81813	5.95e-09	5.01e-07	6676
ENSG00000157613	CREB3L1	1916.28	1.63918	0.317612	5.16095	2.46e-07	1.17e-05	90993
ENSG00000132704	FCRL2	71.3309	1.63773	0.519529	3.15234	0.0016197	0.0128481	79368
ENSG00000165269	AQP7	100.995	1.63694	0.565253	2.89594	0.00378027	0.0240684	364
ENSG00000140623	SEPTIN12	9.52872	1.63357	0.576169	2.83522	0.0045794	0.0277094	124404
ENSG00000091181	IL5RA	11.1451	1.62576	0.366257	4.43885	9.04e-06	0.000231047	3568
ENSG00000157502	PWWP3B	159.371	1.62468	0.532759	3.04956	0.00229179	0.0166351	139221
ENSG00000170017	ALCAM	9600.81	1.62193	0.419433	3.86696	0.000110202	0.00167077	214
ENSG00000070388	FGF22	5.75366	1.62186	0.536368	3.02378	0.00249634	0.0177181	27006
ENSG00000186417	GLDN	114.186	1.62132	0.434477	3.73167	0.000190218	0.00255394	342035
ENSG00000050767	COL23A1	136.456	1.62038	0.373546	4.33782	1.44e-05	0.00033638	91522
ENSG00000164509	IL31RA	29.0489	1.61946	0.565361	2.86448	0.004177	0.0259617	133396
ENSG00000149557	FEZ1	439.461	1.61832	0.374083	4.32609	1.52e-05	0.000350605	9638
ENSG00000126010	GRPR	17.989	1.61816	0.524016	3.08799	0.00201514	0.0151389	2925
ENSG00000275410	HNF1B	3.13393	1.6163	0.581247	2.78075	0.00542339	0.0314332	6928
ENSG00000158525	CPA5	21.5419	1.61616	0.421913	3.83056	0.000127854	0.00186298	93979
ENSG00000197191	CYSRT1	61.9386	1.61576	0.310634	5.2015	1.98e-07	9.86e-06	375791
ENSG00000123572	NRK	138.801	1.6138	0.427343	3.77636	0.000159138	0.00221785	203447
ENSG00000198400	NTRK1	61.9299	1.61374	0.411183	3.92462	8.69e-05	0.00138623	4914
ENSG00000172828	CES3	427.291	1.61035	0.512058	3.14486	0.00166168	0.013064	23491
ENSG00000160862	AZGP1	42602.5	1.60896	0.495557	3.24676	0.00116726	0.0101262	563
ENSG00000142609	CFAP74	34.9691	1.60821	0.509238	3.15808	0.00158814	0.0126777	85452
ENSG00000173467	AGR3	22.2448	1.60752	0.480315	3.34679	0.000817516	0.00778254	155465
ENSG00000196353	CPNE4	60.6178	1.607	0.600282	2.67708	0.00742664	0.0395533	131034
ENSG00000004838	ZMYND10	201.89	1.60327	0.388851	4.12308	3.74e-05	0.000723901	51364
ENSG00000101203	COL20A1	3.66941	1.60287	0.580481	2.76128	0.00575748	0.0328257	57642
ENSG00000152910	CNTNAP4	6.58397	1.60087	0.567163	2.8226	0.00476358	0.0285393	85445
ENSG00000140961	OSGIN1	508.39	1.59838	0.384669	4.15521	3.25e-05	0.000650049	29948
ENSG00000128683	GAD1	50.1835	1.59792	0.457957	3.48923	0.000484406	0.00527957	2571
ENSG00000173890	GPR160	1267.19	1.59608	0.375625	4.24915	2.15e-05	0.000465245	26996
ENSG00000125780	TGM3	15.9775	1.59536	0.480692	3.31889	0.000903763	0.00838147	7053
ENSG00000179603	GRM8	50.7683	1.59515	0.433205	3.6822	0.00023123	0.00296872	2918
ENSG00000198203	SULT1C2	68.6027	1.59411	0.464061	3.43514	0.000592248	0.00615756	6819
ENSG00000127129	EDN2	754.607	1.59323	0.501513	3.17685	0.00148884	0.0120657	1907
ENSG00000276644	DACH1	154.441	1.59155	0.425055	3.74435	0.000180863	0.00244888	1602
ENSG00000182836	PLCXD3	34.8929	1.58869	0.551303	2.8817	0.00395534	0.0249095	345557
ENSG00000152137	HSPB8	1166.14	1.58843	0.414404	3.83304	0.000126569	0.00184578	26353
ENSG00000224940	PRRT4	51.5642	1.58772	0.458041	3.46633	0.000527611	0.00562849	401399
ENSG00000197165	SULT1A2	48.3302	1.5874	0.430167	3.6902	0.000224076	0.00290486	6799
ENSG00000108602	ALDH3A1	67.9689	1.58736	0.510009	3.1124	0.0018557	0.0142265	218
ENSG00000181333	HEPHL1	117.903	1.583	0.513914	3.08028	0.00206803	0.0154416	341208
ENSG00000170091	NSG2	3.84734	1.58278	0.535743	2.95437	0.0031331	0.0209294	51617
ENSG00000136457	CHAD	171.856	1.58259	0.538485	2.93896	0.00329316	0.0216777	1101
ENSG00000189221	MAOA	629.303	1.58075	0.437322	3.6146	0.000300807	0.00365411	4128
ENSG00000082196	C1QTNF3	580.629	1.58022	0.376821	4.19356	2.75e-05	0.000565352	114899
ENSG00000187867	PALM3	290.99	1.57974	0.601159	2.62782	0.00859344	0.0439308	342979
ENSG00000159337	PLA2G4D	46.0837	1.57708	0.610343	2.58393	0.00976824	0.0480684	283748
ENSG00000153253	SCN3A	47.8149	1.57693	0.498587	3.16279	0.00156264	0.0125082	6328
ENSG00000237289	CKMT1B	458.493	1.57563	0.520054	3.02975	0.00244755	0.0175129	1159
ENSG00000164520	RAET1E	82.485	1.57073	0.463467	3.38909	0.000701243	0.0069829	135250
ENSG00000005884	ITGA3	5247.97	1.56894	0.408708	3.83878	0.000123647	0.0018137	3675
ENSG00000277893	SRD5A2	50.059	1.56662	0.527738	2.96856	0.00299203	0.0202094	6716
ENSG00000128713	HOXD11	22.4603	1.56532	0.608329	2.57315	0.0100779	0.0492332	3237
ENSG00000115919	KYNU	2172.45	1.56272	0.446814	3.49748	0.000469675	0.00514451	8942
ENSG00000166257	SCN3B	69.5702	1.56132	0.422211	3.69797	0.000217334	0.00283371	55800
ENSG00000114654	EFCC1	99.665	1.56113	0.35742	4.36779	1.26e-05	0.000299353	79825
ENSG00000175426	PCSK1	201.259	1.56043	0.512273	3.04608	0.00231844	0.0167939	5122
ENSG00000145088	EAF2	348.828	1.55756	0.285584	5.45396	4.93e-08	3.09e-06	55840
ENSG00000144355	DLX1	119.628	1.55746	0.605341	2.57286	0.0100863	0.0492332	1745
ENSG00000130528	HRC	32.0397	1.55642	0.343873	4.52616	6.01e-06	0.000167731	3270
ENSG00000165828	PRAP1	13.7745	1.55603	0.51904	2.99789	0.00271852	0.0188173	118471
ENSG00000267748	NA	59.3371	1.55563	0.474455	3.27877	0.00104261	0.00933465	NA
ENSG00000130558	OLFM1	880.985	1.55532	0.496652	3.13161	0.00173849	0.013553	10439
ENSG00000183807	FAM162B	31.2722	1.55202	0.383429	4.04773	5.17e-05	0.00093174	221303
ENSG00000173013	CCDC96	144.284	1.55128	0.22466	6.90502	5.02e-12	1.06e-09	257236
ENSG00000188001	TPRG1	329.773	1.55104	0.420488	3.68867	0.000225433	0.00291341	285386
ENSG00000175264	CHST1	1015.66	1.55036	0.440605	3.51869	0.000433675	0.00484927	8534
ENSG00000076716	GPC4	3282.98	1.54747	0.401611	3.85316	0.000116602	0.00174671	2239
ENSG00000181378	CFAP65	29.6207	1.5439	0.593209	2.60263	0.00925118	0.0461655	255101
ENSG00000165409	TSHR	35.0439	1.54336	0.417218	3.69917	0.00021631	0.00282547	7253
ENSG00000128709	HOXD9	260.389	1.54277	0.301559	5.11597	3.12e-07	1.42e-05	3235
ENSG00000107485	GATA3	4676.94	1.54035	0.475902	3.23669	0.00120924	0.0104185	2625
ENSG00000005469	CROT	1137.19	1.53963	0.303185	5.07818	3.81e-07	1.69e-05	54677
ENSG00000134201	GSTM5	101.304	1.53909	0.438835	3.50723	0.0004528	0.00500954	2949
ENSG00000133321	PLAAT4	3588.26	1.53907	0.416087	3.6989	0.000216532	0.00282547	5920
ENSG00000170965	PLAC1	62.7185	1.53807	0.49525	3.10564	0.00189867	0.0145054	10761
ENSG00000175877	TMEM270	38.8965	1.53616	0.506477	3.03302	0.00242119	0.0173525	135886
ENSG00000110436	SLC1A2	390.882	1.53543	0.446095	3.44194	0.00057755	0.0060261	6506
ENSG00000225940	C5orf67	9.70896	1.53383	0.55976	2.74016	0.00614097	0.0343557	101928448
ENSG00000189120	SP6	1082.56	1.53241	0.325626	4.70604	2.53e-06	8.23e-05	80320
ENSG00000182379	NXPH4	1120.61	1.53165	0.450326	3.40121	0.00067088	0.00672867	11247
ENSG00000125878	TCF15	93.9594	1.5304	0.510844	2.99583	0.00273703	0.0188856	6939
ENSG00000084444	FAM234B	1586.4	1.53025	0.302827	5.05322	4.34e-07	1.86e-05	57613
ENSG00000105464	GRIN2D	679.928	1.53022	0.479044	3.19431	0.00140164	0.0115288	2906
ENSG00000140795	MYLK3	57.0361	1.5295	0.416826	3.6694	0.000243125	0.00308765	91807
ENSG00000166821	PEX11A	1079.05	1.52805	0.301556	5.06723	4.04e-07	1.78e-05	8800
ENSG00000123454	DBH	24.9729	1.52511	0.471404	3.23525	0.00121536	0.0104457	1621
ENSG00000127325	BEST3	18.1568	1.52219	0.446853	3.40647	0.000658079	0.00663396	144453
ENSG00000172156	CCL11	113.226	1.52178	0.399668	3.80761	0.000140318	0.00200803	6356
ENSG00000084628	NKAIN1	627.183	1.52032	0.539543	2.81778	0.00483564	0.0288443	79570
ENSG00000132465	JCHAIN	9401.56	1.51829	0.473305	3.20784	0.00133736	0.0111421	3512
ENSG00000198721	ECI2	2576.21	1.51622	0.322335	4.70385	2.55e-06	8.29e-05	10455
ENSG00000131183	SLC34A1	6.74826	1.51462	0.549068	2.75853	0.00580612	0.0330528	6569
ENSG00000140955	ADAD2	12.9416	1.51414	0.491866	3.07837	0.00208138	0.0155239	161931
ENSG00000159556	ISL2	57.3548	1.51098	0.558819	2.70388	0.00685348	0.0372811	64843
ENSG00000078596	ITM2A	1043.54	1.50798	0.371084	4.06373	4.83e-05	0.00088644	9452
ENSG00000175003	SLC22A1	36.083	1.5071	0.391168	3.85282	0.000116765	0.00174671	6580
ENSG00000133937	GSC	78.6286	1.50605	0.435157	3.46094	0.00053829	0.00571815	145258
ENSG00000115297	TLX2	15.0183	1.50585	0.573524	2.6256	0.00864957	0.0441048	3196
ENSG00000095587	TLL2	63.0353	1.50309	0.343275	4.37868	1.19e-05	0.000287116	7093
ENSG00000241644	INMT	96.6226	1.50307	0.322352	4.66282	3.12e-06	9.82e-05	11185
ENSG00000003989	SLC7A2	1208.06	1.50249	0.461948	3.25251	0.00114392	0.00998989	6542
ENSG00000198373	WWP2	6033.07	-1.50019	0.230315	-6.51366	7.33e-11	1.11e-08	11060
ENSG00000101425	BPI	432.643	-1.50448	0.572461	-2.6281	0.00858627	0.0439308	671
ENSG00000181722	ZBTB20	108.464	-1.50685	0.271937	-5.54119	3e-08	2.03e-06	26137
ENSG00000183019	MCEMP1	85.0016	-1.50729	0.55797	-2.70138	0.00690534	0.0374916	199675
ENSG00000131203	IDO1	3220.93	-1.50927	0.546302	-2.76271	0.00573234	0.0327387	3620
ENSG00000102452	NALCN	343.119	-1.50929	0.440056	-3.42977	0.000604085	0.00625109	259232
ENSG00000146530	VWDE	236.397	-1.51143	0.422319	-3.57888	0.000345074	0.00406015	221806
ENSG00000204889	KRT40	21.3782	-1.51154	0.464684	-3.25283	0.00114262	0.00998989	125115
ENSG00000111728	ST8SIA1	1221.76	-1.51596	0.311062	-4.87349	1.1e-06	4.12e-05	6489
ENSG00000109654	TRIM2	5460.53	-1.51598	0.300699	-5.04152	4.62e-07	1.94e-05	23321
ENSG00000112309	B3GAT2	75.4883	-1.51604	0.375054	-4.04217	5.3e-05	0.00094636	135152
ENSG00000105810	CDK6	5594.34	-1.51728	0.330061	-4.59698	4.29e-06	0.000127074	1021
ENSG00000188517	COL25A1	66.5631	-1.51939	0.461063	-3.29541	0.000982786	0.00891701	84570
ENSG00000149294	NCAM1	494.32	-1.51973	0.459917	-3.30437	0.000951902	0.00868154	4684
ENSG00000143867	OSR1	1123.05	-1.52112	0.521292	-2.91799	0.00352298	0.0228151	130497
ENSG00000164694	FNDC1	6157.23	-1.52301	0.357325	-4.26225	2.02e-05	0.000443629	84624
ENSG00000127366	TAS2R5	29.0945	-1.52927	0.348516	-4.38795	1.14e-05	0.000277429	54429
ENSG00000146147	MLIP	67.8007	-1.53283	0.4826	-3.17618	0.00149229	0.012088	90523
ENSG00000109832	DDX25	30.317	-1.53625	0.480962	-3.19411	0.0014026	0.0115314	29118
ENSG00000119698	PPP4R4	268.967	-1.53857	0.588386	-2.61489	0.00892558	0.0451201	57718
ENSG00000275591	XKR5	29.6014	-1.54082	0.46036	-3.347	0.000816926	0.00778113	389610
ENSG00000082482	KCNK2	565.164	-1.54297	0.44293	-3.48356	0.000494798	0.00536956	3776
ENSG00000183780	SLC35F3	333.319	-1.54594	0.445366	-3.47117	0.000518187	0.00555136	148641
ENSG00000144230	GPR17	26.7813	-1.54607	0.557667	-2.77238	0.00556475	0.031973	2840
ENSG00000197415	VEPH1	469.278	-1.54629	0.286491	-5.39734	6.76e-08	4e-06	79674
ENSG00000138823	MTTP	26.3125	-1.54776	0.419655	-3.68819	0.000225859	0.00291464	4547
ENSG00000100565	LRRC74A	4.30929	-1.54787	0.446964	-3.46308	0.000534028	0.00568317	145497
ENSG00000225614	ZNF469	2749.95	-1.54906	0.346222	-4.47418	7.67e-06	0.000204878	84627
ENSG00000151364	KCTD14	421.953	-1.55821	0.456426	-3.41393	0.000640321	0.00649996	65987
ENSG00000135443	KRT85	5.53632	-1.56278	0.589262	-2.65209	0.00799949	0.041871	3891
ENSG00000112276	BVES	468.898	-1.5628	0.370545	-4.21758	2.47e-05	0.000516217	11149
ENSG00000140092	FBLN5	4927.3	-1.56558	0.398992	-3.92383	8.72e-05	0.00138954	10516
ENSG00000138801	PAPSS1	12092.9	-1.56609	0.180777	-8.66311	4.59e-18	3.37e-15	9061
ENSG00000165795	NDRG2	10315	-1.56904	0.334749	-4.68721	2.77e-06	8.88e-05	57447
ENSG00000054598	FOXC1	5900.85	-1.56951	0.394731	-3.97615	7e-05	0.00118888	2296
ENSG00000144668	ITGA9	2095.76	-1.57419	0.307683	-5.11628	3.12e-07	1.42e-05	3680
ENSG00000146090	RASGEF1C	250.908	-1.57438	0.540691	-2.91179	0.00359366	0.0231282	255426
ENSG00000157654	PALM2AKAP2	42.3633	-1.58217	0.355501	-4.45054	8.57e-06	0.00022205	445815
ENSG00000160183	TMPRSS3	3569.01	-1.5842	0.487148	-3.25198	0.00114603	0.00999127	64699
ENSG00000125046	SSUH2	66.0129	-1.58465	0.410511	-3.86018	0.000113306	0.0017062	51066
ENSG00000128342	LIF	928.663	-1.58719	0.382186	-4.15292	3.28e-05	0.000655105	3976
ENSG00000125571	IL37	4.52058	-1.59009	0.495226	-3.21084	0.00132349	0.0110596	27178
ENSG00000144852	NR1I2	33.5341	-1.59721	0.403541	-3.95798	7.56e-05	0.00125278	8856
ENSG00000185818	NAT8L	796.21	-1.59892	0.411802	-3.88273	0.000103292	0.00159207	339983
ENSG00000146151	HMGCLL1	65.5455	-1.60018	0.478954	-3.34098	0.000834827	0.00789736	54511
ENSG00000188263	IL17REL	43.7472	-1.6002	0.6063	-2.63929	0.00830801	0.0429923	400935
ENSG00000103175	WFDC1	258.085	-1.60281	0.405294	-3.95469	7.66e-05	0.00126512	58189
ENSG00000154529	CNTNAP3B	70.328	-1.60347	0.470955	-3.40473	0.000662302	0.00666149	728577
ENSG00000144488	ESPNL	83.4858	-1.60592	0.519012	-3.09419	0.00197354	0.0148772	339768
ENSG00000079112	CDH17	34.1514	-1.60687	0.460345	-3.49059	0.000481962	0.00526272	1015
ENSG00000187775	DNAH17	300.927	-1.60757	0.240821	-6.67536	2.47e-11	4.21e-09	8632
ENSG00000178776	C5orf46	549.926	-1.60761	0.441125	-3.64434	0.000268082	0.00333558	389336
ENSG00000258881	NA	22.4092	-1.61039	0.390488	-4.12406	3.72e-05	0.000722433	NA
ENSG00000127831	VIL1	18.2159	-1.61136	0.545642	-2.95314	0.00314556	0.0209649	7429
ENSG00000184384	MAML2	3120.73	-1.6145	0.196379	-8.22134	2.01e-16	1.04e-13	84441
ENSG00000232040	ZBED9	176.421	-1.61586	0.577971	-2.79574	0.00517806	0.0304322	114821
ENSG00000122733	PHF24	186.463	-1.6206	0.541888	-2.99066	0.00278373	0.019103	23349
ENSG00000185274	GALNT17	400.617	-1.62662	0.570595	-2.85074	0.0043617	0.0267414	64409
ENSG00000109705	NKX3-2	120.634	-1.62718	0.487132	-3.34034	0.000836772	0.00790599	579
ENSG00000242419	PCDHGC4	17.1845	-1.63371	0.307786	-5.30795	1.11e-07	5.99e-06	56098
ENSG00000174607	UGT8	2107.81	-1.63544	0.453701	-3.60466	0.000312565	0.00377609	7368
ENSG00000114200	BCHE	85.3873	-1.63561	0.490285	-3.33604	0.000849819	0.00797362	590
ENSG00000134532	SOX5	168.434	-1.63733	0.394978	-4.14538	3.39e-05	0.000671657	6660
ENSG00000135898	GPR55	147.127	-1.63759	0.499849	-3.27616	0.00105228	0.00939737	9290
ENSG00000168952	STXBP6	200.203	-1.63869	0.504022	-3.25123	0.00114907	0.0100079	29091
ENSG00000198185	ZNF334	356.393	-1.64606	0.454995	-3.61775	0.000297176	0.00362752	55713
ENSG00000164100	NDST3	45.8374	-1.64758	0.467497	-3.52426	0.000424668	0.00478144	9348
ENSG00000175920	DOK7	255.934	-1.64877	0.572638	-2.87925	0.00398624	0.0250502	285489
ENSG00000006016	CRLF1	886.87	-1.65306	0.517796	-3.19248	0.00141055	0.0115859	9244
ENSG00000100312	ACR	35.5227	-1.65394	0.400548	-4.1292	3.64e-05	0.000711179	49
ENSG00000106025	TSPAN12	937.498	-1.65805	0.273516	-6.06199	1.34e-09	1.35e-07	23554
ENSG00000110427	KIAA1549L	2077.82	-1.65871	0.351642	-4.71703	2.39e-06	7.84e-05	25758
ENSG00000163975	MELTF	6395.16	-1.6588	0.369402	-4.49049	7.11e-06	0.000191835	4241
ENSG00000198075	SULT1C4	188.156	-1.66769	0.485795	-3.43291	0.000597143	0.00619382	27233
ENSG00000165621	OXGR1	192.99	-1.67337	0.494958	-3.38083	0.00072266	0.0071262	27199
ENSG00000269404	SPIB	959.847	-1.6734	0.59919	-2.79277	0.00522595	0.0306216	6689
ENSG00000137878	GCOM1	34.236	-1.67927	0.422709	-3.97264	7.11e-05	0.00120187	145781
ENSG00000154188	ANGPT1	747.15	-1.68299	0.475518	-3.53928	0.000401217	0.00457102	284
ENSG00000124159	MATN4	149.611	-1.69047	0.502606	-3.3634	0.000769874	0.00748279	8785
ENSG00000007372	PAX6	507.667	-1.69195	0.426344	-3.96852	7.23e-05	0.00121583	5080
ENSG00000169282	KCNAB1	409.386	-1.69283	0.337628	-5.0139	5.33e-07	2.18e-05	7881
ENSG00000113205	PCDHB3	387.854	-1.69309	0.536557	-3.15547	0.00160241	0.0127511	56132
ENSG00000183196	CHST6	665.898	-1.69333	0.407905	-4.1513	3.31e-05	0.00065902	4166
ENSG00000104112	SCG3	38.7292	-1.6949	0.530486	-3.195	0.0013983	0.0115182	29106
ENSG00000188501	LCTL	78.3661	-1.69758	0.364596	-4.65607	3.22e-06	0.000100946	197021
ENSG00000183378	OVCH2	14.3666	-1.69761	0.541965	-3.13233	0.00173425	0.0135311	341277
ENSG00000213886	UBD	1710.92	-1.70402	0.558569	-3.05068	0.00228325	0.0165936	10537
ENSG00000262209	PCDHGB3	52.6599	-1.70856	0.323915	-5.27471	1.33e-07	6.99e-06	56102
ENSG00000204657	OR2H2	3.44287	-1.71623	0.595868	-2.88022	0.00397398	0.025	7932
ENSG00000223658	C1GALT1C1L	73.4459	-1.71907	0.38467	-4.46895	7.86e-06	0.000208269	728819
ENSG00000178343	SHISA3	24.6589	-1.71958	0.428196	-4.01586	5.92e-05	0.00103325	152573
ENSG00000081985	IL12RB2	642.783	-1.73297	0.409442	-4.23251	2.31e-05	0.000493785	3595
ENSG00000173702	MUC13	53.8036	-1.73604	0.625531	-2.77531	0.00551491	0.0317856	56667
ENSG00000094963	FMO2	1365.67	-1.74394	0.428238	-4.07238	4.65e-05	0.000861333	2327
ENSG00000120440	TTLL2	31.0287	-1.75	0.524027	-3.33953	0.000839209	0.00791823	83887
ENSG00000124440	HIF3A	127.416	-1.7517	0.534473	-3.27744	0.00104752	0.0093682	64344
ENSG00000184599	TAFA3	310.252	-1.75647	0.571826	-3.07168	0.00212859	0.0157625	284467
ENSG00000149043	SYT8	1715.75	-1.76159	0.658302	-2.67596	0.00745159	0.0396502	90019
ENSG00000137558	PI15	1472.59	-1.76328	0.487657	-3.61582	0.000299397	0.00364453	51050
ENSG00000077264	PAK3	363.62	-1.7639	0.402663	-4.38058	1.18e-05	0.000285403	5063
ENSG00000188488	SERPINA5	525.909	-1.76938	0.540403	-3.27418	0.0010597	0.00945402	5104
ENSG00000130598	TNNI2	366.167	-1.76969	0.573975	-3.08321	0.00204778	0.0153386	7136
ENSG00000007062	PROM1	16494.6	-1.77098	0.459125	-3.85728	0.000114654	0.00172482	8842
ENSG00000169067	ACTBL2	28.5766	-1.77324	0.61486	-2.88397	0.00392693	0.0247571	345651
ENSG00000205108	FAM205A	2.87623	-1.77702	0.580754	-3.05986	0.00221444	0.0162149	259308
ENSG00000165349	SLC7A3	12.5021	-1.78914	0.659976	-2.71091	0.00670985	0.0367247	84889
ENSG00000152463	OLAH	30.3778	-1.79423	0.478272	-3.75149	0.000175788	0.00240422	55301
ENSG00000105855	ITGB8	4611.57	-1.79901	0.351756	-5.11436	3.15e-07	1.42e-05	3696
ENSG00000145536	ADAMTS16	657.503	-1.79938	0.550451	-3.26893	0.00107955	0.00958496	170690
ENSG00000198633	ZNF534	6.06125	-1.80051	0.519777	-3.46401	0.000532194	0.00566708	147658
ENSG00000108823	SGCA	33.1386	-1.80622	0.43537	-4.14869	3.34e-05	0.0006643	6442
ENSG00000138759	FRAS1	729.545	-1.8064	0.406852	-4.43995	9e-06	0.000230257	80144
ENSG00000146013	GFRA3	571.299	-1.81411	0.631873	-2.871	0.00409173	0.0255853	2676
ENSG00000148935	GAS2	110.014	-1.81498	0.445445	-4.07453	4.61e-05	0.000855213	2620
ENSG00000170276	HSPB2	74.5413	-1.81686	0.349404	-5.19987	1.99e-07	9.92e-06	3316
ENSG00000188803	SHISA6	73.5789	-1.81696	0.462114	-3.93184	8.43e-05	0.00135136	388336
ENSG00000106278	PTPRZ1	1780.15	-1.81857	0.694437	-2.61877	0.00882479	0.0447351	5803
ENSG00000104332	SFRP1	29984.5	-1.82343	0.434466	-4.19693	2.71e-05	0.000558956	6422
ENSG00000164123	C4orf45	3.55734	-1.82499	0.523233	-3.48792	0.000486798	0.00530236	152940
ENSG00000138678	GPAT3	500.494	-1.83005	0.348265	-5.25476	1.48e-07	7.63e-06	84803
ENSG00000168427	KLHL30	80.1152	-1.83085	0.552214	-3.31546	0.000914911	0.00844246	377007
ENSG00000101230	ISM1	653.756	-1.83468	0.412417	-4.44859	8.64e-06	0.000223083	140862
ENSG00000164303	ENPP6	110.684	-1.83802	0.393993	-4.66509	3.08e-06	9.75e-05	133121
ENSG00000206069	TMEM211	9.54806	-1.84169	0.640602	-2.87493	0.00404116	0.0253231	255349
ENSG00000242173	ARHGDIG	104.852	-1.84366	0.695745	-2.6499	0.00805145	0.0420913	398
ENSG00000115112	TFCP2L1	5369.51	-1.84839	0.436136	-4.2381	2.25e-05	0.00048447	29842
ENSG00000176678	FOXL1	339.561	-1.86621	0.354516	-5.26409	1.41e-07	7.32e-06	2300
ENSG00000155760	FZD7	7251.68	-1.87262	0.28625	-6.54188	6.08e-11	9.63e-09	8324
ENSG00000166510	CCDC68	111.768	-1.87702	0.54613	-3.43696	0.000588288	0.00612	80323
ENSG00000152430	BOLL	5.18323	-1.87837	0.560648	-3.35035	0.000807089	0.00774189	66037
ENSG00000151224	MAT1A	213.091	-1.88183	0.451136	-4.17132	3.03e-05	0.0006113	4143
ENSG00000254126	CD8B2	19.1964	-1.88243	0.530496	-3.54843	0.000387536	0.00444971	927
ENSG00000183454	GRIN2A	326.683	-1.88594	0.652721	-2.88936	0.00386028	0.0244156	2903
ENSG00000266265	KLF14	44.7685	-1.88615	0.578161	-3.26232	0.00110503	0.00974971	136259
ENSG00000103489	XYLT1	2452.38	-1.88777	0.34366	-5.49313	3.95e-08	2.57e-06	64131
ENSG00000140545	MFGE8	35546.5	-1.89261	0.416834	-4.54044	5.61e-06	0.000159851	4240
ENSG00000154080	CHST9	433.588	-1.89388	0.550366	-3.44114	0.000579278	0.00604056	83539
ENSG00000166396	SERPINB7	668.403	-1.89435	0.732682	-2.5855	0.00972386	0.047932	8710
ENSG00000150893	FREM2	617.114	-1.89694	0.539906	-3.51347	0.000442294	0.00491493	341640
ENSG00000115295	CLIP4	1490.29	-1.90407	0.208963	-9.11199	8.09e-20	8.9e-17	79745
ENSG00000204613	TRIM10	6.44489	-1.90483	0.544438	-3.49871	0.000467512	0.00514	10107
ENSG00000134258	VTCN1	10057.3	-1.90582	0.379434	-5.0228	5.09e-07	2.12e-05	79679
ENSG00000100427	MLC1	581.531	-1.90754	0.710568	-2.68453	0.00726321	0.0389426	23209
ENSG00000178882	RFLNA	1304.02	-1.90889	0.427961	-4.46043	8.18e-06	0.000214252	144347
ENSG00000113389	NPR3	2295.62	-1.91067	0.556532	-3.43316	0.00059658	0.00619163	4883
ENSG00000133101	CCNA1	248.066	-1.91195	0.553658	-3.45331	0.000553758	0.00581926	8900
ENSG00000144130	NT5DC4	45.1308	-1.91339	0.384975	-4.97017	6.69e-07	2.67e-05	284958
ENSG00000066468	FGFR2	2799.87	-1.92337	0.360537	-5.33473	9.57e-08	5.25e-06	2263
ENSG00000086205	FOLH1	845.1	-1.92416	0.380237	-5.06041	4.18e-07	1.8e-05	2346
ENSG00000164761	TNFRSF11B	558.119	-1.92515	0.486044	-3.96085	7.47e-05	0.00124486	4982
ENSG00000102313	ITIH6	463.962	-1.92908	0.675701	-2.85493	0.00430458	0.0265113	347365
ENSG00000198838	RYR3	206.571	-1.92917	0.370351	-5.20903	1.9e-07	9.52e-06	6263
ENSG00000151572	ANO4	46.2181	-1.92958	0.458389	-4.20947	2.56e-05	0.000533832	121601
ENSG00000101448	EPPIN	3.93082	-1.93548	0.702219	-2.75624	0.00584707	0.0332322	57119
ENSG00000181291	TMEM132E	140.245	-1.93932	0.574976	-3.37287	0.000743903	0.00727859	124842
ENSG00000171759	PAH	52.9896	-1.95315	0.651848	-2.99632	0.00273256	0.0188695	5053
ENSG00000184350	MRGPRE	13.347	-1.95334	0.578193	-3.37836	0.000729201	0.00716661	116534
ENSG00000142449	FBN3	828.18	-1.95344	0.590451	-3.30838	0.000938365	0.00860714	84467
ENSG00000140093	SERPINA10	15.5646	-1.95775	0.701105	-2.79238	0.00523217	0.0306478	51156
ENSG00000137673	MMP7	18592.5	-1.95974	0.522343	-3.75183	0.000175547	0.00240279	4316
ENSG00000165917	RAPSN	34.0329	-1.9634	0.542273	-3.62069	0.000293824	0.00359658	5913
ENSG00000140538	NTRK3	812.449	-1.96351	0.551407	-3.56092	0.000369563	0.00429376	4916
ENSG00000143127	ITGA10	742.154	-1.96582	0.447215	-4.39569	1.1e-05	0.00027146	8515
ENSG00000170579	DLGAP1	693.586	-1.97927	0.558784	-3.54209	0.000396964	0.00453136	9229
ENSG00000163283	ALPP	9.57158	-1.98458	0.764945	-2.5944	0.00947555	0.0470745	250
ENSG00000206150	RNASE13	2.31805	-1.99027	0.514203	-3.87059	0.000108572	0.00165319	440163
ENSG00000184647	PRSS55	2.51746	-1.99081	0.72975	-2.72807	0.00637054	0.0353122	203074
ENSG00000102678	FGF9	60.2003	-1.99334	0.519217	-3.83912	0.000123474	0.00181367	2254
ENSG00000165899	OTOGL	43.093	-1.99357	0.46934	-4.2476	2.16e-05	0.000467815	283310
ENSG00000185156	MFSD6L	221.898	-1.99439	0.47909	-4.16287	3.14e-05	0.000632215	162387
ENSG00000134757	DSG3	6132.7	-1.99492	0.769215	-2.59346	0.00950165	0.0471387	1830
ENSG00000101134	DOK5	359.959	-1.99851	0.352201	-5.67435	1.39e-08	1.05e-06	55816
ENSG00000198795	ZNF521	2728.51	-1.99967	0.293362	-6.81639	9.34e-12	1.85e-09	25925
ENSG00000187959	CPSF4L	25.8363	-1.99993	0.365893	-5.46588	4.61e-08	2.94e-06	642843
ENSG00000268104	SLC6A14	2214.02	-2.00019	0.547299	-3.65465	0.000257534	0.00323101	11254
ENSG00000077522	ACTN2	274.204	-2.03425	0.580721	-3.50298	0.000460089	0.00507106	88
ENSG00000184258	CDR1	12.8108	-2.03917	0.452489	-4.50657	6.59e-06	0.000180634	1038
ENSG00000196136	SERPINA3	405.817	-2.03938	0.51822	-3.93536	8.31e-05	0.00134452	12
ENSG00000172201	ID4	3029.04	-2.04498	0.431304	-4.7414	2.12e-06	7.1e-05	3400
ENSG00000114854	TNNC1	54.8342	-2.05468	0.524579	-3.91683	8.97e-05	0.0014215	7134
ENSG00000086159	AQP6	99.9003	-2.07054	0.582177	-3.55655	0.000375753	0.00435992	363
ENSG00000101680	LAMA1	1052.05	-2.07187	0.462175	-4.48286	7.36e-06	0.000197921	284217
ENSG00000108244	KRT23	10504.3	-2.07243	0.467063	-4.43715	9.12e-06	0.000232205	25984
ENSG00000163273	NPPC	59.6946	-2.0735	0.407896	-5.0834	3.71e-07	1.65e-05	4880
ENSG00000109846	CRYAB	10329.2	-2.07762	0.46527	-4.46541	7.99e-06	0.000210576	1410
ENSG00000154229	PRKCA	1605.15	-2.09234	0.361679	-5.78508	7.25e-09	5.99e-07	5578
ENSG00000101746	NOL4	147.008	-2.1033	0.673807	-3.12151	0.00179924	0.0138904	8715
ENSG00000214336	FOXI3	214.579	-2.10381	0.714664	-2.94378	0.00324229	0.0214433	344167
ENSG00000185269	NOTUM	174.666	-2.10552	0.495269	-4.25127	2.13e-05	0.000462491	147111
ENSG00000108370	RGS9	228.631	-2.10587	0.417378	-5.04546	4.52e-07	1.91e-05	8787
ENSG00000123901	GPR83	53.4634	-2.10825	0.491166	-4.29235	1.77e-05	0.000398969	10888
ENSG00000123104	ITPR2	7158.87	-2.11139	0.267949	-7.87981	3.28e-15	1.31e-12	3709
ENSG00000155850	SLC26A2	5755.65	-2.11149	0.316483	-6.67173	2.53e-11	4.28e-09	1836
ENSG00000186479	RGS7BP	48.1298	-2.1252	0.606213	-3.50569	0.00045542	0.00503117	401190
ENSG00000187957	DNER	817.168	-2.12753	0.622959	-3.4152	0.000637352	0.0064797	92737
ENSG00000249693	THEGL	7.43093	-2.13649	0.590911	-3.61558	0.000299671	0.00364534	100506564
ENSG00000164626	KCNK5	3149.35	-2.13727	0.373408	-5.7237	1.04e-08	8.23e-07	8645
ENSG00000136535	TBR1	23.2992	-2.13924	0.654971	-3.26616	0.00109018	0.00964291	10716
ENSG00000130226	DPP6	40.1102	-2.14095	0.689439	-3.10535	0.00190055	0.0145067	1804
ENSG00000121075	TBX4	38.1865	-2.14104	0.577768	-3.70572	0.000210792	0.00277099	9496
ENSG00000184908	CLCNKB	13.0658	-2.14661	0.424126	-5.06126	4.17e-07	1.8e-05	1188
ENSG00000164107	HAND2	184.686	-2.14945	0.41913	-5.12835	2.92e-07	1.34e-05	9464
ENSG00000157766	ACAN	1660.85	-2.15589	0.602101	-3.58061	0.000342788	0.00403595	176
ENSG00000164099	PRSS12	1008.7	-2.16409	0.536122	-4.03657	5.42e-05	0.000962392	8492
ENSG00000163586	FABP1	1.79321	-2.16801	0.710326	-3.05214	0.00227218	0.0165336	2168
ENSG00000112164	GLP1R	154.003	-2.1708	0.602327	-3.60402	0.000313334	0.0037802	2740
ENSG00000143632	ACTA1	301.813	-2.1848	0.569446	-3.83671	0.000124694	0.0018245	58
ENSG00000235387	SPAAR	276.347	-2.18519	0.488602	-4.47233	7.74e-06	0.000205721	158376
ENSG00000091137	SLC26A4	162.404	-2.19815	0.515197	-4.26661	1.98e-05	0.000436671	5172
ENSG00000167614	TTYH1	2412.74	-2.19999	0.542396	-4.05605	4.99e-05	0.000904753	57348
ENSG00000135374	ELF5	7706.79	-2.20336	0.543086	-4.05711	4.97e-05	0.000904753	2001
ENSG00000269964	MEI4	19.5971	-2.20523	0.634214	-3.4771	0.00050687	0.00545016	101928601
ENSG00000183837	PNMA3	218.976	-2.20613	0.410882	-5.36925	7.91e-08	4.53e-06	29944
ENSG00000116031	CD207	383.1	-2.20963	0.498661	-4.43112	9.37e-06	0.000237427	50489
ENSG00000171243	SOSTDC1	1166.71	-2.21008	0.577757	-3.82528	0.000130625	0.00189717	25928
ENSG00000153993	SEMA3D	443.668	-2.21163	0.490836	-4.50584	6.61e-06	0.000180975	223117
ENSG00000121005	CRISPLD1	4536.42	-2.21801	0.408463	-5.43014	5.63e-08	3.45e-06	83690
ENSG00000152672	CLEC4F	87.9126	-2.22053	0.49766	-4.46194	8.12e-06	0.000213703	165530
ENSG00000273259	NA	81.3815	-2.22691	0.47431	-4.69506	2.67e-06	8.56e-05	NA
ENSG00000143768	LEFTY2	101.914	-2.22853	0.689794	-3.23072	0.0012348	0.010556	7044
ENSG00000174514	MFSD4A	842.229	-2.22857	0.439935	-5.06569	4.07e-07	1.78e-05	148808
ENSG00000166405	RIC3	333.501	-2.22983	0.524488	-4.25144	2.12e-05	0.000462491	79608
ENSG00000115828	QPCT	2116.37	-2.23106	0.365063	-6.11144	9.87e-10	1.03e-07	25797
ENSG00000049089	COL9A2	2447.9	-2.24156	0.373738	-5.99767	2e-09	1.88e-07	1298
ENSG00000164106	SCRG1	766.545	-2.24248	0.610437	-3.67357	0.000239185	0.0030442	11341
ENSG00000102243	VGLL1	3481.14	-2.25053	0.615264	-3.65782	0.000254366	0.00320498	51442
ENSG00000145681	HAPLN1	816.768	-2.26168	0.591329	-3.82474	0.00013091	0.00189808	1404
ENSG00000162687	KCNT2	105.276	-2.27187	0.434787	-5.22525	1.74e-07	8.77e-06	343450
ENSG00000204033	LRIT2	2.14854	-2.27249	0.72222	-3.14654	0.00165216	0.013006	340745
ENSG00000160678	S100A1	9488.1	-2.27271	0.542862	-4.18653	2.83e-05	0.000579074	6271
ENSG00000153162	BMP6	584.376	-2.27288	0.470537	-4.8304	1.36e-06	4.93e-05	654
ENSG00000131095	GFAP	55.9796	-2.27308	0.56034	-4.05661	4.98e-05	0.000904753	2670
ENSG00000148677	ANKRD1	191.856	-2.28762	0.575616	-3.97421	7.06e-05	0.0011963	27063
ENSG00000181143	MUC16	5766.17	-2.29198	0.617611	-3.71104	0.000206414	0.00272565	94025
ENSG00000253953	PCDHGB4	101.309	-2.29597	0.543729	-4.22264	2.41e-05	0.00050718	8641
ENSG00000166682	TMPRSS5	212.575	-2.30097	0.502406	-4.5799	4.65e-06	0.0001367	80975
ENSG00000154678	PDE1C	464.803	-2.31456	0.446233	-5.1869	2.14e-07	1.05e-05	5137
ENSG00000101074	R3HDML	3.93754	-2.32764	0.802503	-2.90047	0.00372602	0.0238073	140902
ENSG00000198914	POU3F3	27.2064	-2.34127	0.778168	-3.0087	0.00262369	0.0183438	5455
ENSG00000182253	SYNM	6096.21	-2.34583	0.369627	-6.34647	2.2e-10	2.75e-08	23336
ENSG00000141485	SLC13A5	49.3203	-2.35681	0.578221	-4.07597	4.58e-05	0.000851715	284111
ENSG00000163735	CXCL5	269.472	-2.35944	0.527495	-4.47291	7.72e-06	0.000205595	6374
ENSG00000144119	C1QL2	85.9156	-2.36064	0.5583	-4.22826	2.36e-05	0.000500645	165257
ENSG00000163817	SLC6A20	213.464	-2.36291	0.609478	-3.87694	0.000105777	0.00162043	54716
ENSG00000188763	FZD9	566.187	-2.37197	0.459954	-5.15696	2.51e-07	1.19e-05	8326
ENSG00000187689	AMTN	97.2028	-2.37546	0.769967	-3.08515	0.0020345	0.0152649	401138
ENSG00000129451	KLK10	3245.41	-2.38597	0.648189	-3.68098	0.00023234	0.00297702	5655
ENSG00000186684	CYP27C1	356.649	-2.39619	0.529523	-4.5252	6.03e-06	0.000167731	339761
ENSG00000144407	PTH2R	320.965	-2.39739	0.582591	-4.11505	3.87e-05	0.000743841	5746
ENSG00000205089	CCNI2	178.168	-2.40177	0.50045	-4.79921	1.59e-06	5.65e-05	645121
ENSG00000111199	TRPV4	1525.88	-2.41093	0.399414	-6.03616	1.58e-09	1.54e-07	59341
ENSG00000108018	SORCS1	106.621	-2.42367	0.692873	-3.498	0.000468766	0.00514415	114815
ENSG00000185792	NLRP9	5.22219	-2.43026	0.586895	-4.14087	3.46e-05	0.000681216	338321
ENSG00000186007	LEMD1	357.068	-2.4308	0.535552	-4.53886	5.66e-06	0.000160316	93273
ENSG00000239605	STPG4	22.3751	-2.44671	0.570525	-4.28852	1.8e-05	0.000404346	285051
ENSG00000164879	CA3	240.544	-2.45987	0.473468	-5.19543	2.04e-07	1.01e-05	761
ENSG00000094755	GABRP	38711.9	-2.47141	0.610547	-4.04786	5.17e-05	0.00093174	2568
ENSG00000110148	CCKBR	219.688	-2.48021	0.835201	-2.9696	0.00298192	0.0201566	887
ENSG00000138685	FGF2	699.041	-2.48275	0.360326	-6.89031	5.57e-12	1.17e-09	2247
ENSG00000188629	ZNF177	2.92123	-2.50558	0.485007	-5.16607	2.39e-07	1.15e-05	7730
ENSG00000133019	CHRM3	1184.79	-2.50626	0.475537	-5.27038	1.36e-07	7.11e-06	1131
ENSG00000197632	SERPINB2	324.714	-2.51001	0.669605	-3.74849	0.0001779	0.00242512	5055
ENSG00000177791	MYOZ1	146.99	-2.51297	0.438795	-5.72699	1.02e-08	8.11e-07	58529
ENSG00000124205	EDN3	88.2383	-2.52996	0.720172	-3.513	0.000443077	0.00492053	1908
ENSG00000182256	GABRG3	88.7606	-2.54143	0.616853	-4.11999	3.79e-05	0.000731279	2567
ENSG00000114547	ROPN1B	1248	-2.54832	0.565828	-4.5037	6.68e-06	0.000181962	152015
ENSG00000183733	FIGLA	3.17072	-2.55053	0.781199	-3.2649	0.00109504	0.00968103	344018
ENSG00000148604	RGR	81.8567	-2.56467	0.726922	-3.52813	0.000418506	0.00472215	5995
ENSG00000156966	B3GNT7	1894.65	-2.56711	0.441166	-5.81892	5.92e-09	5.01e-07	93010
ENSG00000109819	PPARGC1A	750.998	-2.5819	0.57622	-4.48075	7.44e-06	0.000199578	10891
ENSG00000237136	C4orf51	49.2925	-2.58543	0.797168	-3.24328	0.00118164	0.0102258	646603
ENSG00000144406	UNC80	116.404	-2.58961	0.611852	-4.23241	2.31e-05	0.000493785	285175
ENSG00000183560	IZUMO1R	3.86845	-2.58998	0.823598	-3.14471	0.0016625	0.013064	390243
ENSG00000170153	RNF150	1601.3	-2.59014	0.378495	-6.84326	7.74e-12	1.58e-09	57484
ENSG00000115593	SMYD1	33.0053	-2.59027	0.504848	-5.13079	2.89e-07	1.33e-05	150572
ENSG00000206579	XKR4	29.0592	-2.59792	0.602989	-4.30841	1.64e-05	0.000376869	114786
ENSG00000005513	SOX8	1457.97	-2.6033	0.556596	-4.67718	2.91e-06	9.26e-05	30812
ENSG00000263961	RHEX	1057.79	-2.60962	0.676784	-3.85591	0.0001153	0.00173167	440712
ENSG00000189292	ALKAL2	189.37	-2.61191	0.630679	-4.14142	3.45e-05	0.000680354	285016
ENSG00000176692	FOXC2	609.562	-2.61284	0.508991	-5.13338	2.85e-07	1.31e-05	2303
ENSG00000175229	GAL3ST3	7.68643	-2.61338	0.997682	-2.61946	0.00880703	0.0446889	89792
ENSG00000173080	RXFP4	4.43783	-2.63712	0.490287	-5.37873	7.5e-08	4.33e-06	339403
ENSG00000185915	KLHL34	98.5999	-2.64081	0.680134	-3.88278	0.000103268	0.00159207	257240
ENSG00000250366	TUNAR	47.5204	-2.64632	0.857682	-3.08543	0.00203256	0.0152568	100507043
ENSG00000164398	ACSL6	772.003	-2.64772	0.52307	-5.06189	4.15e-07	1.8e-05	23305
ENSG00000078018	MAP2	3269.01	-2.65019	0.39773	-6.66329	2.68e-11	4.49e-09	4133
ENSG00000119147	ECRG4	221.909	-2.65141	0.597131	-4.44025	8.99e-06	0.000230257	84417
ENSG00000143107	FNDC7	4.51501	-2.65249	0.561546	-4.72355	2.32e-06	7.64e-05	163479
ENSG00000111215	PRH1	222.327	-2.66286	0.417606	-6.37649	1.81e-10	2.33e-08	5554
ENSG00000125872	LRRN4	99.6588	-2.67745	0.589642	-4.54081	5.6e-06	0.000159851	164312
ENSG00000188783	PRELP	5070.76	-2.69616	0.447664	-6.02274	1.71e-09	1.65e-07	5549
ENSG00000212724	KRTAP2-3	17.1895	-2.72675	0.863724	-3.15697	0.00159419	0.0127145	730755
ENSG00000154493	C10orf90	154.136	-2.73661	0.555041	-4.93046	8.2e-07	3.19e-05	118611
ENSG00000188833	ENTPD8	124.309	-2.73816	0.603979	-4.53353	5.8e-06	0.000163232	377841
ENSG00000131686	CA6	290.458	-2.77086	0.822498	-3.36883	0.000754872	0.00735728	765
ENSG00000261857	MIA	869.266	-2.79231	0.548773	-5.08828	3.61e-07	1.62e-05	8190
ENSG00000120251	GRIA2	99.2163	-2.81229	0.656961	-4.28076	1.86e-05	0.000414995	2891
ENSG00000168309	FAM107A	1506.3	-2.831	0.484152	-5.84733	5e-09	4.31e-07	11170
ENSG00000170549	IRX1	1275.19	-2.89166	0.548474	-5.27219	1.35e-07	7.06e-06	79192
ENSG00000138944	SHISAL1	935.346	-2.89778	0.537953	-5.38668	7.18e-08	4.18e-06	85352
ENSG00000105131	EPHX3	198.76	-2.89967	0.514593	-5.63488	1.75e-08	1.25e-06	79852
ENSG00000120289	MAGEB4	45.3544	-2.9055	0.759595	-3.82506	0.000130739	0.00189717	4115
ENSG00000129437	KLK14	501.38	-2.92168	0.625682	-4.66959	3.02e-06	9.55e-05	43847
ENSG00000139292	LGR5	581.049	-2.93308	0.603745	-4.85814	1.18e-06	4.41e-05	8549
ENSG00000092054	MYH7	24.8216	-2.93686	0.632029	-4.64672	3.37e-06	0.00010433	4625
ENSG00000144481	TRPM8	543.033	-2.96241	0.689938	-4.29374	1.76e-05	0.000397494	79054
ENSG00000179636	TPPP2	11.1633	-2.96378	0.547668	-5.41165	6.24e-08	3.79e-06	122664
ENSG00000158008	EXTL1	1103.01	-3.0315	0.604148	-5.01781	5.23e-07	2.16e-05	2134
ENSG00000177291	GJD4	6.72561	-3.08037	0.64445	-4.77984	1.75e-06	6.11e-05	219770
ENSG00000105550	FGF21	27.2964	-3.09933	0.916148	-3.38301	0.000716973	0.00707408	26291
ENSG00000100142	POLR2F	173.849	-3.10502	0.424545	-7.31374	2.6e-13	6.83e-11	5435
ENSG00000215018	COL28A1	230.009	-3.11281	0.461563	-6.74407	1.54e-11	2.77e-09	340267
ENSG00000127743	IL17B	123.557	-3.15671	0.639847	-4.93355	8.08e-07	3.15e-05	27190
ENSG00000144278	GALNT13	749.672	-3.26229	0.435566	-7.48977	6.9e-14	2.13e-11	114805
ENSG00000110693	SOX6	1006.44	-3.27885	0.399706	-8.20315	2.34e-16	1.18e-13	55553
ENSG00000187140	FOXD3	134.674	-3.28236	0.491565	-6.67737	2.43e-11	4.2e-09	27022
ENSG00000184454	NCMAP	1421.57	-3.28449	0.490869	-6.69118	2.21e-11	3.9e-09	400746
ENSG00000155897	ADCY8	17.2144	-3.28822	0.746737	-4.40345	1.07e-05	0.000263762	114
ENSG00000163661	PTX3	1647.07	-3.29465	0.510924	-6.44843	1.13e-10	1.57e-08	5806
ENSG00000178235	SLITRK1	25.7064	-3.31035	0.748266	-4.42402	9.69e-06	0.000243958	114798
ENSG00000077274	CAPN6	1135.41	-3.33157	0.600874	-5.54455	2.95e-08	2.01e-06	827
ENSG00000167757	KLK11	1020.3	-3.3596	0.794435	-4.22891	2.35e-05	0.000499806	11012
ENSG00000204542	C6orf15	332.678	-3.3612	0.64411	-5.21836	1.81e-07	9.08e-06	29113
ENSG00000130055	GDPD2	100.712	-3.38254	0.57019	-5.9323	2.99e-09	2.71e-07	54857
ENSG00000204248	COL11A2	684.727	-3.39365	0.458832	-7.39627	1.4e-13	3.91e-11	1302
ENSG00000251655	PRB1	1.73511	-3.39936	1.00009	-3.39905	0.000676205	0.00676666	5542
ENSG00000125813	PAX1	173.505	-3.41526	0.62867	-5.43251	5.56e-08	3.43e-06	5075
ENSG00000102290	PCDH11X	45.8696	-3.42815	0.653537	-5.24553	1.56e-07	7.97e-06	27328
ENSG00000135960	EDAR	108.689	-3.43276	0.554391	-6.19194	5.94e-10	6.6e-08	10913
ENSG00000101292	PROKR2	24.6847	-3.43717	0.87815	-3.91411	9.07e-05	0.00143337	128674
ENSG00000187783	TMEM72	16.1817	-3.45326	0.608887	-5.67144	1.42e-08	1.05e-06	643236
ENSG00000230657	PRB4	2.84201	-3.47148	0.940364	-3.69164	0.000222812	0.00289228	5545
ENSG00000120057	SFRP5	26.4372	-3.50694	0.727533	-4.82032	1.43e-06	5.15e-05	6425
ENSG00000146197	SCUBE3	4365.59	-3.51032	0.549514	-6.38805	1.68e-10	2.21e-08	222663
ENSG00000135333	EPHA7	407.506	-3.53195	0.58489	-6.03865	1.55e-09	1.54e-07	2045
ENSG00000196350	ZNF729	12.8736	-3.60151	1.12122	-3.21214	0.00131749	0.0110431	100287226
ENSG00000242550	SERPINB10	12.1596	-3.63472	0.71818	-5.06102	4.17e-07	1.8e-05	5273
ENSG00000163424	TEX55	3.7492	-3.67325	0.793351	-4.63004	3.66e-06	0.000110954	152405
ENSG00000214107	MAGEB1	33.4716	-3.68766	0.854872	-4.3137	1.61e-05	0.000368437	4112
ENSG00000185615	PDIA2	152.619	-3.72287	0.598671	-6.21856	5.02e-10	5.68e-08	64714
ENSG00000160307	S100B	2375.4	-3.72728	0.41956	-8.88378	6.46e-19	5.99e-16	6285
ENSG00000153820	SPHKAP	69.3925	-3.81394	0.729611	-5.22736	1.72e-07	8.71e-06	80309
ENSG00000137441	FGFBP2	280.434	-3.87678	0.500001	-7.75355	8.94e-15	3.15e-12	83888
ENSG00000185634	SHC4	2331.03	-3.91296	0.458291	-8.53816	1.36e-17	8.57e-15	399694
ENSG00000214128	TMEM213	370.422	-3.95409	0.65366	-6.04916	1.46e-09	1.46e-07	155006
ENSG00000123560	PLP1	436.089	-3.97245	0.627722	-6.32837	2.48e-10	3.03e-08	5354
ENSG00000082293	COL19A1	114.169	-3.98832	0.650813	-6.12821	8.89e-10	9.4e-08	1310
ENSG00000198028	ZNF560	15.0163	-4.01111	0.704761	-5.69145	1.26e-08	9.72e-07	147741
ENSG00000145721	LIX1	34.5267	-4.04784	0.596018	-6.79147	1.11e-11	2.1e-09	167410
ENSG00000115386	REG1A	3.16219	-4.09562	1.17632	-3.48173	0.000498184	0.00538724	5967
ENSG00000153822	KCNJ16	78.4014	-4.13046	0.673996	-6.12831	8.88e-10	9.4e-08	3773
ENSG00000179270	PCARE	37.1696	-4.16788	0.555304	-7.50559	6.12e-14	1.96e-11	388939
ENSG00000182600	SNORC	1463.98	-4.27904	0.467018	-9.16248	5.07e-20	5.95e-17	389084
ENSG00000139219	COL2A1	15905.4	-4.2863	0.848881	-5.04935	4.43e-07	1.88e-05	1280
ENSG00000071991	CDH19	743.174	-4.30846	0.759641	-5.6717	1.41e-08	1.05e-06	28513
ENSG00000130287	NCAN	329.044	-4.35837	0.807776	-5.39551	6.83e-08	4.02e-06	1463
ENSG00000268975	NA	20.9855	-4.36917	0.522854	-8.3564	6.47e-17	3.56e-14	NA
ENSG00000138131	LOXL4	3117.61	-4.37341	0.431195	-10.1425	3.58e-24	1.26e-20	84171
ENSG00000166091	CMTM5	116.245	-4.39081	0.739213	-5.93985	2.85e-09	2.6e-07	116173
ENSG00000092758	COL9A3	5341.95	-4.41402	0.496364	-8.8927	5.96e-19	5.83e-16	1299
ENSG00000116996	ZP4	18.14	-4.41707	0.957768	-4.61184	3.99e-06	0.000119684	57829
ENSG00000136110	CNMD	8.39671	-4.50117	0.838473	-5.36829	7.95e-08	4.54e-06	11061
ENSG00000181867	FTMT	14.7317	-4.56214	0.83747	-5.44752	5.11e-08	3.17e-06	94033
ENSG00000181617	FDCSP	15482.4	-4.64254	0.685658	-6.77093	1.28e-11	2.37e-09	260436
ENSG00000124678	TCP11	74.7047	-4.75443	0.644309	-7.37912	1.59e-13	4.38e-11	6954
ENSG00000164265	SCGB3A2	179.865	-4.88669	0.657399	-7.43337	1.06e-13	3.16e-11	117156
ENSG00000147588	PMP2	28.293	-5.28619	0.977248	-5.40926	6.33e-08	3.81e-06	5375
ENSG00000197123	ZNF679	6.79282	-5.35294	1.64596	-3.25216	0.0011453	0.00998989	168417
ENSG00000101323	HAO1	35.3726	-5.52578	0.683224	-8.08781	6.07e-16	2.91e-13	54363
ENSG00000257743	MGAM2	894.343	-5.62982	0.5895	-9.55017	1.29e-21	2.53e-18	93432
ENSG00000184697	CLDN6	275.17	-5.68336	0.558282	-10.1801	2.43e-24	1.07e-20	9074
ENSG00000112280	COL9A1	1232.26	-5.83823	0.812011	-7.18984	6.49e-13	1.59e-10	1297
ENSG00000140522	RLBP1	186.907	-5.90272	0.6147	-9.60259	7.8e-22	1.72e-18	6017
ENSG00000156076	WIF1	947.897	-6.01618	0.757333	-7.9439	1.96e-15	8.21e-13	11197
ENSG00000109205	ODAM	260.518	-6.11786	0.82632	-7.40375	1.32e-13	3.82e-11	54959
ENSG00000187533	PRR27	53.1557	-6.40101	1.12667	-5.68138	1.34e-08	1.02e-06	401137
ENSG00000126550	HTN1	19.446	-6.57145	0.998366	-6.5822	4.64e-11	7.49e-09	3346
ENSG00000155622	XAGE2	153.106	-6.74904	1.25748	-5.3671	8e-08	4.56e-06	9502
ENSG00000171819	ANGPTL7	100.686	-6.78863	0.771589	-8.79825	1.39e-18	1.11e-15	10218
ENSG00000171209	CSN3	181.555	-9.22884	1.00279	-9.20315	3.48e-20	4.37e-17	1448
ENSG00000109208	SMR3A	41.2383	-9.37713	2.44568	-3.83416	0.000125994	0.00183893	26952
ENSG00000171201	SMR3B	2887.96	-12.3584	2.65945	-4.647	3.37e-06	0.00010433	10879

## Sheet: Basal-like_TCGA_quartiles_DGE
Supplementary Table 2. Differentially expressed genes between the SOX9-AS1 high expression group and the SOX9-AS1 low expression group in Basal-like-TCGA samples.
Gene_ID	symbol	baseMean	log2FoldChange	lfcSE	stat	pvalue	padj	entrez
ENSG00000137975	CLCA2	3071.66	6.999	0.606511	11.5398	8.31e-31	1.5e-26	9635
ENSG00000183862	CNGA2	8.03043	6.25026	1.06494	5.86912	4.38e-09	8.07e-07	1260
ENSG00000105141	CASP14	8127.72	6.2385	0.721309	8.64886	5.2e-18	7.23e-15	23581
ENSG00000213759	UGT2B11	37.8699	6.19065	1.03261	5.99514	2.03e-09	4.22e-07	10720
ENSG00000096006	CRISP3	945.589	5.95818	0.729369	8.16895	3.11e-16	3.31e-13	10321
ENSG00000009709	PAX7	190.205	5.74967	1.12643	5.10432	3.32e-07	2.69e-05	5081
ENSG00000198074	AKR1B10	247.933	5.6624	0.542163	10.4441	1.56e-25	9.39e-22	57016
ENSG00000068985	PAGE1	7.42397	5.63636	1.28684	4.38001	1.19e-05	0.00047845	8712
ENSG00000244122	UGT1A7	7.09189	5.27197	0.968969	5.44081	5.3e-08	6.3e-06	54577
ENSG00000142623	PADI1	42.818	5.2533	0.672493	7.81168	5.64e-15	4.85e-12	29943
ENSG00000103310	ZP2	21.2768	5.20701	0.863025	6.03344	1.61e-09	3.37e-07	7783
ENSG00000176566	DCAF4L2	10.5964	5.18626	1.11	4.6723	2.98e-06	0.000163797	138009
ENSG00000129988	LBP	3162.17	5.11285	0.559285	9.14175	6.14e-20	1.54e-16	3929
ENSG00000184956	MUC6	234.135	5.06134	0.538556	9.39799	5.56e-21	2.01e-17	4588
ENSG00000169469	SPRR1B	374.08	5.04543	0.851282	5.92686	3.09e-09	6e-07	6699
ENSG00000169509	CRCT1	28.1978	4.97126	1.30401	3.81228	0.000137692	0.00311653	54544
ENSG00000229314	ORM1	1750.86	4.86138	0.746169	6.51512	7.26e-11	1.96e-08	5004
ENSG00000143546	S100A8	20000.1	4.79611	0.525305	9.13016	6.84e-20	1.54e-16	6279
ENSG00000142619	PADI3	204.71	4.77035	0.614261	7.76599	8.1e-15	6.65e-12	51702
ENSG00000158786	PLA2G2F	12.0652	4.70409	0.734997	6.40015	1.55e-10	4.01e-08	64600
ENSG00000135226	UGT2B28	6.49649	4.69684	1.07371	4.37442	1.22e-05	0.000484405	54490
ENSG00000260548	IRS4	3.2366	4.63377	1.36713	3.3894	0.000700448	0.0102691	8471
ENSG00000211452	DIO1	207.88	4.5412	0.493042	9.21059	3.24e-20	9.76e-17	1733
ENSG00000255501	CARD18	24.4317	4.51881	1.38665	3.25879	0.00111889	0.014343	59082
ENSG00000198535	C2CD4A	147.233	4.4063	0.448143	9.83234	8.17e-23	3.69e-19	145741
ENSG00000184148	SPRR4	2.82372	4.33295	1.17212	3.69669	0.000218427	0.00436372	163778
ENSG00000126752	SSX1	9.0402	4.26968	1.27871	3.33905	0.000840656	0.0117432	6756
ENSG00000132446	FTHL17	5.76574	4.2137	0.976111	4.31683	1.58e-05	0.000587057	53940
ENSG00000187690	EZHIP	20.7725	4.18352	0.828788	5.04776	4.47e-07	3.42e-05	340602
ENSG00000113327	GABRG2	3.61715	4.17609	1.03642	4.02933	5.59e-05	0.00155914	2566
ENSG00000147160	AWAT2	34.7906	4.13523	0.537294	7.6964	1.4e-14	1.1e-11	158835
ENSG00000188089	PLA2G4E	74.8656	4.04648	0.558017	7.25154	4.12e-13	1.96e-10	123745
ENSG00000151365	THRSP	565.15	4.04185	0.536174	7.53833	4.76e-14	3.07e-11	7069
ENSG00000214897	PNMA6E	8.61885	4.02142	0.964742	4.16839	3.07e-05	0.000984122	649238
ENSG00000178363	CALML3	678.245	4.01647	0.536192	7.49073	6.85e-14	4.12e-11	810
ENSG00000122584	NXPH1	8.14432	4.00756	1.00259	3.99722	6.41e-05	0.00173371	30010
ENSG00000161634	DCD	52.8572	3.88857	0.923289	4.21165	2.54e-05	0.000844827	117159
ENSG00000242515	UGT1A10	2.58598	3.88615	1.12194	3.46378	0.000532636	0.00845383	54575
ENSG00000183273	CCDC60	5.08331	3.8552	0.766099	5.03225	4.85e-07	3.65e-05	160777
ENSG00000169474	SPRR1A	71.6264	3.80902	0.788978	4.82779	1.38e-06	8.84e-05	6698
ENSG00000206073	SERPINB4	238.041	3.79802	0.763034	4.97752	6.44e-07	4.55e-05	6318
ENSG00000203786	KPRP	2.31661	3.73549	1.03492	3.60947	0.000306826	0.00560353	448834
ENSG00000182898	TCHHL1	7.73505	3.72379	0.744719	5.00026	5.73e-07	4.14e-05	126637
ENSG00000185640	KRT79	599.739	3.72377	0.680959	5.46842	4.54e-08	5.54e-06	338785
ENSG00000100867	DHRS2	334.26	3.71393	0.527554	7.03989	1.92e-12	7.39e-10	10202
ENSG00000171303	KCNK3	452.849	3.70966	0.443509	8.36435	6.04e-17	7.8e-14	3777
ENSG00000125788	DEFB126	1.69369	3.70865	1.07865	3.43822	0.000585545	0.00903169	81623
ENSG00000197446	CYP2F1	10.665	3.69077	0.698251	5.28574	1.25e-07	1.21e-05	1572
ENSG00000187714	SLC18A3	8.06552	3.67859	1.01898	3.61007	0.000306118	0.00559626	6572
ENSG00000147246	HTR2C	12.907	3.66694	0.596893	6.14338	8.08e-10	1.82e-07	3358
ENSG00000135346	CGA	22.747	3.6453	0.681752	5.34695	8.94e-08	9.13e-06	1081
ENSG00000178934	LGALS7	226.556	3.56946	0.599544	5.95363	2.62e-09	5.21e-07	3963
ENSG00000182333	LIPF	7.3587	3.56864	0.84145	4.24106	2.22e-05	0.00076101	8513
ENSG00000106236	NPTX2	749.524	3.46149	0.457319	7.5691	3.76e-14	2.61e-11	4885
ENSG00000203837	PNLIPRP3	10.5541	3.43582	1.05292	3.26314	0.00110185	0.0142358	119548
ENSG00000179023	KLHDC7A	116.69	3.41997	0.566187	6.04036	1.54e-09	3.27e-07	127707
ENSG00000078898	BPIFB2	22.0237	3.40017	0.690169	4.92657	8.37e-07	5.73e-05	80341
ENSG00000205076	LGALS7	14.585	3.36809	0.847236	3.97538	7.03e-05	0.00186553	3963
ENSG00000261667	LY6L	1.91347	3.36609	1.09853	3.06419	0.00218261	0.0229333	101928108
ENSG00000163202	LCE3D	2.84078	3.33766	1.22141	2.73263	0.00628312	0.0471283	84648
ENSG00000117148	ACTL8	1793	3.3299	0.634435	5.24861	1.53e-07	1.42e-05	81569
ENSG00000170426	SDR9C7	12.4225	3.30594	0.490878	6.73476	1.64e-11	5.11e-09	121214
ENSG00000163220	S100A9	31880.1	3.27987	0.492174	6.66403	2.66e-11	8.02e-09	6280
ENSG00000263429	TMEM238L	35.7274	3.27477	0.52781	6.20444	5.49e-10	1.34e-07	100289255
ENSG00000105641	SLC5A5	46.6729	3.22841	0.440795	7.32405	2.41e-13	1.21e-10	6528
ENSG00000233670	PIRT	7.04455	3.19702	0.75839	4.21553	2.49e-05	0.00083815	644139
ENSG00000229453	SPINK8	22.0081	3.18476	0.615665	5.17288	2.31e-07	2e-05	646424
ENSG00000111700	SLCO1B3	3.29685	3.18284	1.07554	2.95929	0.0030835	0.0292052	28234
ENSG00000142025	DMRTC2	5.66218	3.15927	0.866187	3.64733	0.000264979	0.00504423	63946
ENSG00000256980	KHDC1L	12.2112	3.15639	0.562216	5.6142	1.97e-08	2.76e-06	100129128
ENSG00000257017	HP	384.694	3.15509	0.646777	4.87817	1.07e-06	7.08e-05	3240
ENSG00000185668	POU3F1	96.0392	3.14422	0.398378	7.89257	2.96e-15	2.67e-12	5453
ENSG00000170465	KRT6C	285.324	3.13042	0.56786	5.51266	3.53e-08	4.53e-06	286887
ENSG00000175121	WFDC5	19.2683	3.12621	0.66946	4.66976	3.02e-06	0.000164554	149708
ENSG00000171060	C8orf74	1.27113	3.11222	0.795602	3.91178	9.16e-05	0.00227313	203076
ENSG00000167656	LY6D	3164.63	3.0885	0.606248	5.09444	3.5e-07	2.81e-05	8581
ENSG00000081051	AFP	12.0537	3.07863	0.568554	5.41484	6.13e-08	6.8e-06	174
ENSG00000143556	S100A7	8588.63	3.06955	0.778107	3.94489	7.98e-05	0.00206296	6278
ENSG00000227471	AKR1B15	464.077	3.05986	0.435279	7.02966	2.07e-12	7.79e-10	441282
ENSG00000075043	KCNQ2	23.6597	3.05102	0.602958	5.06008	4.19e-07	3.26e-05	3785
ENSG00000153294	ADGRF4	122.374	3.04142	0.582038	5.22547	1.74e-07	1.6e-05	221393
ENSG00000163221	S100A12	27.3457	3.04131	0.475875	6.39097	1.65e-10	4.19e-08	6283
ENSG00000105143	SLC1A6	494.051	3.02918	0.692847	4.37208	1.23e-05	0.000485332	6511
ENSG00000197408	CYP2B6	2.70668	3.00122	0.708617	4.23532	2.28e-05	0.000776311	1555
ENSG00000154162	CDH12	29.1199	2.95664	0.585152	5.05276	4.35e-07	3.35e-05	1010
ENSG00000154438	ASZ1	8.21464	2.95167	0.913042	3.23278	0.0012259	0.015334	136991
ENSG00000164825	DEFB1	1286.56	2.92709	0.481038	6.08494	1.17e-09	2.57e-07	1672
ENSG00000171401	KRT13	183.803	2.91759	0.651378	4.47911	7.5e-06	0.000337608	3860
ENSG00000121270	ABCC11	135.91	2.91511	0.420684	6.92946	4.22e-12	1.44e-09	85320
ENSG00000180777	ANKRD30B	15.4451	2.88778	0.538414	5.36349	8.16e-08	8.67e-06	374860
ENSG00000112115	IL17A	1.30879	2.8806	0.883385	3.26086	0.00111073	0.0142892	3605
ENSG00000196260	SFTA2	8.78184	2.87498	0.574294	5.00611	5.55e-07	4.05e-05	389376
ENSG00000228278	ORM2	950.397	2.84356	0.630312	4.51135	6.44e-06	0.000298328	5005
ENSG00000183729	NPBWR1	15.496	2.84342	0.562357	5.05625	4.28e-07	3.3e-05	2831
ENSG00000171557	FGG	8.65958	2.83569	0.63705	4.45128	8.54e-06	0.000368429	2266
ENSG00000007306	CEACAM7	8.56927	2.8335	0.600838	4.71592	2.41e-06	0.000138903	1087
ENSG00000163825	RTP3	15.4826	2.83183	0.886861	3.19309	0.00140758	0.0169233	83597
ENSG00000258713	C20orf141	4.58386	2.80187	0.542637	5.16343	2.42e-07	2.09e-05	128653
ENSG00000151033	LYZL2	4.07416	2.80098	0.743647	3.76655	0.00016552	0.00353801	119180
ENSG00000172551	MUCL1	736.329	2.79142	0.582101	4.79543	1.62e-06	9.94e-05	118430
ENSG00000087128	TMPRSS11E	84.6534	2.78007	0.526205	5.28325	1.27e-07	1.21e-05	28983
ENSG00000122133	PAEP	34.5474	2.77309	0.490101	5.65819	1.53e-08	2.3e-06	5047
ENSG00000186160	CYP4Z1	111.651	2.77111	0.534675	5.18278	2.19e-07	1.95e-05	199974
ENSG00000168484	SFTPC	2.85979	2.76516	0.747518	3.69912	0.000216352	0.00433712	6440
ENSG00000141433	ADCYAP1	382.49	2.75582	0.563883	4.88723	1.02e-06	6.82e-05	116
ENSG00000162344	FGF19	7.06158	2.75168	0.583181	4.7184	2.38e-06	0.000138497	9965
ENSG00000167768	KRT1	37.7926	2.74956	0.601486	4.57128	4.85e-06	0.000241863	3848
ENSG00000170482	SLC23A1	68.4927	2.74501	0.364734	7.52604	5.23e-14	3.26e-11	9963
ENSG00000145626	UGT3A1	1.32439	2.74278	0.981351	2.7949	0.00519155	0.0415462	133688
ENSG00000115255	REEP6	908.964	2.73524	0.386361	7.07951	1.45e-12	5.94e-10	92840
ENSG00000140798	ABCC12	4.70637	2.73263	0.706228	3.86932	0.000109137	0.00257978	94160
ENSG00000172232	AZU1	16.716	2.72357	0.541518	5.02952	4.92e-07	3.69e-05	566
ENSG00000171560	FGA	5.09549	2.71599	0.999639	2.71698	0.00658814	0.0483827	2243
ENSG00000197641	SERPINB13	33.1214	2.70508	0.740953	3.65081	0.000261414	0.00499646	5275
ENSG00000148513	ANKRD30A	28.1032	2.67462	0.653149	4.09496	4.22e-05	0.00126059	91074
ENSG00000204539	CDSN	17.6492	2.66812	0.600334	4.44438	8.81e-06	0.000374602	1041
ENSG00000198930	CSAG1	25.6684	2.65075	0.614484	4.31379	1.6e-05	0.00059156	158511
ENSG00000100341	PNPLA5	17.0721	2.64548	0.974592	2.71445	0.00663864	0.0486299	150379
ENSG00000164893	SLC7A13	1.19629	2.64433	0.840478	3.14622	0.00165395	0.0188835	157724
ENSG00000161896	IP6K3	55.9562	2.63834	0.594705	4.43639	9.15e-06	0.000386962	117283
ENSG00000205857	NANOGNB	2.84261	2.63706	0.61313	4.30099	1.7e-05	0.000619506	360030
ENSG00000174469	CNTNAP2	742.251	2.62536	0.502479	5.22482	1.74e-07	1.6e-05	26047
ENSG00000159763	PIP	806.059	2.6242	0.669256	3.92107	8.82e-05	0.00221617	5304
ENSG00000047936	ROS1	121.366	2.62048	0.518005	5.05879	4.22e-07	3.27e-05	6098
ENSG00000148942	SLC5A12	8.29476	2.61795	0.527184	4.96591	6.84e-07	4.73e-05	159963
ENSG00000198842	DUSP27	29.7659	2.59106	0.469203	5.52226	3.35e-08	4.38e-06	92235
ENSG00000269526	ERVV-1	23.8461	2.59084	0.510692	5.0732	3.91e-07	3.09e-05	147664
ENSG00000133710	SPINK5	366.945	2.58272	0.504798	5.11634	3.12e-07	2.55e-05	11005
ENSG00000107187	LHX3	2.61852	2.58254	0.694698	3.7175	0.000201203	0.00411567	8022
ENSG00000188508	KRTDAP	113.641	2.5607	0.630925	4.05864	4.94e-05	0.00142536	388533
ENSG00000156564	LRFN2	14.66	2.55739	0.532843	4.79952	1.59e-06	9.77e-05	57497
ENSG00000114771	AADAC	18.0485	2.55225	0.565364	4.51434	6.35e-06	0.000297197	13
ENSG00000239620	PRR20G	2.60999	2.54164	0.663262	3.83202	0.000127094	0.00291365	100419008
ENSG00000170935	NCBP2L	1.37501	2.53661	0.772824	3.28226	0.00102979	0.0135077	392517
ENSG00000100604	CHGA	14.8458	2.52344	0.467668	5.39579	6.82e-08	7.48e-06	1113
ENSG00000166863	TAC3	5.27948	2.5061	0.545878	4.59095	4.41e-06	0.000224494	6866
ENSG00000160963	COL26A1	192.617	2.5017	0.443203	5.64459	1.66e-08	2.43e-06	136227
ENSG00000111405	ENDOU	56.1678	2.4999	0.455802	5.48461	4.14e-08	5.13e-06	8909
ENSG00000186417	GLDN	151.486	2.49272	0.377781	6.59833	4.16e-11	1.17e-08	342035
ENSG00000112116	IL17F	1.17829	2.48658	0.88223	2.81852	0.00482457	0.0395655	112744
ENSG00000152785	BMP3	23.0755	2.48438	0.529726	4.68994	2.73e-06	0.000153018	651
ENSG00000179673	RPRML	20.3476	2.48375	0.647318	3.83698	0.000124554	0.00286586	388394
ENSG00000197565	COL4A6	148.924	2.47732	0.405651	6.10701	1.02e-09	2.26e-07	1288
ENSG00000125879	OTOR	0.933118	2.46511	0.879784	2.80195	0.00507955	0.0408127	56914
ENSG00000147481	SNTG1	1.38369	2.46134	0.77192	3.18859	0.00142968	0.0171013	54212
ENSG00000128322	IGLL1	11.5831	2.45502	0.538239	4.56122	5.09e-06	0.000251669	3543
ENSG00000163209	SPRR3	31.9111	2.45414	0.839491	2.92337	0.0034627	0.0317318	6707
ENSG00000168269	FOXI1	1295.38	2.44459	0.52414	4.66401	3.1e-06	0.000168205	2299
ENSG00000173237	C11orf86	146.522	2.42824	0.578091	4.20045	2.66e-05	0.000875631	254439
ENSG00000057149	SERPINB3	83.446	2.42508	0.779484	3.11114	0.00186365	0.0205377	6317
ENSG00000105668	UPK1A	30.3426	2.41999	0.444328	5.4464	5.14e-08	6.15e-06	11045
ENSG00000204544	MUC21	6.39225	2.41793	0.647008	3.73709	0.000186161	0.00390981	394263
ENSG00000104313	EYA1	65.2535	2.39855	0.444555	5.3954	6.84e-08	7.48e-06	2138
ENSG00000184459	BPIFC	7.27982	2.38625	0.610579	3.90817	9.3e-05	0.00229161	254240
ENSG00000204352	C9orf129	4.00313	2.37023	0.636474	3.72399	0.000196095	0.00403403	445577
ENSG00000248771	SMIM31	4.61332	2.36903	0.777638	3.04644	0.00231569	0.023944	100505989
ENSG00000171954	CYP4F22	68.9816	2.36397	0.449984	5.25345	1.49e-07	1.4e-05	126410
ENSG00000140297	GCNT3	90.5189	2.36182	0.456232	5.1768	2.26e-07	1.98e-05	9245
ENSG00000040731	CDH10	3.11687	2.35531	0.776808	3.03204	0.00242907	0.0247316	1008
ENSG00000111863	ADTRP	490.82	2.35523	0.395463	5.95562	2.59e-09	5.21e-07	84830
ENSG00000133454	MYO18B	11.4193	2.35359	0.463567	5.07712	3.83e-07	3.04e-05	84700
ENSG00000256812	CAPNS2	23.3804	2.34636	0.482635	4.86156	1.16e-06	7.62e-05	84290
ENSG00000075891	PAX2	16.6936	2.34326	0.546552	4.28736	1.81e-05	0.000649268	5076
ENSG00000186115	CYP4F2	1.25686	2.33293	0.863453	2.70186	0.00689518	0.0499161	8529
ENSG00000185304	RGPD2	29.5124	2.32863	0.377121	6.17475	6.63e-10	1.53e-07	729857
ENSG00000184330	S100A7A	161.896	2.31904	0.795557	2.91499	0.00355696	0.0323983	338324
ENSG00000120068	HOXB8	81.6257	2.31553	0.401031	5.77396	7.74e-09	1.3e-06	3218
ENSG00000180176	TH	50.2801	2.29006	0.513659	4.45832	8.26e-06	0.000363012	7054
ENSG00000147573	TRIM55	25.759	2.2834	0.45885	4.97636	6.48e-07	4.55e-05	84675
ENSG00000198788	MUC2	17.446	2.27268	0.562368	4.04126	5.32e-05	0.00149806	4583
ENSG00000074317	SNCB	7.8419	2.27222	0.464512	4.89163	1e-06	6.71e-05	6620
ENSG00000161905	ALOX15	75.3536	2.26714	0.425581	5.32716	9.98e-08	1.01e-05	246
ENSG00000271824	SMIM32	3.53023	2.25153	0.674797	3.33661	0.000848072	0.0118102	389332
ENSG00000255221	CARD17	31.9362	2.24727	0.481014	4.67195	2.98e-06	0.000163797	440068
ENSG00000204001	LCN8	4.68881	2.24227	0.690439	3.24759	0.00116385	0.0147622	138307
ENSG00000197587	DMBX1	58.5103	2.23344	0.41675	5.35917	8.36e-08	8.81e-06	127343
ENSG00000182585	EPGN	60.6008	2.22626	0.626298	3.55464	0.000378499	0.00655461	255324
ENSG00000146453	PNLDC1	208.737	2.22392	0.558763	3.98008	6.89e-05	0.00184072	154197
ENSG00000174343	CHRNA9	17.8455	2.21667	0.516322	4.29319	1.76e-05	0.000636222	55584
ENSG00000188373	C10orf99	7.16433	2.21209	0.71446	3.09617	0.00196037	0.0212739	387695
ENSG00000073282	TP63	846.443	2.20098	0.456044	4.82626	1.39e-06	8.88e-05	8626
ENSG00000088726	TMEM40	507.713	2.19327	0.392174	5.59258	2.24e-08	3.04e-06	55287
ENSG00000050767	COL23A1	183.437	2.18107	0.306214	7.12269	1.06e-12	4.45e-10	91522
ENSG00000167080	B4GALNT2	96.374	2.17738	0.552593	3.94029	8.14e-05	0.00209689	124872
ENSG00000196990	FAM163B	5.44074	2.15523	0.560903	3.84242	0.000121825	0.00281382	642968
ENSG00000007216	SLC13A2	115.995	2.15416	0.628871	3.42544	0.000613808	0.0093716	9058
ENSG00000088002	SULT2B1	350.286	2.1366	0.369912	5.77596	7.65e-09	1.3e-06	6820
ENSG00000183570	PCBP3	267.667	2.13451	0.322828	6.61192	3.79e-11	1.12e-08	54039
ENSG00000049540	ELN	8460.29	2.10347	0.450025	4.67411	2.95e-06	0.000163073	2006
ENSG00000167751	KLK2	6.25308	2.09845	0.518078	4.05045	5.11e-05	0.00146326	3817
ENSG00000154764	WNT7A	13.2379	2.09449	0.603392	3.47119	0.000518149	0.00828213	7476
ENSG00000167769	ACER1	8.76106	2.09345	0.488938	4.28163	1.86e-05	0.000662273	125981
ENSG00000259680	NA	21.2042	2.08764	0.536897	3.88835	0.000100927	0.00243383	NA
ENSG00000196415	PRTN3	2.05228	2.08503	0.753367	2.76762	0.0056468	0.0441526	5657
ENSG00000188937	NYX	1.5244	2.07501	0.529217	3.9209	8.82e-05	0.00221617	60506
ENSG00000152910	CNTNAP4	15.8125	2.07273	0.548972	3.77565	0.000159593	0.00345218	85445
ENSG00000168907	PLA2G4F	133.028	2.06972	0.430658	4.80594	1.54e-06	9.53e-05	255189
ENSG00000154227	CERS3	112.436	2.06917	0.548302	3.77378	0.000160793	0.00346569	204219
ENSG00000197584	KCNMB2	10.7769	2.03735	0.545026	3.73808	0.000185427	0.00390348	10242
ENSG00000128510	CPA4	1822.32	2.03264	0.432096	4.70414	2.55e-06	0.000145719	51200
ENSG00000164796	CSMD3	4.04911	2.02375	0.611345	3.31032	0.000931903	0.012519	114788
ENSG00000160339	FCN2	8.9576	2.02243	0.587664	3.44147	0.000578562	0.00893161	2220
ENSG00000171798	KNDC1	43.7794	2.01907	0.454259	4.44475	8.8e-06	0.000374602	85442
ENSG00000173212	MAB21L3	16.1649	2.01018	0.533343	3.76901	0.000163894	0.00351991	126868
ENSG00000072657	TRHDE	24.3898	2.0072	0.520772	3.85428	0.000116073	0.00270517	29953
ENSG00000143512	HHIPL2	180.739	2.00715	0.454043	4.42062	9.84e-06	0.000414359	79802
ENSG00000153002	CPB1	62.548	2.00214	0.524188	3.81951	0.000133715	0.00304177	1360
ENSG00000174992	ZG16	1.74814	1.99413	0.548472	3.63579	0.000277126	0.00521401	653808
ENSG00000166159	LRTM2	19.3733	1.99335	0.510914	3.90154	9.56e-05	0.00233339	654429
ENSG00000123454	DBH	19.7974	1.98509	0.35312	5.62158	1.89e-08	2.69e-06	1621
ENSG00000178796	RIIAD1	9.5058	1.98381	0.43608	4.54918	5.39e-06	0.000262905	284485
ENSG00000120075	HOXB5	103.275	1.98263	0.411213	4.82141	1.43e-06	9.03e-05	3215
ENSG00000171872	KLF17	15.9579	1.97988	0.480272	4.12241	3.75e-05	0.00114584	128209
ENSG00000165078	CPA6	7.96173	1.97853	0.371976	5.31897	1.04e-07	1.04e-05	57094
ENSG00000111046	MYF6	1.35148	1.97599	0.602589	3.27916	0.00104116	0.013637	4618
ENSG00000064692	SNCAIP	592.808	1.96269	0.428886	4.57625	4.73e-06	0.000238834	9627
ENSG00000166592	RRAD	131.263	1.96203	0.344768	5.69086	1.26e-08	1.96e-06	6236
ENSG00000180432	CYP8B1	24.3938	1.95461	0.530401	3.68517	0.000228554	0.00452648	1582
ENSG00000170454	KRT75	154.9	1.94486	0.602528	3.22783	0.00124734	0.0155376	9119
ENSG00000158022	TRIM63	7.09533	1.94424	0.51534	3.77273	0.000161469	0.00347611	84676
ENSG00000103740	ACSBG1	32.3935	1.94168	0.35627	5.45001	5.04e-08	6.06e-06	23205
ENSG00000089116	LHX5	16.1757	1.93949	0.682448	2.84196	0.00448371	0.0377551	64211
ENSG00000185860	CCDC190	3.11976	1.93853	0.68195	2.84262	0.0044744	0.0377237	339512
ENSG00000110375	UPK2	85.7828	1.92944	0.374434	5.15295	2.56e-07	2.18e-05	7379
ENSG00000111404	RERGL	69.0658	1.92784	0.472541	4.07973	4.51e-05	0.00133069	79785
ENSG00000170486	KRT72	9.72037	1.91493	0.601115	3.18563	0.0014444	0.0172544	140807
ENSG00000094796	KRT31	22.585	1.89969	0.690607	2.75076	0.0059458	0.0456409	3881
ENSG00000111536	IL26	4.05542	1.89579	0.560949	3.37961	0.000725898	0.0105385	55801
ENSG00000150471	ADGRL3	291.197	1.87574	0.455877	4.11457	3.88e-05	0.00118126	23284
ENSG00000137648	TMPRSS4	407.233	1.87354	0.554852	3.37665	0.000733745	0.0106108	56649
ENSG00000138684	IL21	4.00491	1.8692	0.538086	3.4738	0.000513145	0.0082348	59067
ENSG00000173267	SNCG	827.45	1.86722	0.412292	4.52888	5.93e-06	0.000281854	6623
ENSG00000189377	CXCL17	1858.73	1.86687	0.592767	3.14941	0.001636	0.018768	284340
ENSG00000157150	TIMP4	112.471	1.86541	0.403576	4.62221	3.8e-06	0.000198196	7079
ENSG00000106541	AGR2	759.415	1.86299	0.47809	3.89674	9.75e-05	0.00237011	10551
ENSG00000137033	IL33	648.005	1.85508	0.398092	4.65995	3.16e-06	0.000170534	90865
ENSG00000009765	IYD	25.2453	1.85226	0.524795	3.52949	0.000416369	0.00705484	389434
ENSG00000263639	MSMB	74.0677	1.85224	0.458655	4.03841	5.38e-05	0.00150696	4477
ENSG00000160180	TFF3	306.255	1.84933	0.538054	3.43708	0.000588028	0.00905453	7033
ENSG00000124253	PCK1	69.3526	1.84768	0.63078	2.92919	0.00339842	0.0313334	5105
ENSG00000188505	NCCRP1	3914.23	1.83994	0.483001	3.80939	0.000139308	0.0031413	342897
ENSG00000087494	PTHLH	380.976	1.83224	0.355509	5.15386	2.55e-07	2.18e-05	5744
ENSG00000164076	CAMKV	134.627	1.82555	0.518161	3.52314	0.000426471	0.00717887	79012
ENSG00000167914	GSDMA	67.6431	1.82431	0.360396	5.06196	4.15e-07	3.24e-05	284110
ENSG00000124102	PI3	1730.15	1.82017	0.5645	3.2244	0.00126238	0.0156334	5266
ENSG00000159339	PADI4	7.12502	1.81861	0.430858	4.2209	2.43e-05	0.000823032	23569
ENSG00000189001	SBSN	1831.68	1.81545	0.644035	2.81887	0.00481927	0.039562	374897
ENSG00000205420	KRT6A	8481.37	1.8128	0.648113	2.79705	0.00515723	0.0413448	3853
ENSG00000244588	RAD21L1	4.24442	1.8119	0.577607	3.13691	0.00170739	0.0192864	642636
ENSG00000096088	PGC	5.8323	1.80971	0.46289	3.90959	9.25e-05	0.00228595	5225
ENSG00000162989	KCNJ3	13.206	1.79715	0.515268	3.4878	0.000487008	0.00793894	3760
ENSG00000182782	HCAR2	145.073	1.78414	0.343644	5.19181	2.08e-07	1.87e-05	338442
ENSG00000177494	ZBED2	162.816	1.78237	0.395266	4.5093	6.5e-06	0.000300463	79413
ENSG00000120708	TGFBI	23174	1.77852	0.332478	5.34929	8.83e-08	9.11e-06	7045
ENSG00000153789	FAM92B	22.8687	1.77615	0.449993	3.94705	7.91e-05	0.00204913	339145
ENSG00000170298	LGALS9B	4.29888	1.77422	0.462177	3.83882	0.000123625	0.00285175	284194
ENSG00000168703	WFDC12	10.1606	1.77306	0.64805	2.736	0.00621913	0.0468964	128488
ENSG00000141977	CIB3	3.91721	1.77124	0.431798	4.10201	4.1e-05	0.00123501	117286
ENSG00000139547	RDH16	87.0417	1.77101	0.306769	5.77311	7.78e-09	1.3e-06	8608
ENSG00000125285	SOX21	12.2124	1.76739	0.593935	2.97573	0.00292293	0.0282144	11166
ENSG00000163810	TGM4	5.85086	1.76293	0.446251	3.95054	7.8e-05	0.0020265	7047
ENSG00000005073	HOXA11	159.094	1.75784	0.479021	3.66965	0.000242887	0.00473678	3207
ENSG00000052850	ALX4	305.585	1.75664	0.514044	3.4173	0.000632455	0.00956734	60529
ENSG00000127129	EDN2	780.839	1.75498	0.399624	4.39159	1.13e-05	0.000465092	1907
ENSG00000169618	PROKR1	6.42689	1.75109	0.499035	3.50895	0.000449879	0.0074685	10887
ENSG00000103534	TMC5	516.151	1.74941	0.473278	3.69636	0.000218711	0.00436372	79838
ENSG00000186075	ZPBP2	1.66965	1.74669	0.623461	2.80161	0.00508488	0.0408373	124626
ENSG00000157884	CIB4	7.87618	1.74473	0.518658	3.36392	0.000768427	0.0109545	130106
ENSG00000168903	BTNL3	1.4745	1.74299	0.609782	2.85838	0.00425814	0.0364845	10917
ENSG00000164047	CAMP	89.8017	1.73758	0.510264	3.40525	0.000661027	0.00986733	820
ENSG00000117472	TSPAN1	484.397	1.73574	0.368214	4.71394	2.43e-06	0.000139761	10103
ENSG00000187980	PLA2G2C	3.82465	1.7252	0.39167	4.40472	1.06e-05	0.000442847	391013
ENSG00000173809	TDRD12	154.667	1.72511	0.528501	3.26416	0.0010979	0.0142051	91646
ENSG00000154269	ENPP3	400.196	1.71605	0.546539	3.13985	0.00169032	0.0191775	5169
ENSG00000204538	PSORS1C2	154.461	1.71605	0.529977	3.23797	0.00120385	0.0151387	170680
ENSG00000162039	MEIOB	2.17627	1.71356	0.490635	3.49253	0.000478461	0.00783496	254528
ENSG00000104941	RSPH6A	3.15964	1.71216	0.493696	3.46805	0.000524257	0.00835757	81492
ENSG00000214456	PLIN5	121.578	1.70695	0.437122	3.90498	9.42e-05	0.00231253	440503
ENSG00000130700	GATA5	10.3119	1.70667	0.630415	2.70722	0.00678496	0.0493755	140628
ENSG00000251258	RFPL4B	1.93849	1.70012	0.57539	2.95472	0.00312948	0.0294678	442247
ENSG00000130513	GDF15	228.496	1.694	0.386817	4.37933	1.19e-05	0.00047888	9518
ENSG00000172752	COL6A5	43.4845	1.69305	0.467283	3.62317	0.000291014	0.00540215	256076
ENSG00000259803	SLC22A31	180.947	1.69269	0.516443	3.2776	0.00104695	0.0137029	146429
ENSG00000187848	P2RX2	36.2873	1.68975	0.497278	3.39801	0.00067879	0.0100248	22953
ENSG00000132681	ATP1A4	14.0836	1.6818	0.358372	4.69287	2.69e-06	0.000152058	480
ENSG00000007038	PRSS21	539.412	1.68159	0.587287	2.86331	0.00419236	0.0361789	10942
ENSG00000175906	ARL4D	441.39	1.6806	0.303743	5.53296	3.15e-08	4.15e-06	379
ENSG00000165495	PKNOX2	87.4258	1.67966	0.42338	3.96726	7.27e-05	0.00191706	63876
ENSG00000168594	ADAM29	3.99455	1.67691	0.48169	3.4813	0.000498983	0.00807583	11086
ENSG00000166558	SLC38A8	6.68232	1.67686	0.571353	2.93489	0.0033367	0.030856	146167
ENSG00000185761	ADAMTSL5	76.5044	1.67626	0.296	5.66304	1.49e-08	2.26e-06	339366
ENSG00000125726	CD70	119.851	1.67296	0.344204	4.86039	1.17e-06	7.64e-05	970
ENSG00000170476	MZB1	1840.41	1.67252	0.449204	3.7233	0.000196632	0.00404047	51237
ENSG00000102837	OLFM4	1104.53	1.66775	0.576477	2.89301	0.00381568	0.0338003	10562
ENSG00000134240	HMGCS2	42.3812	1.66531	0.611566	2.72302	0.0064688	0.047912	3158
ENSG00000133317	LGALS12	84.5519	1.64659	0.44478	3.70203	0.000213878	0.00430666	85329
ENSG00000183347	GBP6	102.346	1.64237	0.434139	3.78306	0.000154913	0.00338335	163351
ENSG00000162595	DIRAS3	202.696	1.64173	0.403583	4.06788	4.74e-05	0.00138435	9077
ENSG00000153802	TMPRSS11D	9.90935	1.63814	0.50195	3.26356	0.00110022	0.0142248	9407
ENSG00000144452	ABCA12	362.382	1.63472	0.413976	3.94882	7.85e-05	0.00203811	26154
ENSG00000093134	VNN3	31.1395	1.63228	0.514258	3.17405	0.0015033	0.017805	55350
ENSG00000184937	WT1	137.983	1.63114	0.362382	4.50118	6.76e-06	0.000309015	7490
ENSG00000111537	IFNG	49.4996	1.62816	0.429771	3.78842	0.000151607	0.0033435	3458
ENSG00000170374	SP7	5.82619	1.62647	0.588106	2.7656	0.0056818	0.044346	121340
ENSG00000198483	ANKRD35	570.3	1.62158	0.390557	4.15198	3.3e-05	0.00104448	148741
ENSG00000248485	PCP4L1	287.775	1.61801	0.461882	3.50308	0.000459919	0.00760719	654790
ENSG00000151790	TDO2	658.27	1.61712	0.339375	4.76499	1.89e-06	0.000112585	6999
ENSG00000186526	CYP4F8	6.23573	1.6165	0.5852	2.7623	0.0057396	0.0446655	11283
ENSG00000149506	ZP1	20.3917	1.61561	0.403098	4.00799	6.12e-05	0.00167589	22917
ENSG00000168754	FAM178B	212.503	1.61132	0.403424	3.9941	6.49e-05	0.00175069	51252
ENSG00000132746	ALDH3B2	2295.09	1.60461	0.377192	4.25409	2.1e-05	0.000725916	222
ENSG00000131183	SLC34A1	5.11806	1.60447	0.463344	3.46281	0.000534574	0.00846229	6569
ENSG00000142973	CYP4B1	121.13	1.60143	0.441629	3.6262	0.000287627	0.0053558	1580
ENSG00000172602	RND1	278.222	1.60008	0.314415	5.08908	3.6e-07	2.88e-05	27289
ENSG00000189120	SP6	1092.16	1.59945	0.285315	5.60592	2.07e-08	2.88e-06	80320
ENSG00000175315	CST6	390.959	1.59299	0.432827	3.68042	0.000232847	0.00459637	1474
ENSG00000170835	CEL	118.087	1.58519	0.360763	4.39399	1.11e-05	0.000461041	1056
ENSG00000166391	MOGAT2	412.924	1.58396	0.478597	3.30959	0.000934318	0.0125232	80168
ENSG00000015413	DPEP1	76.5952	1.58289	0.355528	4.45223	8.5e-06	0.000368101	1800
ENSG00000270765	GAS2L2	19.5374	1.58114	0.501556	3.15247	0.00161897	0.0186969	246176
ENSG00000171903	CYP4F11	152.406	1.57975	0.531869	2.97019	0.00297613	0.0285474	57834
ENSG00000204624	DISP3	58.8532	1.56987	0.40429	3.88303	0.000103161	0.00247449	57540
ENSG00000111249	CUX2	27.9695	1.56815	0.398119	3.93891	8.19e-05	0.00210306	23316
ENSG00000181333	HEPHL1	113.057	1.5669	0.433968	3.61064	0.000305448	0.00558966	341208
ENSG00000179314	WSCD1	159.836	1.56306	0.368867	4.23746	2.26e-05	0.000771873	23302
ENSG00000159337	PLA2G4D	49.5534	1.55713	0.468724	3.32205	0.000893572	0.0122456	283748
ENSG00000048462	TNFRSF17	165.847	1.55696	0.453459	3.43352	0.000595797	0.00914297	608
ENSG00000123405	NFE2	86.0325	1.55606	0.377315	4.12402	3.72e-05	0.00114472	4778
ENSG00000153347	FAM81B	4.83707	1.54829	0.434879	3.56028	0.000370457	0.00647117	153643
ENSG00000131126	TEX101	3.73435	1.54747	0.520973	2.97034	0.00297471	0.0285474	83639
ENSG00000167244	IGF2	4419.47	1.54589	0.417744	3.70058	0.000215109	0.0043218	3481
ENSG00000119630	PGF	969.335	1.54564	0.278652	5.54686	2.91e-08	3.89e-06	5228
ENSG00000129910	CDH15	32.0993	1.54501	0.32945	4.68967	2.74e-06	0.000153018	1013
ENSG00000137968	SLC44A5	204.503	1.53813	0.445183	3.45506	0.000550179	0.00865622	204962
ENSG00000161031	PGLYRP2	13.0809	1.53738	0.478914	3.21014	0.00132669	0.0162349	114770
ENSG00000121552	CSTA	1098.51	1.53499	0.351519	4.36674	1.26e-05	0.00049322	1475
ENSG00000198807	PAX9	247.075	1.53234	0.447886	3.42128	0.00062328	0.00946819	5083
ENSG00000073737	DHRS9	82.4966	1.52796	0.346314	4.41208	1.02e-05	0.000429055	10170
ENSG00000116014	KISS1R	16.0014	1.52786	0.483938	3.15714	0.00159326	0.0185422	84634
ENSG00000086696	HSD17B2	319.173	1.52534	0.420147	3.63048	0.000282894	0.00529496	3294
ENSG00000163518	FCRL4	13.8096	1.52423	0.528147	2.88601	0.00390166	0.03441	83417
ENSG00000185614	INKA1	131.313	1.52343	0.284499	5.35477	8.57e-08	8.89e-06	389119
ENSG00000104938	CLEC4M	1.16129	1.52267	0.532479	2.85959	0.00424195	0.0364334	10332
ENSG00000168306	ACOX2	164.133	1.52266	0.295655	5.1501	2.6e-07	2.2e-05	8309
ENSG00000174332	GLIS1	72.5362	1.51457	0.325837	4.64825	3.35e-06	0.000178069	148979
ENSG00000148926	ADM	1887.33	1.51333	0.335413	4.51185	6.43e-06	0.000298328	133
ENSG00000185988	PLK5	2.45902	1.51302	0.416638	3.63151	0.000281769	0.00528486	126520
ENSG00000173406	DAB1	53.1193	1.50985	0.420229	3.59292	0.000326998	0.00589445	1600
ENSG00000129521	EGLN3	2656.07	1.50898	0.324634	4.64824	3.35e-06	0.000178069	112399
ENSG00000113924	HGD	133.202	1.50644	0.462203	3.25926	0.00111702	0.0143293	3081
ENSG00000107159	CA9	1689.28	1.50292	0.466124	3.2243	0.00126283	0.0156334	768
ENSG00000134215	VAV3	3039.86	1.50197	0.276999	5.42229	5.88e-08	6.71e-06	10451
ENSG00000196482	ESRRG	356.223	-1.50349	0.371428	-4.04787	5.17e-05	0.00146783	2104
ENSG00000143552	NUP210L	23.1184	-1.51077	0.315585	-4.78719	1.69e-06	0.00010286	91181
ENSG00000173826	KCNH6	2.13358	-1.51319	0.399706	-3.78575	0.000153248	0.00336326	81033
ENSG00000186479	RGS7BP	60.1922	-1.5191	0.518922	-2.92742	0.00341785	0.0314164	401190
ENSG00000154229	PRKCA	1420.06	-1.51929	0.305239	-4.9774	6.44e-07	4.55e-05	5578
ENSG00000168309	FAM107A	1645.13	-1.5284	0.443948	-3.44275	0.00057583	0.00889704	11170
ENSG00000167748	KLK1	161.148	-1.5297	0.456483	-3.35105	0.000805044	0.0113511	3816
ENSG00000095739	BAMBI	6447.87	-1.53222	0.318202	-4.81525	1.47e-06	9.28e-05	25805
ENSG00000148935	GAS2	103.874	-1.53328	0.389502	-3.9365	8.27e-05	0.00212119	2620
ENSG00000205426	KRT81	16312.3	-1.5346	0.553665	-2.77172	0.00557616	0.0437069	3887
ENSG00000161133	USP41	7.98383	-1.53762	0.408445	-3.76456	0.00016684	0.00356202	373856
ENSG00000162687	KCNT2	87.2364	-1.53929	0.347599	-4.42836	9.5e-06	0.000400711	343450
ENSG00000151572	ANO4	37.4148	-1.5394	0.366999	-4.19456	2.73e-05	0.000894605	121601
ENSG00000123104	ITPR2	6342.61	-1.53956	0.223138	-6.89957	5.22e-12	1.74e-09	3709
ENSG00000186710	CFAP73	26.7921	-1.54573	0.316779	-4.87953	1.06e-06	7.06e-05	387885
ENSG00000173253	DMRT2	75.0632	-1.55355	0.429557	-3.61664	0.000298455	0.0054951	10655
ENSG00000171759	PAH	46.1992	-1.55359	0.54945	-2.82753	0.00469085	0.0388296	5053
ENSG00000081138	CDH7	22.6127	-1.55383	0.574205	-2.70605	0.00680882	0.0494694	1005
ENSG00000113946	CLDN16	50.0627	-1.55649	0.362484	-4.29395	1.76e-05	0.000635336	10686
ENSG00000182545	RNASE10	23.285	-1.55663	0.471176	-3.30372	0.000954116	0.0126995	338879
ENSG00000135925	WNT10A	422.14	-1.55691	0.380982	-4.08655	4.38e-05	0.00130066	80326
ENSG00000123358	NR4A1	3163.72	-1.55691	0.260261	-5.9821	2.2e-09	4.52e-07	3164
ENSG00000164756	SLC30A8	11.7403	-1.55973	0.489129	-3.1888	0.00142866	0.0171004	169026
ENSG00000180210	F2	3.23708	-1.56286	0.46657	-3.34969	0.000809015	0.0113982	2147
ENSG00000130035	KCNA6	76.6237	-1.5633	0.442333	-3.53422	0.000408983	0.00694925	3742
ENSG00000164972	C9orf24	40.9929	-1.56655	0.357177	-4.38591	1.16e-05	0.000468208	84688
ENSG00000140545	MFGE8	35606.5	-1.57119	0.330977	-4.74712	2.06e-06	0.000122189	4240
ENSG00000139737	SLAIN1	579.187	-1.57472	0.367583	-4.28398	1.84e-05	0.000656583	122060
ENSG00000170927	PKHD1	104.538	-1.5791	0.49947	-3.16154	0.00156935	0.0183743	5314
ENSG00000163377	TAFA4	34.5191	-1.58113	0.397788	-3.9748	7.04e-05	0.00186553	151647
ENSG00000142449	FBN3	904.457	-1.58305	0.451046	-3.50972	0.000448578	0.0074685	84467
ENSG00000145692	BHMT	9.54481	-1.58506	0.492616	-3.21763	0.00129255	0.015925	635
ENSG00000124159	MATN4	195.991	-1.59154	0.435311	-3.65611	0.000256076	0.00494149	8785
ENSG00000164099	PRSS12	925.133	-1.5929	0.412677	-3.85992	0.000113426	0.0026572	8492
ENSG00000103489	XYLT1	2399.81	-1.6057	0.312314	-5.14131	2.73e-07	2.26e-05	64131
ENSG00000273079	GRIN2B	57.6192	-1.60918	0.413016	-3.89616	9.77e-05	0.00237257	2904
ENSG00000171243	SOSTDC1	1102.22	-1.61049	0.406153	-3.96522	7.33e-05	0.00193068	25928
ENSG00000205089	CCNI2	202.944	-1.61996	0.414576	-3.90751	9.33e-05	0.00229473	645121
ENSG00000100156	SLC16A8	120.144	-1.62009	0.321152	-5.04461	4.54e-07	3.46e-05	23539
ENSG00000149571	KIRREL3	117.273	-1.62475	0.341948	-4.75144	2.02e-06	0.000120001	84623
ENSG00000253767	PCDHGA8	25.9766	-1.62923	0.366471	-4.44572	8.76e-06	0.000374602	9708
ENSG00000049089	COL9A2	2266.45	-1.63123	0.315252	-5.17436	2.29e-07	2e-05	1298
ENSG00000164761	TNFRSF11B	462.446	-1.63667	0.373876	-4.37758	1.2e-05	0.000479546	4982
ENSG00000135697	BCO1	41.4182	-1.63718	0.428439	-3.82126	0.00013277	0.0030279	53630
ENSG00000250254	PTTG2	3.22244	-1.63819	0.431153	-3.79956	0.000144954	0.00323629	10744
ENSG00000169067	ACTBL2	35.526	-1.64103	0.495855	-3.3095	0.000934631	0.0125232	345651
ENSG00000113205	PCDHB3	372.478	-1.64253	0.43296	-3.79372	0.000148409	0.00328903	56132
ENSG00000162873	KLHDC8A	172.82	-1.64393	0.331088	-4.96524	6.86e-07	4.73e-05	55220
ENSG00000266997	NA	0.759244	-1.65297	0.600256	-2.75377	0.00589123	0.0453763	NA
ENSG00000161055	SCGB3A1	231.666	-1.65387	0.563329	-2.93589	0.00332595	0.0308068	92304
ENSG00000182256	GABRG3	127.267	-1.6792	0.545418	-3.07873	0.00207883	0.0221652	2567
ENSG00000174514	MFSD4A	1013.82	-1.68862	0.345246	-4.89106	1e-06	6.71e-05	148808
ENSG00000188095	MESP2	273.646	-1.69143	0.372151	-4.54501	5.49e-06	0.000266	145873
ENSG00000099960	SLC7A4	52.8643	-1.69606	0.50771	-3.34061	0.000835937	0.0117135	6545
ENSG00000162897	FCAMR	27.5792	-1.69678	0.552629	-3.07037	0.00213791	0.0226215	83953
ENSG00000172197	MBOAT1	1623.55	-1.70319	0.276989	-6.14893	7.8e-10	1.78e-07	154141
ENSG00000183780	SLC35F3	578.607	-1.70347	0.438586	-3.884	0.000102752	0.00246797	148641
ENSG00000124205	EDN3	167.014	-1.70817	0.598064	-2.85617	0.00428788	0.0365837	1908
ENSG00000177947	ODF3	1.42281	-1.70821	0.586256	-2.91376	0.00357102	0.0325057	113746
ENSG00000126562	WNK4	176.629	-1.70898	0.421202	-4.05739	4.96e-05	0.00142952	65266
ENSG00000104112	SCG3	37.2441	-1.71291	0.402252	-4.25831	2.06e-05	0.00071409	29106
ENSG00000170549	IRX1	1540.46	-1.71715	0.460192	-3.73137	0.000190439	0.00397036	79192
ENSG00000198795	ZNF521	2871.46	-1.7174	0.246275	-6.97348	3.09e-12	1.1e-09	25925
ENSG00000134532	SOX5	166.227	-1.71781	0.29754	-5.77339	7.77e-09	1.3e-06	6660
ENSG00000153993	SEMA3D	484.011	-1.71966	0.446487	-3.85153	0.000117384	0.00272517	223117
ENSG00000250374	NA	0.924983	-1.72035	0.549	-3.1336	0.00172678	0.0194689	NA
ENSG00000115828	QPCT	2097.85	-1.72044	0.317394	-5.42052	5.94e-08	6.71e-06	25797
ENSG00000108244	KRT23	11751.9	-1.72644	0.375899	-4.59284	4.37e-06	0.0002231	25984
ENSG00000157734	SNX22	1316.98	-1.73213	0.339654	-5.09967	3.4e-07	2.74e-05	79856
ENSG00000179546	HTR1D	143.669	-1.73388	0.449597	-3.85653	0.000115006	0.00268377	3352
ENSG00000214128	TMEM213	672.415	-1.73737	0.612612	-2.83601	0.00456817	0.0380758	155006
ENSG00000141449	GREB1L	293.789	-1.73782	0.337413	-5.15043	2.6e-07	2.2e-05	80000
ENSG00000160716	CHRNB2	97.4352	-1.74677	0.369736	-4.72435	2.31e-06	0.000135816	1141
ENSG00000125046	SSUH2	63.6525	-1.75306	0.325071	-5.39286	6.93e-08	7.55e-06	51066
ENSG00000170579	DLGAP1	732.175	-1.75861	0.461646	-3.80944	0.00013928	0.0031413	9229
ENSG00000006016	CRLF1	1301.34	-1.76038	0.464856	-3.78694	0.000152514	0.00335123	9244
ENSG00000181143	MUC16	7076.09	-1.76071	0.463485	-3.79886	0.000145365	0.00324147	94025
ENSG00000141639	MAPK4	1067.69	-1.7624	0.468986	-3.75788	0.000171359	0.00364986	5596
ENSG00000005513	SOX8	1977.66	-1.76551	0.487983	-3.61798	0.000296906	0.00547775	30812
ENSG00000164100	NDST3	46.3483	-1.77349	0.387668	-4.57477	4.77e-06	0.000238834	9348
ENSG00000163975	MELTF	8353.7	-1.78155	0.304117	-5.85811	4.68e-09	8.46e-07	4241
ENSG00000187957	DNER	589.021	-1.78342	0.505711	-3.52656	0.000420991	0.00711313	92737
ENSG00000142549	IGLON5	45.5525	-1.79153	0.407117	-4.40053	1.08e-05	0.000450447	402665
ENSG00000166405	RIC3	279.11	-1.79211	0.408562	-4.38639	1.15e-05	0.000468208	79608
ENSG00000176641	RNF152	2855.77	-1.7927	0.319902	-5.6039	2.1e-08	2.89e-06	220441
ENSG00000206579	XKR4	25.2226	-1.79308	0.502669	-3.56712	0.000360932	0.00637258	114786
ENSG00000163993	S100P	4507.62	-1.79502	0.482498	-3.72026	0.000199014	0.00408476	6286
ENSG00000134757	DSG3	7950.03	-1.80063	0.602857	-2.98683	0.00281885	0.0274593	1830
ENSG00000179399	GPC5	26.2305	-1.80196	0.508649	-3.54263	0.000396157	0.00677593	2262
ENSG00000168148	H3-4	1.17826	-1.80725	0.562524	-3.21275	0.00131471	0.0161211	8290
ENSG00000078295	ADCY2	905.868	-1.80878	0.429118	-4.21511	2.5e-05	0.00083815	108
ENSG00000148677	ANKRD1	151.54	-1.81716	0.480291	-3.78345	0.000154669	0.00338212	27063
ENSG00000109832	DDX25	34.752	-1.82748	0.402834	-4.53654	5.72e-06	0.000273966	29118
ENSG00000114547	ROPN1B	1483.2	-1.83045	0.424094	-4.31615	1.59e-05	0.000587102	152015
ENSG00000113389	NPR3	2488.06	-1.83143	0.451265	-4.05844	4.94e-05	0.00142536	4883
ENSG00000173714	WFIKKN2	7.97922	-1.83667	0.530022	-3.46527	0.00052969	0.00841977	124857
ENSG00000111215	PRH1	162.561	-1.83863	0.326912	-5.62424	1.86e-08	2.67e-06	5554
ENSG00000188580	NKAIN2	26.8789	-1.85305	0.423742	-4.37305	1.23e-05	0.000485306	154215
ENSG00000152430	BOLL	5.53946	-1.85591	0.458426	-4.04843	5.16e-05	0.00146783	66037
ENSG00000100142	POLR2F	174.647	-1.85912	0.342361	-5.43028	5.63e-08	6.51e-06	5435
ENSG00000198838	RYR3	279.008	-1.86224	0.312743	-5.95454	2.61e-09	5.21e-07	6263
ENSG00000176692	FOXC2	449.444	-1.86448	0.410763	-4.53906	5.65e-06	0.000271443	2303
ENSG00000119698	PPP4R4	161.423	-1.86962	0.464805	-4.02237	5.76e-05	0.00159361	57718
ENSG00000277639	LOC105371267	247.785	-1.89346	0.426565	-4.43885	9.04e-06	0.000383467	105371267
ENSG00000155897	ADCY8	9.75011	-1.89379	0.693508	-2.73075	0.00631913	0.0473005	114
ENSG00000198028	ZNF560	14.4875	-1.89913	0.651237	-2.91618	0.00354344	0.0322914	147741
ENSG00000173080	RXFP4	7.25554	-1.90056	0.454954	-4.17749	2.95e-05	0.000948973	339403
ENSG00000164107	HAND2	150.337	-1.90958	0.323296	-5.90659	3.49e-09	6.57e-07	9464
ENSG00000166682	TMPRSS5	234.23	-1.91807	0.41354	-4.63818	3.51e-06	0.000185628	80975
ENSG00000163586	FABP1	1.75791	-1.92231	0.635519	-3.02478	0.00248811	0.0251417	2168
ENSG00000182253	SYNM	10169.4	-1.92474	0.355413	-5.41551	6.11e-08	6.8e-06	23336
ENSG00000170044	ZPLD1	100.992	-1.92728	0.465795	-4.13761	3.51e-05	0.00109665	131368
ENSG00000178882	RFLNA	1217.41	-1.92759	0.363245	-5.30658	1.12e-07	1.1e-05	144347
ENSG00000086159	AQP6	79.2953	-1.92836	0.455419	-4.23426	2.29e-05	0.000778531	363
ENSG00000143032	BARHL2	6.45578	-1.92951	0.628885	-3.06814	0.00215393	0.0226979	343472
ENSG00000181722	ZBTB20	152.307	-1.9303	0.286529	-6.73685	1.62e-11	5.11e-09	26137
ENSG00000156218	ADAMTSL3	439.001	-1.93287	0.337252	-5.73123	9.97e-09	1.61e-06	57188
ENSG00000158008	EXTL1	1102.76	-1.93314	0.515935	-3.74687	0.000179053	0.00378253	2134
ENSG00000145681	HAPLN1	759.197	-1.93508	0.499799	-3.87173	0.000108066	0.00256153	1404
ENSG00000186007	LEMD1	318.378	-1.94855	0.380752	-5.11763	3.09e-07	2.54e-05	93273
ENSG00000164265	SCGB3A2	56.4858	-1.95204	0.49847	-3.91605	9e-05	0.00224863	117156
ENSG00000185915	KLHL34	117.461	-1.96279	0.569262	-3.44795	0.000564855	0.00879518	257240
ENSG00000125888	BANF2	1.33634	-1.97651	0.594277	-3.32591	0.000881296	0.012164	140836
ENSG00000164398	ACSL6	629.624	-1.98058	0.43716	-4.53057	5.88e-06	0.000280342	23305
ENSG00000173698	ADGRG2	762.793	-1.98068	0.451176	-4.39003	1.13e-05	0.000466308	10149
ENSG00000155850	SLC26A2	5488.72	-1.98719	0.259022	-7.67192	1.69e-14	1.28e-11	1836
ENSG00000109705	NKX3-2	107.044	-1.98774	0.386442	-5.14369	2.69e-07	2.25e-05	579
ENSG00000250424	NA	1.63055	-2.01287	0.44969	-4.47612	7.6e-06	0.000338997	NA
ENSG00000154080	CHST9	423.345	-2.01957	0.436046	-4.63155	3.63e-06	0.000191121	83539
ENSG00000111199	TRPV4	1371.19	-2.02331	0.298318	-6.78239	1.18e-11	3.81e-09	59341
ENSG00000138685	FGF2	856.514	-2.03429	0.327311	-6.21515	5.13e-10	1.27e-07	2247
ENSG00000160307	S100B	1894.47	-2.05836	0.371349	-5.54292	2.97e-08	3.95e-06	6285
ENSG00000121005	CRISPLD1	4451.6	-2.0784	0.351841	-5.90721	3.48e-09	6.57e-07	83690
ENSG00000177519	RPRM	35.8885	-2.07863	0.47342	-4.39067	1.13e-05	0.000465999	56475
ENSG00000253953	PCDHGB4	123.914	-2.08187	0.460604	-4.51987	6.19e-06	0.000291049	8641
ENSG00000153822	KCNJ16	35.4842	-2.08761	0.495409	-4.21391	2.51e-05	0.000841079	3773
ENSG00000181867	FTMT	15.0454	-2.08901	0.672854	-3.1047	0.00190474	0.0208505	94033
ENSG00000169271	HSPB3	6.99222	-2.09944	0.720554	-2.91365	0.00357235	0.0325057	8988
ENSG00000134873	CLDN10	152.284	-2.12201	0.552916	-3.83785	0.000124118	0.00285947	9071
ENSG00000163817	SLC6A20	144.076	-2.12935	0.464568	-4.58351	4.57e-06	0.000231982	54716
ENSG00000157335	CLEC18C	2.46124	-2.13231	0.638425	-3.33995	0.000837932	0.0117233	283971
ENSG00000118733	OLFM3	10.8257	-2.13759	0.641722	-3.33102	0.000865278	0.0120085	118427
ENSG00000133019	CHRM3	1326.71	-2.14505	0.388971	-5.51469	3.49e-08	4.51e-06	1131
ENSG00000125872	LRRN4	76.9132	-2.1601	0.457388	-4.72269	2.33e-06	0.000136488	164312
ENSG00000164123	C4orf45	5.54857	-2.16058	0.480863	-4.49313	7.02e-06	0.000318504	152940
ENSG00000129451	KLK10	3913.13	-2.16539	0.504254	-4.29425	1.75e-05	0.000635336	5655
ENSG00000167614	TTYH1	3612.96	-2.16791	0.442664	-4.89741	9.71e-07	6.54e-05	57348
ENSG00000112319	EYA4	36.8949	-2.17197	0.46909	-4.63019	3.65e-06	0.000191823	2070
ENSG00000149294	NCAM1	504.561	-2.17593	0.375004	-5.80242	6.54e-09	1.14e-06	4684
ENSG00000078018	MAP2	3354.51	-2.18247	0.298186	-7.31913	2.5e-13	1.22e-10	4133
ENSG00000198626	RYR2	213.573	-2.18609	0.385503	-5.67074	1.42e-08	2.18e-06	6262
ENSG00000144481	TRPM8	221.789	-2.18694	0.499289	-4.38011	1.19e-05	0.00047845	79054
ENSG00000179636	TPPP2	14.5145	-2.18948	0.467036	-4.68803	2.76e-06	0.000153302	122664
ENSG00000130287	NCAN	608.196	-2.22594	0.735976	-3.02447	0.00249067	0.0251461	1463
ENSG00000114854	TNNC1	58.8055	-2.23238	0.4166	-5.35856	8.39e-08	8.81e-06	7134
ENSG00000179869	ABCA13	859.669	-2.24687	0.47638	-4.71656	2.4e-06	0.000138903	154664
ENSG00000154493	C10orf90	187.35	-2.24813	0.447193	-5.02719	4.98e-07	3.71e-05	118611
ENSG00000139292	LGR5	440.237	-2.25212	0.502983	-4.47753	7.55e-06	0.000338997	8549
ENSG00000166396	SERPINB7	661.51	-2.25866	0.57482	-3.92934	8.52e-05	0.00216203	8710
ENSG00000181562	EDDM3A	1.80428	-2.26185	0.61906	-3.65369	0.0002585	0.00497234	10876
ENSG00000163283	ALPP	25.639	-2.2893	0.637359	-3.59185	0.000328343	0.00590691	250
ENSG00000138944	SHISAL1	665.669	-2.29904	0.44673	-5.14636	2.66e-07	2.23e-05	85352
ENSG00000105376	ICAM5	176	-2.30294	0.40113	-5.74113	9.4e-09	1.53e-06	7087
ENSG00000106278	PTPRZ1	1507.95	-2.32642	0.551254	-4.22023	2.44e-05	0.000823957	5803
ENSG00000147724	FAM135B	28.9444	-2.33444	0.516226	-4.52212	6.12e-06	0.00028923	51059
ENSG00000187140	FOXD3	108.831	-2.33472	0.415593	-5.61781	1.93e-08	2.73e-06	27022
ENSG00000131686	CA6	298.155	-2.33673	0.632918	-3.692	0.000222498	0.00442108	765
ENSG00000130055	GDPD2	52.4651	-2.35775	0.432553	-5.45078	5.01e-08	6.06e-06	54857
ENSG00000188488	SERPINA5	559.735	-2.35814	0.444029	-5.31077	1.09e-07	1.08e-05	5104
ENSG00000185269	NOTUM	229.701	-2.36599	0.442407	-5.34798	8.89e-08	9.13e-06	147111
ENSG00000112164	GLP1R	172.889	-2.36661	0.506667	-4.67094	3e-06	0.000164104	2740
ENSG00000108018	SORCS1	69.5419	-2.37221	0.563579	-4.20919	2.56e-05	0.000849352	114815
ENSG00000111783	RFX4	14.8802	-2.38624	0.551759	-4.32479	1.53e-05	0.000572999	5992
ENSG00000141485	SLC13A5	45.5224	-2.38862	0.441089	-5.41528	6.12e-08	6.8e-06	284111
ENSG00000177291	GJD4	5.64385	-2.39199	0.455296	-5.25372	1.49e-07	1.4e-05	219770
ENSG00000149972	CNTN5	79.733	-2.39273	0.570267	-4.19581	2.72e-05	0.000891309	53942
ENSG00000189292	ALKAL2	187.979	-2.39281	0.510405	-4.68807	2.76e-06	0.000153302	285016
ENSG00000166292	TMEM100	366.452	-2.40068	0.496515	-4.83506	1.33e-06	8.56e-05	55273
ENSG00000186329	TMEM212	1.49432	-2.40879	0.595184	-4.04713	5.18e-05	0.00146802	389177
ENSG00000140093	SERPINA10	9.58303	-2.40882	0.561921	-4.28676	1.81e-05	0.00064972	51156
ENSG00000188833	ENTPD8	55.2328	-2.41942	0.438416	-5.51855	3.42e-08	4.44e-06	377841
ENSG00000197632	SERPINB2	583.446	-2.42475	0.639532	-3.79143	0.00014978	0.00331534	5055
ENSG00000144962	SPATA16	1.3643	-2.42801	0.843406	-2.87881	0.00399176	0.0349657	83893
ENSG00000188629	ZNF177	2.91017	-2.42928	0.456571	-5.32071	1.03e-07	1.04e-05	7730
ENSG00000185615	PDIA2	80.6381	-2.44991	0.45055	-5.43759	5.4e-08	6.33e-06	64714
ENSG00000143107	FNDC7	6.90165	-2.45216	0.46707	-5.25009	1.52e-07	1.42e-05	163479
ENSG00000243543	WFDC6	4.21662	-2.45263	0.859005	-2.85519	0.00430107	0.0366722	140870
ENSG00000261857	MIA	1015.19	-2.46274	0.405647	-6.07114	1.27e-09	2.73e-07	8190
ENSG00000170608	FOXA3	49.0545	-2.4769	0.459951	-5.38514	7.24e-08	7.83e-06	3171
ENSG00000171551	ECEL1	381.661	-2.47952	0.423436	-5.85572	4.75e-09	8.49e-07	9427
ENSG00000136535	TBR1	17.9833	-2.50306	0.474739	-5.27249	1.35e-07	1.28e-05	10716
ENSG00000102290	PCDH11X	77.9216	-2.50427	0.605974	-4.13263	3.59e-05	0.00111299	27328
ENSG00000150201	FXYD4	6.00418	-2.50516	0.56264	-4.45252	8.49e-06	0.000368101	53828
ENSG00000048540	LMO3	654.753	-2.50683	0.379567	-6.60443	3.99e-11	1.16e-08	55885
ENSG00000123901	GPR83	45.1971	-2.51174	0.381889	-6.57715	4.8e-11	1.33e-08	10888
ENSG00000110693	SOX6	974.344	-2.51417	0.349402	-7.19563	6.22e-13	2.67e-10	55553
ENSG00000109205	ODAM	391.584	-2.51557	0.760158	-3.30927	0.000935387	0.0125241	54959
ENSG00000189182	KRT77	43.5272	-2.52102	0.716008	-3.52094	0.000430024	0.0072252	374454
ENSG00000178235	SLITRK1	19.2639	-2.54068	0.616218	-4.12303	3.74e-05	0.00114472	114798
ENSG00000187068	C3orf70	649.546	-2.54403	0.353167	-7.20349	5.87e-13	2.65e-10	285382
ENSG00000198765	SYCP1	32.0605	-2.54626	0.721651	-3.52838	0.000418109	0.00707769	6847
ENSG00000127831	VIL1	26.1584	-2.55551	0.481462	-5.30781	1.11e-07	1.1e-05	7429
ENSG00000163661	PTX3	1642.66	-2.60431	0.405621	-6.42053	1.36e-10	3.55e-08	5806
ENSG00000237136	C4orf51	45.5268	-2.60666	0.647754	-4.02415	5.72e-05	0.00158404	646603
ENSG00000167757	KLK11	894.135	-2.61556	0.616139	-4.24508	2.19e-05	0.000750354	11012
ENSG00000075035	WSCD2	87.9025	-2.6248	0.487709	-5.38189	7.37e-08	7.92e-06	9671
ENSG00000116996	ZP4	13.0096	-2.62482	0.662329	-3.96302	7.4e-05	0.00194576	57829
ENSG00000145721	LIX1	22.9375	-2.63062	0.466731	-5.63628	1.74e-08	2.51e-06	167410
ENSG00000146197	SCUBE3	3371.69	-2.63105	0.452846	-5.81003	6.25e-09	1.1e-06	222663
ENSG00000157766	ACAN	1420.35	-2.64478	0.426686	-6.19841	5.7e-10	1.36e-07	176
ENSG00000186838	SELENOV	9.08821	-2.64882	0.722165	-3.66789	0.000244564	0.00475817	348303
ENSG00000101448	EPPIN	6.42436	-2.6604	0.638715	-4.16523	3.11e-05	0.000996078	57119
ENSG00000132872	SYT4	1.50795	-2.66137	0.704737	-3.77641	0.000159108	0.00344995	6860
ENSG00000268975	NA	19.4816	-2.6872	0.383517	-7.00673	2.44e-12	8.81e-10	NA
ENSG00000155622	XAGE2	50.0563	-2.69547	0.953004	-2.82839	0.00467827	0.038761	9502
ENSG00000144406	UNC80	71.2437	-2.70238	0.424415	-6.36731	1.92e-10	4.83e-08	285175
ENSG00000184454	NCMAP	1139.58	-2.71164	0.376659	-7.1992	6.06e-13	2.67e-10	400746
ENSG00000278889	OR2S2	1.36094	-2.72014	0.576808	-4.71585	2.41e-06	0.000138903	56656
ENSG00000109819	PPARGC1A	775.871	-2.74151	0.481815	-5.68996	1.27e-08	1.96e-06	10891
ENSG00000204542	C6orf15	478.541	-2.74641	0.551139	-4.98316	6.26e-07	4.46e-05	29113
ENSG00000136110	CNMD	1.75893	-2.75121	0.604506	-4.55118	5.33e-06	0.000261833	11061
ENSG00000173702	MUC13	91.5126	-2.76206	0.529227	-5.21904	1.8e-07	1.64e-05	56667
ENSG00000257743	MGAM2	805.684	-2.78551	0.537447	-5.18286	2.19e-07	1.95e-05	93432
ENSG00000180525	PRR26	82.8057	-2.82207	0.464194	-6.07951	1.21e-09	2.62e-07	414235
ENSG00000185634	SHC4	2087.39	-2.82354	0.378493	-7.45994	8.66e-14	5.04e-11	399694
ENSG00000082293	COL19A1	51.22	-2.82675	0.495479	-5.7051	1.16e-08	1.86e-06	1310
ENSG00000212724	KRTAP2-3	11.3991	-2.86094	0.658636	-4.34373	1.4e-05	0.000538336	730755
ENSG00000185559	DLK1	61.9261	-2.86191	0.772549	-3.7045	0.000211805	0.00426966	8788
ENSG00000178965	ERICH3	29.1984	-2.88594	0.501521	-5.75438	8.7e-09	1.44e-06	127254
ENSG00000135960	EDAR	101.089	-2.91425	0.436532	-6.6759	2.46e-11	7.52e-09	10913
ENSG00000121335	PRB2	6.5188	-2.97267	0.635304	-4.67913	2.88e-06	0.000159623	653247
ENSG00000135333	EPHA7	565.493	-3.02395	0.513596	-5.8878	3.91e-09	7.29e-07	2045
ENSG00000144278	GALNT13	711.805	-3.06044	0.384876	-7.95176	1.84e-15	1.85e-12	114805
ENSG00000140522	RLBP1	115.875	-3.06328	0.543447	-5.63676	1.73e-08	2.51e-06	6017
ENSG00000140538	NTRK3	1016.71	-3.13148	0.443257	-7.06471	1.61e-12	6.46e-10	4916
ENSG00000179270	PCARE	54.8267	-3.16227	0.429097	-7.36959	1.71e-13	9.37e-11	388939
ENSG00000166091	CMTM5	125.657	-3.16817	0.631966	-5.0132	5.35e-07	3.95e-05	116173
ENSG00000242550	SERPINB10	10.6402	-3.19217	0.559925	-5.70107	1.19e-08	1.87e-06	5273
ENSG00000102313	ITIH6	438.815	-3.19235	0.564499	-5.65519	1.56e-08	2.32e-06	347365
ENSG00000092758	COL9A3	4505.28	-3.19599	0.442963	-7.21502	5.39e-13	2.5e-10	1299
ENSG00000138131	LOXL4	2242.07	-3.21987	0.367093	-8.77127	1.77e-18	2.75e-15	84171
ENSG00000182601	HS3ST4	157.342	-3.257	0.716388	-4.54642	5.46e-06	0.000264943	9951
ENSG00000129437	KLK14	357.502	-3.26275	0.464863	-7.01875	2.24e-12	8.25e-10	43847
ENSG00000170477	KRT4	275.629	-3.26345	0.68441	-4.76826	1.86e-06	0.000111506	3851
ENSG00000119147	ECRG4	440.453	-3.31827	0.535332	-6.19853	5.7e-10	1.36e-07	84417
ENSG00000126550	HTN1	7.79902	-3.36895	0.705812	-4.77316	1.81e-06	0.000109188	3346
ENSG00000182600	SNORC	1237.35	-3.40758	0.412141	-8.26799	1.36e-16	1.54e-13	389084
ENSG00000250366	TUNAR	80.9579	-3.42255	0.783961	-4.36572	1.27e-05	0.00049322	100507043
ENSG00000137441	FGFBP2	237.328	-3.4402	0.387186	-8.88514	6.38e-19	1.15e-15	83888
ENSG00000147588	PMP2	20.8156	-3.48731	0.862518	-4.04317	5.27e-05	0.00148823	5375
ENSG00000204849	SPATA31A1	2.89635	-3.54217	0.885506	-4.00017	6.33e-05	0.00171923	647060
ENSG00000139219	COL2A1	10393.4	-3.62008	0.68477	-5.28657	1.25e-07	1.21e-05	1280
ENSG00000071991	CDH19	986.748	-3.65266	0.68186	-5.35691	8.47e-08	8.84e-06	28513
ENSG00000101292	PROKR2	19.4408	-3.6744	0.725179	-5.06688	4.04e-07	3.18e-05	128674
ENSG00000120057	SFRP5	27.994	-3.73632	0.54378	-6.87101	6.37e-12	2.09e-09	6425
ENSG00000230657	PRB4	3.02616	-3.74818	0.831571	-4.50735	6.56e-06	0.000302463	5545
ENSG00000120251	GRIA2	153.694	-3.75314	0.532673	-7.04586	1.84e-12	7.24e-10	2891
ENSG00000125813	PAX1	209.79	-4.08527	0.551892	-7.4023	1.34e-13	7.55e-11	5075
ENSG00000251655	PRB1	3.65084	-4.24734	0.984112	-4.31591	1.59e-05	0.000587102	5542
ENSG00000184697	CLDN6	297.629	-4.29049	0.516178	-8.31204	9.41e-17	1.13e-13	9074
ENSG00000124678	TCP11	83.2989	-4.68449	0.526616	-8.89544	5.82e-19	1.15e-15	6954
ENSG00000204248	COL11A2	2477.27	-5.03596	0.453449	-11.1059	1.17e-28	1.06e-24	1302
ENSG00000112280	COL9A1	1174.01	-5.05814	0.689042	-7.34084	2.12e-13	1.13e-10	1297
ENSG00000156076	WIF1	662.166	-5.06944	0.638933	-7.93423	2.12e-15	2.01e-12	11197
ENSG00000171819	ANGPTL7	71.0261	-5.47637	0.624616	-8.76758	1.83e-18	2.75e-15	10218
ENSG00000115386	REG1A	13.353	-6.41556	1.16482	-5.50777	3.63e-08	4.62e-06	5967
ENSG00000171201	SMR3B	1894.61	-9.20564	1.55613	-5.91574	3.3e-09	6.35e-07	10879
