# Supplementary material for: LncRNA SOX9-AS1 triggers a transcriptional program involved in lipid metabolic reprogramming, cell migration and invasion in triple-negative breast cancer
Source: Sci Rep. 2024 Jan 17;14:1483. doi: 10.1038/s41598-024-51947-2 (PMC10794186; doi:10.1038/s41598-024-51947-2)
Supplement: Supplementary file 5 — Supplementary Table 3. [file 41598_2024_51947_MOESM5_ESM.xlsx]

## Sheet: Supplementary Table 4. Venn_428
Supplementary Table 4. Coding genes shared between TNBC and basal-like subtypes.
Subtype	Gene_ID	symbol	baseMean	log2FoldChange	lfcSE	stat	pvalue	padj	entrez
TNBC_Basal-like	ENSG00000213759	UGT2B11	979.022	11.2265	1.27324	8.81726	1.17e-18	1.01e-15	10720
TNBC_Basal-like	ENSG00000135226	UGT2B28	114.576	10.4368	1.34206	7.7767	7.44e-15	2.82e-12	54490
TNBC_Basal-like	ENSG00000103310	ZP2	457.846	10.1875	1.10142	9.2494	2.26e-20	3.31e-17	7783
TNBC_Basal-like	ENSG00000255501	CARD18	22.682	9.59624	1.90122	5.0474	4.48e-07	1.89e-05	59082
TNBC_Basal-like	ENSG00000183862	CNGA2	29.031	8.86968	1.38877	6.38674	1.69e-10	2.21e-08	1260
TNBC_Basal-like	ENSG00000105141	CASP14	7511.46	8.39091	0.815012	10.2954	7.39e-25	4.33e-21	23581
TNBC_Basal-like	ENSG00000176566	DCAF4L2	68.6743	8.22839	1.35241	6.08423	1.17e-09	1.19e-07	138009
TNBC_Basal-like	ENSG00000172551	MUCL1	22615.9	7.79069	0.963561	8.08531	6.2e-16	2.91e-13	118430
TNBC_Basal-like	ENSG00000137975	CLCA2	4904.51	7.76752	0.690448	11.25	2.32e-29	4.08e-25	9635
TNBC_Basal-like	ENSG00000183273	CCDC60	36.6233	7.58269	0.975562	7.77264	7.69e-15	2.82e-12	160777
TNBC_Basal-like	ENSG00000203837	PNLIPRP3	174.031	7.42493	1.34356	5.52633	3.27e-08	2.16e-06	119548
TNBC_Basal-like	ENSG00000184956	MUC6	1148.41	7.28894	0.755528	9.64748	5.04e-22	1.27e-18	4588
TNBC_Basal-like	ENSG00000159763	PIP	10042.4	7.26407	0.866319	8.38497	5.07e-17	2.98e-14	5304
TNBC_Basal-like	ENSG00000186526	CYP4F8	304.068	7.22255	0.899381	8.03058	9.7e-16	4.27e-13	11283
TNBC_Basal-like	ENSG00000178363	CALML3	2993.02	6.95324	0.715441	9.71881	2.51e-22	7.35e-19	810
TNBC_Basal-like	ENSG00000100867	DHRS2	2246.1	6.90275	0.63785	10.8219	2.71e-27	2.39e-23	10202
TNBC_Basal-like	ENSG00000142619	PADI3	844.766	6.6639	0.712152	9.35742	8.17e-21	1.31e-17	51702
TNBC_Basal-like	ENSG00000140798	ABCC12	92.3624	6.65353	0.933566	7.12701	1.03e-12	2.44e-10	94160
TNBC_Basal-like	ENSG00000096006	CRISP3	1074.2	6.63228	0.837525	7.9189	2.4e-15	9.81e-13	10321
TNBC_Basal-like	ENSG00000125788	DEFB126	7.3457	6.51897	2.25618	2.88939	0.00385988	0.0244156	81623
TNBC_Basal-like	ENSG00000248771	SMIM31	71.1776	6.28439	0.970321	6.47661	9.38e-11	1.35e-08	100505989
TNBC_Basal-like	ENSG00000121270	ABCC11	2467.32	6.22277	0.659589	9.43432	3.94e-21	6.93e-18	85320
TNBC_Basal-like	ENSG00000229453	SPINK8	437.3	6.20521	0.911994	6.804	1.02e-11	1.97e-09	646424
TNBC_Basal-like	ENSG00000142623	PADI1	60.5064	6.15707	0.770178	7.99435	1.3e-15	5.59e-13	29943
TNBC_Basal-like	ENSG00000129988	LBP	4979.35	6.01544	0.697648	8.62246	6.55e-18	4.44e-15	3929
TNBC_Basal-like	ENSG00000078898	BPIFB2	83.5803	5.99977	0.882372	6.79959	1.05e-11	2.01e-09	80341
TNBC_Basal-like	ENSG00000164893	SLC7A13	7.68443	5.94913	0.92071	6.46145	1.04e-10	1.46e-08	157724
TNBC_Basal-like	ENSG00000126752	SSX1	10.816	5.90459	1.40617	4.19906	2.68e-05	0.000555694	6756
TNBC_Basal-like	ENSG00000134240	HMGCS2	155	5.7732	0.714174	8.08374	6.28e-16	2.91e-13	3158
TNBC_Basal-like	ENSG00000007306	CEACAM7	32.7798	5.68875	0.73796	7.70875	1.27e-14	4.39e-12	1087
TNBC_Basal-like	ENSG00000171557	FGG	30.2527	5.65059	0.829395	6.81291	9.56e-12	1.87e-09	2266
TNBC_Basal-like	ENSG00000148513	ANKRD30A	112.442	5.62775	0.824536	6.82535	8.77e-12	1.75e-09	91074
TNBC_Basal-like	ENSG00000198930	CSAG1	275.05	5.62324	0.901903	6.23486	4.52e-10	5.24e-08	158511
TNBC_Basal-like	ENSG00000198535	C2CD4A	859.77	5.61888	0.66937	8.39428	4.69e-17	2.85e-14	145741
TNBC_Basal-like	ENSG00000151365	THRSP	1073.39	5.49361	0.636791	8.62703	6.3e-18	4.43e-15	7069
TNBC_Basal-like	ENSG00000263429	TMEM238L	96.9996	5.26138	0.676697	7.77509	7.54e-15	2.82e-12	100289255
TNBC_Basal-like	ENSG00000169509	CRCT1	11.4858	5.18711	1.43683	3.61011	0.000306068	0.00371275	54544
TNBC_Basal-like	ENSG00000142973	CYP4B1	750.438	5.18121	0.619093	8.36904	5.81e-17	3.3e-14	1580
TNBC_Basal-like	ENSG00000186160	CYP4Z1	372.416	5.13514	0.662121	7.75559	8.79e-15	3.15e-12	199974
TNBC_Basal-like	ENSG00000147246	HTR2C	26.7307	5.07291	0.940391	5.39447	6.87e-08	4.03e-06	3358
TNBC_Basal-like	ENSG00000198074	AKR1B10	133.323	5.04294	0.546744	9.22359	2.87e-20	3.89e-17	57016
TNBC_Basal-like	ENSG00000197641	SERPINB13	87.2851	5.01138	1.09612	4.57192	4.83e-06	0.000141304	5275
TNBC_Basal-like	ENSG00000170935	NCBP2L	4.92883	4.98781	0.784632	6.35687	2.06e-10	2.61e-08	392517
TNBC_Basal-like	ENSG00000158786	PLA2G2F	8.88923	4.92256	0.756625	6.50595	7.72e-11	1.16e-08	64600
TNBC_Basal-like	ENSG00000211452	DIO1	325.66	4.91206	0.610167	8.05035	8.26e-16	3.73e-13	1733
TNBC_Basal-like	ENSG00000068985	PAGE1	4.59589	4.86468	1.46678	3.31657	0.000911294	0.00842468	8712
TNBC_Basal-like	ENSG00000244122	UGT1A7	6.80184	4.77216	1.13006	4.22292	2.41e-05	0.000507153	54577
TNBC_Basal-like	ENSG00000148942	SLC5A12	37.595	4.76351	0.81609	5.83699	5.32e-09	4.56e-07	159963
TNBC_Basal-like	ENSG00000169469	SPRR1B	132.521	4.75176	0.96683	4.91478	8.89e-07	3.43e-05	6699
TNBC_Basal-like	ENSG00000186115	CYP4F2	3.93326	4.74861	0.879184	5.40116	6.62e-08	3.94e-06	8529
TNBC_Basal-like	ENSG00000166159	LRTM2	96.8733	4.7467	0.730688	6.49621	8.24e-11	1.23e-08	654429
TNBC_Basal-like	ENSG00000171560	FGA	10.7986	4.72603	0.965633	4.89423	9.87e-07	3.77e-05	2243
TNBC_Basal-like	ENSG00000184148	SPRR4	2.28045	4.71492	1.65066	2.85638	0.00428505	0.0264558	163778
TNBC_Basal-like	ENSG00000233670	PIRT	6.35253	4.69441	0.847168	5.5413	3e-08	2.03e-06	644139
TNBC_Basal-like	ENSG00000169618	PROKR1	65.1409	4.68494	0.740085	6.33027	2.45e-10	3.01e-08	10887
TNBC_Basal-like	ENSG00000151033	LYZL2	9.42666	4.58024	0.915718	5.0018	5.68e-07	2.3e-05	119180
TNBC_Basal-like	ENSG00000160339	FCN2	42.0174	4.57945	0.824336	5.55532	2.77e-08	1.92e-06	2220
TNBC_Basal-like	ENSG00000125879	OTOR	3.95215	4.53022	0.992827	4.56295	5.04e-06	0.000146266	56914
TNBC_Basal-like	ENSG00000105668	UPK1A	134.236	4.50209	0.613221	7.34172	2.11e-13	5.71e-11	11045
TNBC_Basal-like	ENSG00000111249	CUX2	182.759	4.47796	0.57223	7.82545	5.06e-15	1.98e-12	23316
TNBC_Basal-like	ENSG00000096088	PGC	23.8585	4.40147	0.707847	6.21811	5.03e-10	5.68e-08	5225
TNBC_Basal-like	ENSG00000175121	WFDC5	35.8315	4.35506	0.746267	5.8358	5.35e-09	4.57e-07	149708
TNBC_Basal-like	ENSG00000171798	KNDC1	127.85	4.3515	0.620188	7.01642	2.28e-12	5.14e-10	85442
TNBC_Basal-like	ENSG00000115255	REEP6	1982.35	4.2374	0.472981	8.95893	3.28e-19	3.39e-16	92840
TNBC_Basal-like	ENSG00000171401	KRT13	269.014	4.22817	0.770049	5.49077	4e-08	2.6e-06	3860
TNBC_Basal-like	ENSG00000188089	PLA2G4E	51.7226	4.22079	0.597746	7.06117	1.65e-12	3.82e-10	123745
TNBC_Basal-like	ENSG00000197408	CYP2B6	4.14265	4.21532	1.03576	4.06978	4.71e-05	0.000870066	1555
TNBC_Basal-like	ENSG00000143546	S100A8	12205.8	4.162	0.608449	6.84035	7.9e-12	1.6e-09	6279
TNBC_Basal-like	ENSG00000178934	LGALS7	398.673	4.09106	0.796079	5.13901	2.76e-07	1.28e-05	3963
TNBC_Basal-like	ENSG00000180777	ANKRD30B	22.8876	3.96535	0.672687	5.89479	3.75e-09	3.3e-07	374860
TNBC_Basal-like	ENSG00000117148	ACTL8	934.389	3.9406	0.715802	5.50516	3.69e-08	2.42e-06	81569
TNBC_Basal-like	ENSG00000057149	SERPINB3	188.019	3.89059	1.0063	3.86625	0.000110523	0.00167277	6317
TNBC_Basal-like	ENSG00000189377	CXCL17	3455.9	3.88858	0.736019	5.28326	1.27e-07	6.73e-06	284340
TNBC_Basal-like	ENSG00000153294	ADGRF4	138.793	3.8809	0.723182	5.36642	8.03e-08	4.56e-06	221393
TNBC_Basal-like	ENSG00000168703	WFDC12	24.8571	3.83289	0.772718	4.96027	7.04e-07	2.79e-05	128488
TNBC_Basal-like	ENSG00000154162	CDH12	39.1858	3.81253	0.805613	4.73245	2.22e-06	7.38e-05	1010
TNBC_Basal-like	ENSG00000198788	MUC2	16.54	3.79858	0.595223	6.38179	1.75e-10	2.27e-08	4583
TNBC_Basal-like	ENSG00000106236	NPTX2	950.306	3.79553	0.521803	7.27386	3.49e-13	9.04e-11	4885
TNBC_Basal-like	ENSG00000142025	DMRTC2	17.2383	3.78749	0.978477	3.8708	0.000108478	0.00165319	63946
TNBC_Basal-like	ENSG00000206073	SERPINB4	257.153	3.77704	0.978445	3.86025	0.000113271	0.0017062	6318
TNBC_Basal-like	ENSG00000229314	ORM1	1234.67	3.76339	0.910871	4.13164	3.6e-05	0.000704441	5004
TNBC_Basal-like	ENSG00000205076	LGALS7	20.1582	3.75215	0.841083	4.46109	8.15e-06	0.000214228	3963
TNBC_Basal-like	ENSG00000185988	PLK5	6.79598	3.74117	0.572057	6.53985	6.16e-11	9.68e-09	126520
TNBC_Basal-like	ENSG00000189001	SBSN	934.563	3.73525	0.658459	5.67272	1.41e-08	1.05e-06	374897
TNBC_Basal-like	ENSG00000147160	AWAT2	54.2143	3.72346	0.715071	5.20711	1.92e-07	9.59e-06	158835
TNBC_Basal-like	ENSG00000184330	S100A7A	537.504	3.71942	1.1047	3.3669	0.000760179	0.0074049	338324
TNBC_Basal-like	ENSG00000132681	ATP1A4	49.8839	3.69954	0.547289	6.75977	1.38e-11	2.53e-09	480
TNBC_Basal-like	ENSG00000158022	TRIM63	26.576	3.69605	0.626419	5.90028	3.63e-09	3.21e-07	84676
TNBC_Basal-like	ENSG00000161634	DCD	40.7562	3.6959	0.859008	4.30252	1.69e-05	0.000384022	117159
TNBC_Basal-like	ENSG00000156564	LRFN2	35.3324	3.69295	0.538642	6.85603	7.08e-12	1.47e-09	57497
TNBC_Basal-like	ENSG00000009765	IYD	64.957	3.67991	0.673579	5.46322	4.68e-08	2.96e-06	389434
TNBC_Basal-like	ENSG00000081051	AFP	33.3655	3.67966	0.798877	4.60604	4.1e-06	0.000122648	174
TNBC_Basal-like	ENSG00000197446	CYP2F1	11.1986	3.65127	0.976467	3.73927	0.000184556	0.00249495	1572
TNBC_Basal-like	ENSG00000203786	KPRP	2.56674	3.63608	1.272	2.85856	0.00425564	0.0263274	448834
TNBC_Basal-like	ENSG00000140297	GCNT3	277.685	3.62252	0.649806	5.57477	2.48e-08	1.73e-06	9245
TNBC_Basal-like	ENSG00000182585	EPGN	64.1231	3.61532	0.675708	5.35042	8.77e-08	4.87e-06	255324
TNBC_Basal-like	ENSG00000160180	TFF3	2314.44	3.59428	0.745028	4.82435	1.4e-06	5.07e-05	7033
TNBC_Basal-like	ENSG00000204539	CDSN	20.7029	3.51556	0.760761	4.62111	3.82e-06	0.00011524	1041
TNBC_Basal-like	ENSG00000103534	TMC5	1482.57	3.45368	0.608135	5.67915	1.35e-08	1.03e-06	79838
TNBC_Basal-like	ENSG00000161905	ALOX15	244.416	3.44554	0.577566	5.96562	2.44e-09	2.26e-07	246
TNBC_Basal-like	ENSG00000165078	CPA6	17.5124	3.44042	0.554136	6.20863	5.34e-10	5.99e-08	57094
TNBC_Basal-like	ENSG00000075043	KCNQ2	11.651	3.4353	0.642531	5.34652	8.97e-08	4.96e-06	3785
TNBC_Basal-like	ENSG00000270765	GAS2L2	20.131	3.39174	0.538384	6.29985	2.98e-10	3.57e-08	246176
TNBC_Basal-like	ENSG00000144452	ABCA12	1721.87	3.36063	0.592435	5.67258	1.41e-08	1.05e-06	26154
TNBC_Basal-like	ENSG00000179023	KLHDC7A	275.015	3.34651	0.736366	4.54463	5.5e-06	0.000158021	127707
TNBC_Basal-like	ENSG00000162989	KCNJ3	28.1503	3.31068	0.639309	5.17853	2.24e-07	1.09e-05	3760
TNBC_Basal-like	ENSG00000182333	LIPF	3.75074	3.28507	0.852701	3.85254	0.000116897	0.00174671	8513
TNBC_Basal-like	ENSG00000105641	SLC5A5	49.2754	3.27866	0.572387	5.72804	1.02e-08	8.09e-07	6528
TNBC_Basal-like	ENSG00000263639	MSMB	150.862	3.276	0.626734	5.2271	1.72e-07	8.71e-06	4477
TNBC_Basal-like	ENSG00000088002	SULT2B1	514.049	3.22723	0.43194	7.47148	7.93e-14	2.41e-11	6820
TNBC_Basal-like	ENSG00000167769	ACER1	11.2106	3.20612	0.631498	5.077	3.83e-07	1.69e-05	125981
TNBC_Basal-like	ENSG00000147573	TRIM55	58.8609	3.20561	0.598084	5.3598	8.33e-08	4.67e-06	84675
TNBC_Basal-like	ENSG00000122584	NXPH1	10.968	3.19394	0.939652	3.39906	0.000676169	0.00676666	30010
TNBC_Basal-like	ENSG00000124102	PI3	1601.48	3.19258	0.66616	4.79252	1.65e-06	5.8e-05	5266
TNBC_Basal-like	ENSG00000197565	COL4A6	227.745	3.19087	0.517352	6.1677	6.93e-10	7.53e-08	1288
TNBC_Basal-like	ENSG00000170426	SDR9C7	15.5014	3.18311	0.573293	5.55234	2.82e-08	1.93e-06	121214
TNBC_Basal-like	ENSG00000259680	NA	27.3253	3.18206	0.68467	4.64758	3.36e-06	0.000104264	NA
TNBC_Basal-like	ENSG00000257017	HP	301.641	3.17186	0.732749	4.32871	1.5e-05	0.000347375	3240
TNBC_Basal-like	ENSG00000183729	NPBWR1	22.5425	3.15729	0.630316	5.00906	5.47e-07	2.22e-05	2831
TNBC_Basal-like	ENSG00000174469	CNTNAP2	1148.92	3.14221	0.573913	5.47506	4.37e-08	2.81e-06	26047
TNBC_Basal-like	ENSG00000133317	LGALS12	146.481	3.14057	0.573067	5.48028	4.25e-08	2.74e-06	85329
TNBC_Basal-like	ENSG00000087494	PTHLH	849.293	3.12654	0.500296	6.24938	4.12e-10	4.84e-08	5744
TNBC_Basal-like	ENSG00000256812	CAPNS2	24.6749	3.11872	0.567438	5.49614	3.88e-08	2.54e-06	84290
TNBC_Basal-like	ENSG00000170465	KRT6C	452.125	3.11611	0.771537	4.03883	5.37e-05	0.000954341	286887
TNBC_Basal-like	ENSG00000130700	GATA5	21.1741	3.10761	0.731771	4.2467	2.17e-05	0.000469115	140628
TNBC_Basal-like	ENSG00000168907	PLA2G4F	246.727	3.10704	0.54741	5.67589	1.38e-08	1.05e-06	255189
TNBC_Basal-like	ENSG00000120075	HOXB5	193.57	3.10565	0.491052	6.32448	2.54e-10	3.08e-08	3215
TNBC_Basal-like	ENSG00000171303	KCNK3	286.83	3.10482	0.516661	6.00939	1.86e-09	1.76e-07	3777
TNBC_Basal-like	ENSG00000243543	WFDC6	8.68068	3.08302	0.957358	3.22034	0.00128038	0.0108069	140870
TNBC_Basal-like	ENSG00000005073	HOXA11	239.75	3.06354	0.533545	5.74185	9.36e-09	7.53e-07	3207
TNBC_Basal-like	ENSG00000182898	TCHHL1	3.82392	3.0475	0.969168	3.14445	0.00166401	0.01307	126637
TNBC_Basal-like	ENSG00000117472	TSPAN1	1161.82	3.02309	0.495133	6.10562	1.02e-09	1.06e-07	10103
TNBC_Basal-like	ENSG00000185668	POU3F1	77.6128	3.01215	0.464828	6.48014	9.16e-11	1.33e-08	5453
TNBC_Basal-like	ENSG00000167751	KLK2	28.777	3.00458	0.766307	3.92086	8.82e-05	0.00140168	3817
TNBC_Basal-like	ENSG00000143556	S100A7	5108.04	2.99556	0.922013	3.24893	0.0011584	0.0100643	6278
TNBC_Basal-like	ENSG00000133710	SPINK5	358.022	2.99255	0.644856	4.64065	3.47e-06	0.000106648	11005
TNBC_Basal-like	ENSG00000087128	TMPRSS11E	103.177	2.97186	0.629013	4.72464	2.31e-06	7.61e-05	28983
TNBC_Basal-like	ENSG00000163221	S100A12	25.0968	2.96893	0.591919	5.01577	5.28e-07	2.17e-05	6283
TNBC_Basal-like	ENSG00000130513	GDF15	484.131	2.94506	0.46857	6.28519	3.27e-10	3.89e-08	9518
TNBC_Basal-like	ENSG00000171903	CYP4F11	201.03	2.92388	0.609046	4.80075	1.58e-06	5.62e-05	57834
TNBC_Basal-like	ENSG00000174992	ZG16	2.30853	2.91247	0.709343	4.10587	4.03e-05	0.000766485	653808
TNBC_Basal-like	ENSG00000088726	TMEM40	595.212	2.90979	0.474863	6.12764	8.92e-10	9.4e-08	55287
TNBC_Basal-like	ENSG00000204544	MUC21	9.8288	2.90218	0.694209	4.18056	2.91e-05	0.000592412	394263
TNBC_Basal-like	ENSG00000149506	ZP1	42.1384	2.88578	0.529712	5.44782	5.1e-08	3.17e-06	22917
TNBC_Basal-like	ENSG00000205420	KRT6A	8576.54	2.85235	0.802534	3.55418	0.000379166	0.00437932	3853
TNBC_Basal-like	ENSG00000163220	S100A9	22122.6	2.84213	0.562658	5.05125	4.39e-07	1.87e-05	6280
TNBC_Basal-like	ENSG00000132872	SYT4	11.3132	2.83614	1.09854	2.58173	0.00983063	0.0482944	6860
TNBC_Basal-like	ENSG00000196415	PRTN3	5.84815	2.80557	0.983477	2.8527	0.0043349	0.0266304	5657
TNBC_Basal-like	ENSG00000170298	LGALS9B	6.28206	2.78619	0.592966	4.69873	2.62e-06	8.45e-05	284194
TNBC_Basal-like	ENSG00000197587	DMBX1	73.5147	2.78044	0.539851	5.15037	2.6e-07	1.22e-05	127343
TNBC_Basal-like	ENSG00000040731	CDH10	4.63886	2.77493	0.90337	3.07175	0.00212807	0.0157625	1008
TNBC_Basal-like	ENSG00000161031	PGLYRP2	25.4369	2.76623	0.66284	4.1733	3e-05	0.000606721	114770
TNBC_Basal-like	ENSG00000187690	EZHIP	10.2582	2.76136	0.920964	2.99833	0.00271461	0.0188173	340602
TNBC_Basal-like	ENSG00000141433	ADCYAP1	536.056	2.75525	0.707767	3.89288	9.91e-05	0.001539	116
TNBC_Basal-like	ENSG00000168306	ACOX2	372.821	2.73339	0.419581	6.51458	7.29e-11	1.11e-08	8309
TNBC_Basal-like	ENSG00000113924	HGD	465.091	2.7294	0.63497	4.29846	1.72e-05	0.000390299	3081
TNBC_Basal-like	ENSG00000137968	SLC44A5	326.8	2.72584	0.542089	5.02841	4.95e-07	2.06e-05	204962
TNBC_Basal-like	ENSG00000072657	TRHDE	31.3075	2.71704	0.65655	4.13835	3.5e-05	0.000687967	29953
TNBC_Basal-like	ENSG00000075891	PAX2	20.825	2.71312	0.523525	5.1824	2.19e-07	1.07e-05	5076
TNBC_Basal-like	ENSG00000172602	RND1	527.458	2.70564	0.373174	7.25035	4.16e-13	1.06e-10	27289
TNBC_Basal-like	ENSG00000178796	RIIAD1	33.5738	2.70285	0.66098	4.08915	4.33e-05	0.000811586	284485
TNBC_Basal-like	ENSG00000198807	PAX9	501.042	2.70186	0.485102	5.56967	2.55e-08	1.78e-06	5083
TNBC_Basal-like	ENSG00000170476	MZB1	2015.28	2.66699	0.537902	4.95814	7.12e-07	2.81e-05	51237
TNBC_Basal-like	ENSG00000170454	KRT75	254.59	2.65075	0.799501	3.31551	0.000914772	0.00844246	9119
TNBC_Basal-like	ENSG00000227471	AKR1B15	211.337	2.63781	0.481935	5.47338	4.42e-08	2.83e-06	441282
TNBC_Basal-like	ENSG00000153789	FAM92B	28.8797	2.63572	0.544365	4.84182	1.29e-06	4.73e-05	339145
TNBC_Basal-like	ENSG00000073282	TP63	951.761	2.62025	0.576541	4.54478	5.5e-06	0.000158021	8626
TNBC_Basal-like	ENSG00000159339	PADI4	12.1645	2.60107	0.536551	4.84776	1.25e-06	4.62e-05	23569
TNBC_Basal-like	ENSG00000074317	SNCB	12.8852	2.58331	0.556516	4.64193	3.45e-06	0.000106591	6620
TNBC_Basal-like	ENSG00000132746	ALDH3B2	4711.93	2.57984	0.477071	5.40767	6.38e-08	3.84e-06	222
TNBC_Basal-like	ENSG00000167768	KRT1	44.2305	2.57923	0.737416	3.49766	0.000469365	0.00514431	3848
TNBC_Basal-like	ENSG00000204624	DISP3	124.086	2.5757	0.509012	5.0602	4.19e-07	1.8e-05	57540
TNBC_Basal-like	ENSG00000089116	LHX5	21.9282	2.57105	0.841951	3.05368	0.0022605	0.016481	64211
TNBC_Basal-like	ENSG00000121552	CSTA	1584.65	2.543	0.448834	5.66579	1.46e-08	1.08e-06	1475
TNBC_Basal-like	ENSG00000198842	DUSP27	22.3421	2.52513	0.53254	4.74167	2.12e-06	7.1e-05	92235
TNBC_Basal-like	ENSG00000185304	RGPD2	20.7849	2.52431	0.447823	5.63686	1.73e-08	1.25e-06	729857
TNBC_Basal-like	ENSG00000167656	LY6D	2354.84	2.52331	0.834799	3.02266	0.00250564	0.0177379	8581
TNBC_Basal-like	ENSG00000168484	SFTPC	1.95645	2.52262	0.837719	3.0113	0.00260133	0.018257	6440
TNBC_Basal-like	ENSG00000125285	SOX21	11.1005	2.52128	0.726432	3.47076	0.00051898	0.00555324	11166
TNBC_Basal-like	ENSG00000137648	TMPRSS4	434.829	2.51674	0.627954	4.00785	6.13e-05	0.00106577	56649
TNBC_Basal-like	ENSG00000157884	CIB4	7.13166	2.49874	0.608231	4.10821	3.99e-05	0.000762873	130106
TNBC_Basal-like	ENSG00000141977	CIB3	8.06219	2.4947	0.522837	4.77147	1.83e-06	6.31e-05	117286
TNBC_Basal-like	ENSG00000171954	CYP4F22	59.581	2.49283	0.521216	4.78271	1.73e-06	6.04e-05	126410
TNBC_Basal-like	ENSG00000163810	TGM4	8.4718	2.45439	0.557175	4.40506	1.06e-05	0.000262924	7047
TNBC_Basal-like	ENSG00000164796	CSMD3	4.27018	2.43938	0.75751	3.22027	0.00128071	0.0108069	114788
TNBC_Basal-like	ENSG00000007038	PRSS21	474.816	2.43893	0.683483	3.56839	0.000359185	0.00418423	10942
TNBC_Basal-like	ENSG00000173267	SNCG	843.616	2.43217	0.475594	5.11396	3.15e-07	1.42e-05	6623
TNBC_Basal-like	ENSG00000154764	WNT7A	15.2728	2.4319	0.75793	3.20861	0.00133377	0.0111266	7476
TNBC_Basal-like	ENSG00000251258	RFPL4B	2.3675	2.43034	0.756701	3.21176	0.00131926	0.0110526	442247
TNBC_Basal-like	ENSG00000185614	INKA1	193.315	2.4279	0.383435	6.33198	2.42e-10	3e-08	389119
TNBC_Basal-like	ENSG00000015413	DPEP1	89.3442	2.41795	0.408181	5.92373	3.15e-09	2.83e-07	1800
TNBC_Basal-like	ENSG00000239620	PRR20G	2.88122	2.38271	0.76372	3.11988	0.00180927	0.0139556	100419008
TNBC_Basal-like	ENSG00000244588	RAD21L1	7.49151	2.36803	0.728438	3.25084	0.00115066	0.0100089	642636
TNBC_Basal-like	ENSG00000128322	IGLL1	10.6218	2.35277	0.669108	3.51628	0.000437646	0.00488178	3543
TNBC_Basal-like	ENSG00000173212	MAB21L3	26.1454	2.35099	0.640753	3.66911	0.0002434	0.00308892	126868
TNBC_Basal-like	ENSG00000184459	BPIFC	5.02467	2.33998	0.735604	3.18104	0.0014675	0.0119366	254240
TNBC_Basal-like	ENSG00000048462	TNFRSF17	173.945	2.33933	0.552591	4.23339	2.3e-05	0.000492931	608
TNBC_Basal-like	ENSG00000114771	AADAC	23.7724	2.32847	0.612719	3.80023	0.000144561	0.00205871	13
TNBC_Basal-like	ENSG00000258713	C20orf141	3.79926	2.32707	0.653205	3.56254	0.000367282	0.00427007	128653
TNBC_Basal-like	ENSG00000173809	TDRD12	71.1699	2.31924	0.518181	4.47573	7.61e-06	0.000203706	91646
TNBC_Basal-like	ENSG00000187980	PLA2G2C	4.22767	2.30362	0.460504	5.0024	5.66e-07	2.3e-05	391013
TNBC_Basal-like	ENSG00000180176	TH	33.6173	2.28273	0.57573	3.96492	7.34e-05	0.00122728	7054
TNBC_Basal-like	ENSG00000170482	SLC23A1	47.1259	2.26335	0.42139	5.37116	7.82e-08	4.5e-06	9963
TNBC_Basal-like	ENSG00000168594	ADAM29	6.36658	2.25787	0.591585	3.81664	0.000135279	0.00195018	11086
TNBC_Basal-like	ENSG00000174343	CHRNA9	18.0267	2.24152	0.57905	3.87104	0.000108374	0.00165303	55584
TNBC_Basal-like	ENSG00000153347	FAM81B	5.64361	2.23628	0.609527	3.66888	0.000243615	0.00308942	153643
TNBC_Basal-like	ENSG00000175906	ARL4D	428.623	2.23156	0.32223	6.92537	4.35e-12	9.33e-10	379
TNBC_Basal-like	ENSG00000122133	PAEP	25.8398	2.22652	0.552353	4.03098	5.55e-05	0.000978683	5047
TNBC_Basal-like	ENSG00000120068	HOXB8	83.0816	2.18134	0.489266	4.4584	8.26e-06	0.000215963	3218
TNBC_Basal-like	ENSG00000168754	FAM178B	209.86	2.16206	0.454657	4.75536	1.98e-06	6.71e-05	51252
TNBC_Basal-like	ENSG00000119630	PGF	1100.35	2.15815	0.346289	6.23222	4.6e-10	5.29e-08	5228
TNBC_Basal-like	ENSG00000175315	CST6	359.67	2.15163	0.477699	4.50415	6.66e-06	0.000181858	1474
TNBC_Basal-like	ENSG00000167080	B4GALNT2	117.335	2.14512	0.604027	3.55137	0.000383236	0.00441763	124872
TNBC_Basal-like	ENSG00000214456	PLIN5	126.317	2.1428	0.516226	4.1509	3.31e-05	0.000659415	440503
TNBC_Basal-like	ENSG00000151790	TDO2	831.975	2.0876	0.460497	4.53336	5.81e-06	0.000163232	6999
TNBC_Basal-like	ENSG00000157150	TIMP4	113.543	2.0859	0.508431	4.10262	4.08e-05	0.000775217	7079
TNBC_Basal-like	ENSG00000172232	AZU1	11.9197	2.05679	0.579454	3.54953	0.000385926	0.00443991	566
TNBC_Basal-like	ENSG00000129910	CDH15	39.5596	2.04482	0.432068	4.73262	2.22e-06	7.38e-05	1013
TNBC_Basal-like	ENSG00000166391	MOGAT2	552.104	2.04055	0.639498	3.19086	0.00141848	0.0116277	80168
TNBC_Basal-like	ENSG00000103740	ACSBG1	31.9696	2.0319	0.452306	4.49231	7.05e-06	0.000191364	23205
TNBC_Basal-like	ENSG00000185761	ADAMTSL5	91.9588	2.02917	0.359788	5.6399	1.7e-08	1.24e-06	339366
TNBC_Basal-like	ENSG00000166592	RRAD	116.9	2.01558	0.411317	4.9003	9.57e-07	3.68e-05	6236
TNBC_Basal-like	ENSG00000166558	SLC38A8	7.77154	2.00351	0.738359	2.71346	0.0066585	0.0365232	146167
TNBC_Basal-like	ENSG00000154227	CERS3	75.2863	1.99382	0.653055	3.05307	0.00226511	0.0164959	204219
TNBC_Basal-like	ENSG00000111536	IL26	5.32549	1.96607	0.680535	2.889	0.0038647	0.024426	55801
TNBC_Basal-like	ENSG00000148926	ADM	2082.22	1.94898	0.428975	4.54333	5.54e-06	0.00015848	133
TNBC_Basal-like	ENSG00000134215	VAV3	3468.82	1.93984	0.328501	5.90515	3.52e-09	3.13e-07	10451
TNBC_Basal-like	ENSG00000255221	CARD17	15.6868	1.929	0.500944	3.85073	0.000117766	0.0017567	440068
TNBC_Basal-like	ENSG00000129521	EGLN3	3183.27	1.9173	0.371329	5.16334	2.43e-07	1.16e-05	112399
TNBC_Basal-like	ENSG00000180432	CYP8B1	15.4024	1.89072	0.627102	3.01501	0.00256972	0.0180784	1582
TNBC_Basal-like	ENSG00000177494	ZBED2	189.776	1.88385	0.466362	4.03945	5.36e-05	0.000953533	79413
TNBC_Basal-like	ENSG00000179314	WSCD1	167.24	1.87434	0.424059	4.42	9.87e-06	0.000247833	23302
TNBC_Basal-like	ENSG00000167914	GSDMA	78.8117	1.86857	0.388944	4.8042	1.55e-06	5.54e-05	284110
TNBC_Basal-like	ENSG00000120708	TGFBI	24254.8	1.83719	0.432096	4.25181	2.12e-05	0.000462491	7045
TNBC_Basal-like	ENSG00000164756	SLC30A8	21.9656	1.82653	0.672827	2.7147	0.00663351	0.0364315	169026
TNBC_Basal-like	ENSG00000183570	PCBP3	239.885	1.80583	0.402101	4.49099	7.09e-06	0.000191679	54039
TNBC_Basal-like	ENSG00000164047	CAMP	141.954	1.80462	0.583766	3.09135	0.00199251	0.0149945	820
TNBC_Basal-like	ENSG00000183347	GBP6	116.782	1.79981	0.579626	3.10512	0.00190199	0.0145067	163351
TNBC_Basal-like	ENSG00000073737	DHRS9	103.864	1.79717	0.40472	4.44053	8.97e-06	0.000230257	10170
TNBC_Basal-like	ENSG00000184937	WT1	159.606	1.78313	0.44141	4.03962	5.35e-05	0.000953533	7490
TNBC_Basal-like	ENSG00000131126	TEX101	4.56169	1.75218	0.613629	2.85544	0.00429776	0.0264971	83639
TNBC_Basal-like	ENSG00000133454	MYO18B	11.0738	1.70119	0.47367	3.59151	0.000328763	0.003918	84700
TNBC_Basal-like	ENSG00000139547	RDH16	87.7366	1.68457	0.311922	5.40061	6.64e-08	3.94e-06	8608
TNBC_Basal-like	ENSG00000093134	VNN3	20.6259	1.66588	0.580563	2.86942	0.00411223	0.0256832	55350
TNBC_Basal-like	ENSG00000107159	CA9	1658.43	1.66575	0.568367	2.93077	0.00338125	0.0221005	768
TNBC_Basal-like	ENSG00000186417	GLDN	114.186	1.62132	0.434477	3.73167	0.000190218	0.00255394	342035
TNBC_Basal-like	ENSG00000050767	COL23A1	136.456	1.62038	0.373546	4.33782	1.44e-05	0.00033638	91522
TNBC_Basal-like	ENSG00000152910	CNTNAP4	6.58397	1.60087	0.567163	2.8226	0.00476358	0.0285393	85445
TNBC_Basal-like	ENSG00000127129	EDN2	754.607	1.59323	0.501513	3.17685	0.00148884	0.0120657	1907
TNBC_Basal-like	ENSG00000181333	HEPHL1	117.903	1.583	0.513914	3.08028	0.00206803	0.0154416	341208
TNBC_Basal-like	ENSG00000159337	PLA2G4D	46.0837	1.57708	0.610343	2.58393	0.00976824	0.0480684	283748
TNBC_Basal-like	ENSG00000189120	SP6	1082.56	1.53241	0.325626	4.70604	2.53e-06	8.23e-05	80320
TNBC_Basal-like	ENSG00000123454	DBH	24.9729	1.52511	0.471404	3.23525	0.00121536	0.0104457	1621
TNBC_Basal-like	ENSG00000131183	SLC34A1	6.74826	1.51462	0.549068	2.75853	0.00580612	0.0330528	6569
TNBC_Basal-like	ENSG00000181722	ZBTB20	108.464	-1.50685	0.271937	-5.54119	3e-08	2.03e-06	26137
TNBC_Basal-like	ENSG00000149294	NCAM1	494.32	-1.51973	0.459917	-3.30437	0.000951902	0.00868154	4684
TNBC_Basal-like	ENSG00000109832	DDX25	30.317	-1.53625	0.480962	-3.19411	0.0014026	0.0115314	29118
TNBC_Basal-like	ENSG00000119698	PPP4R4	268.967	-1.53857	0.588386	-2.61489	0.00892558	0.0451201	57718
TNBC_Basal-like	ENSG00000183780	SLC35F3	333.319	-1.54594	0.445366	-3.47117	0.000518187	0.00555136	148641
TNBC_Basal-like	ENSG00000125046	SSUH2	66.0129	-1.58465	0.410511	-3.86018	0.000113306	0.0017062	51066
TNBC_Basal-like	ENSG00000127831	VIL1	18.2159	-1.61136	0.545642	-2.95314	0.00314556	0.0209649	7429
TNBC_Basal-like	ENSG00000109705	NKX3-2	120.634	-1.62718	0.487132	-3.34034	0.000836772	0.00790599	579
TNBC_Basal-like	ENSG00000134532	SOX5	168.434	-1.63733	0.394978	-4.14538	3.39e-05	0.000671657	6660
TNBC_Basal-like	ENSG00000164100	NDST3	45.8374	-1.64758	0.467497	-3.52426	0.000424668	0.00478144	9348
TNBC_Basal-like	ENSG00000006016	CRLF1	886.87	-1.65306	0.517796	-3.19248	0.00141055	0.0115859	9244
TNBC_Basal-like	ENSG00000163975	MELTF	6395.16	-1.6588	0.369402	-4.49049	7.11e-06	0.000191835	4241
TNBC_Basal-like	ENSG00000124159	MATN4	149.611	-1.69047	0.502606	-3.3634	0.000769874	0.00748279	8785
TNBC_Basal-like	ENSG00000113205	PCDHB3	387.854	-1.69309	0.536557	-3.15547	0.00160241	0.0127511	56132
TNBC_Basal-like	ENSG00000104112	SCG3	38.7292	-1.6949	0.530486	-3.195	0.0013983	0.0115182	29106
TNBC_Basal-like	ENSG00000173702	MUC13	53.8036	-1.73604	0.625531	-2.77531	0.00551491	0.0317856	56667
TNBC_Basal-like	ENSG00000188488	SERPINA5	525.909	-1.76938	0.540403	-3.27418	0.0010597	0.00945402	5104
TNBC_Basal-like	ENSG00000169067	ACTBL2	28.5766	-1.77324	0.61486	-2.88397	0.00392693	0.0247571	345651
TNBC_Basal-like	ENSG00000148935	GAS2	110.014	-1.81498	0.445445	-4.07453	4.61e-05	0.000855213	2620
TNBC_Basal-like	ENSG00000106278	PTPRZ1	1780.15	-1.81857	0.694437	-2.61877	0.00882479	0.0447351	5803
TNBC_Basal-like	ENSG00000164123	C4orf45	3.55734	-1.82499	0.523233	-3.48792	0.000486798	0.00530236	152940
TNBC_Basal-like	ENSG00000152430	BOLL	5.18323	-1.87837	0.560648	-3.35035	0.000807089	0.00774189	66037
TNBC_Basal-like	ENSG00000103489	XYLT1	2452.38	-1.88777	0.34366	-5.49313	3.95e-08	2.57e-06	64131
TNBC_Basal-like	ENSG00000140545	MFGE8	35546.5	-1.89261	0.416834	-4.54044	5.61e-06	0.000159851	4240
TNBC_Basal-like	ENSG00000154080	CHST9	433.588	-1.89388	0.550366	-3.44114	0.000579278	0.00604056	83539
TNBC_Basal-like	ENSG00000166396	SERPINB7	668.403	-1.89435	0.732682	-2.5855	0.00972386	0.047932	8710
TNBC_Basal-like	ENSG00000178882	RFLNA	1304.02	-1.90889	0.427961	-4.46043	8.18e-06	0.000214252	144347
TNBC_Basal-like	ENSG00000113389	NPR3	2295.62	-1.91067	0.556532	-3.43316	0.00059658	0.00619163	4883
TNBC_Basal-like	ENSG00000164761	TNFRSF11B	558.119	-1.92515	0.486044	-3.96085	7.47e-05	0.00124486	4982
TNBC_Basal-like	ENSG00000102313	ITIH6	463.962	-1.92908	0.675701	-2.85493	0.00430458	0.0265113	347365
TNBC_Basal-like	ENSG00000198838	RYR3	206.571	-1.92917	0.370351	-5.20903	1.9e-07	9.52e-06	6263
TNBC_Basal-like	ENSG00000151572	ANO4	46.2181	-1.92958	0.458389	-4.20947	2.56e-05	0.000533832	121601
TNBC_Basal-like	ENSG00000101448	EPPIN	3.93082	-1.93548	0.702219	-2.75624	0.00584707	0.0332322	57119
TNBC_Basal-like	ENSG00000171759	PAH	52.9896	-1.95315	0.651848	-2.99632	0.00273256	0.0188695	5053
TNBC_Basal-like	ENSG00000142449	FBN3	828.18	-1.95344	0.590451	-3.30838	0.000938365	0.00860714	84467
TNBC_Basal-like	ENSG00000140093	SERPINA10	15.5646	-1.95775	0.701105	-2.79238	0.00523217	0.0306478	51156
TNBC_Basal-like	ENSG00000140538	NTRK3	812.449	-1.96351	0.551407	-3.56092	0.000369563	0.00429376	4916
TNBC_Basal-like	ENSG00000170579	DLGAP1	693.586	-1.97927	0.558784	-3.54209	0.000396964	0.00453136	9229
TNBC_Basal-like	ENSG00000163283	ALPP	9.57158	-1.98458	0.764945	-2.5944	0.00947555	0.0470745	250
TNBC_Basal-like	ENSG00000134757	DSG3	6132.7	-1.99492	0.769215	-2.59346	0.00950165	0.0471387	1830
TNBC_Basal-like	ENSG00000198795	ZNF521	2728.51	-1.99967	0.293362	-6.81639	9.34e-12	1.85e-09	25925
TNBC_Basal-like	ENSG00000114854	TNNC1	54.8342	-2.05468	0.524579	-3.91683	8.97e-05	0.0014215	7134
TNBC_Basal-like	ENSG00000086159	AQP6	99.9003	-2.07054	0.582177	-3.55655	0.000375753	0.00435992	363
TNBC_Basal-like	ENSG00000108244	KRT23	10504.3	-2.07243	0.467063	-4.43715	9.12e-06	0.000232205	25984
TNBC_Basal-like	ENSG00000154229	PRKCA	1605.15	-2.09234	0.361679	-5.78508	7.25e-09	5.99e-07	5578
TNBC_Basal-like	ENSG00000185269	NOTUM	174.666	-2.10552	0.495269	-4.25127	2.13e-05	0.000462491	147111
TNBC_Basal-like	ENSG00000123901	GPR83	53.4634	-2.10825	0.491166	-4.29235	1.77e-05	0.000398969	10888
TNBC_Basal-like	ENSG00000123104	ITPR2	7158.87	-2.11139	0.267949	-7.87981	3.28e-15	1.31e-12	3709
TNBC_Basal-like	ENSG00000155850	SLC26A2	5755.65	-2.11149	0.316483	-6.67173	2.53e-11	4.28e-09	1836
TNBC_Basal-like	ENSG00000186479	RGS7BP	48.1298	-2.1252	0.606213	-3.50569	0.00045542	0.00503117	401190
TNBC_Basal-like	ENSG00000187957	DNER	817.168	-2.12753	0.622959	-3.4152	0.000637352	0.0064797	92737
TNBC_Basal-like	ENSG00000136535	TBR1	23.2992	-2.13924	0.654971	-3.26616	0.00109018	0.00964291	10716
TNBC_Basal-like	ENSG00000164107	HAND2	184.686	-2.14945	0.41913	-5.12835	2.92e-07	1.34e-05	9464
TNBC_Basal-like	ENSG00000157766	ACAN	1660.85	-2.15589	0.602101	-3.58061	0.000342788	0.00403595	176
TNBC_Basal-like	ENSG00000164099	PRSS12	1008.7	-2.16409	0.536122	-4.03657	5.42e-05	0.000962392	8492
TNBC_Basal-like	ENSG00000163586	FABP1	1.79321	-2.16801	0.710326	-3.05214	0.00227218	0.0165336	2168
TNBC_Basal-like	ENSG00000112164	GLP1R	154.003	-2.1708	0.602327	-3.60402	0.000313334	0.0037802	2740
TNBC_Basal-like	ENSG00000167614	TTYH1	2412.74	-2.19999	0.542396	-4.05605	4.99e-05	0.000904753	57348
TNBC_Basal-like	ENSG00000171243	SOSTDC1	1166.71	-2.21008	0.577757	-3.82528	0.000130625	0.00189717	25928
TNBC_Basal-like	ENSG00000153993	SEMA3D	443.668	-2.21163	0.490836	-4.50584	6.61e-06	0.000180975	223117
TNBC_Basal-like	ENSG00000121005	CRISPLD1	4536.42	-2.21801	0.408463	-5.43014	5.63e-08	3.45e-06	83690
TNBC_Basal-like	ENSG00000174514	MFSD4A	842.229	-2.22857	0.439935	-5.06569	4.07e-07	1.78e-05	148808
TNBC_Basal-like	ENSG00000166405	RIC3	333.501	-2.22983	0.524488	-4.25144	2.12e-05	0.000462491	79608
TNBC_Basal-like	ENSG00000115828	QPCT	2116.37	-2.23106	0.365063	-6.11144	9.87e-10	1.03e-07	25797
TNBC_Basal-like	ENSG00000049089	COL9A2	2447.9	-2.24156	0.373738	-5.99767	2e-09	1.88e-07	1298
TNBC_Basal-like	ENSG00000145681	HAPLN1	816.768	-2.26168	0.591329	-3.82474	0.00013091	0.00189808	1404
TNBC_Basal-like	ENSG00000162687	KCNT2	105.276	-2.27187	0.434787	-5.22525	1.74e-07	8.77e-06	343450
TNBC_Basal-like	ENSG00000148677	ANKRD1	191.856	-2.28762	0.575616	-3.97421	7.06e-05	0.0011963	27063
TNBC_Basal-like	ENSG00000181143	MUC16	5766.17	-2.29198	0.617611	-3.71104	0.000206414	0.00272565	94025
TNBC_Basal-like	ENSG00000253953	PCDHGB4	101.309	-2.29597	0.543729	-4.22264	2.41e-05	0.00050718	8641
TNBC_Basal-like	ENSG00000166682	TMPRSS5	212.575	-2.30097	0.502406	-4.5799	4.65e-06	0.0001367	80975
TNBC_Basal-like	ENSG00000182253	SYNM	6096.21	-2.34583	0.369627	-6.34647	2.2e-10	2.75e-08	23336
TNBC_Basal-like	ENSG00000141485	SLC13A5	49.3203	-2.35681	0.578221	-4.07597	4.58e-05	0.000851715	284111
TNBC_Basal-like	ENSG00000163817	SLC6A20	213.464	-2.36291	0.609478	-3.87694	0.000105777	0.00162043	54716
TNBC_Basal-like	ENSG00000129451	KLK10	3245.41	-2.38597	0.648189	-3.68098	0.00023234	0.00297702	5655
TNBC_Basal-like	ENSG00000205089	CCNI2	178.168	-2.40177	0.50045	-4.79921	1.59e-06	5.65e-05	645121
TNBC_Basal-like	ENSG00000111199	TRPV4	1525.88	-2.41093	0.399414	-6.03616	1.58e-09	1.54e-07	59341
TNBC_Basal-like	ENSG00000108018	SORCS1	106.621	-2.42367	0.692873	-3.498	0.000468766	0.00514415	114815
TNBC_Basal-like	ENSG00000186007	LEMD1	357.068	-2.4308	0.535552	-4.53886	5.66e-06	0.000160316	93273
TNBC_Basal-like	ENSG00000138685	FGF2	699.041	-2.48275	0.360326	-6.89031	5.57e-12	1.17e-09	2247
TNBC_Basal-like	ENSG00000188629	ZNF177	2.92123	-2.50558	0.485007	-5.16607	2.39e-07	1.15e-05	7730
TNBC_Basal-like	ENSG00000133019	CHRM3	1184.79	-2.50626	0.475537	-5.27038	1.36e-07	7.11e-06	1131
TNBC_Basal-like	ENSG00000197632	SERPINB2	324.714	-2.51001	0.669605	-3.74849	0.0001779	0.00242512	5055
TNBC_Basal-like	ENSG00000124205	EDN3	88.2383	-2.52996	0.720172	-3.513	0.000443077	0.00492053	1908
TNBC_Basal-like	ENSG00000182256	GABRG3	88.7606	-2.54143	0.616853	-4.11999	3.79e-05	0.000731279	2567
TNBC_Basal-like	ENSG00000114547	ROPN1B	1248	-2.54832	0.565828	-4.5037	6.68e-06	0.000181962	152015
TNBC_Basal-like	ENSG00000109819	PPARGC1A	750.998	-2.5819	0.57622	-4.48075	7.44e-06	0.000199578	10891
TNBC_Basal-like	ENSG00000237136	C4orf51	49.2925	-2.58543	0.797168	-3.24328	0.00118164	0.0102258	646603
TNBC_Basal-like	ENSG00000144406	UNC80	116.404	-2.58961	0.611852	-4.23241	2.31e-05	0.000493785	285175
TNBC_Basal-like	ENSG00000206579	XKR4	29.0592	-2.59792	0.602989	-4.30841	1.64e-05	0.000376869	114786
TNBC_Basal-like	ENSG00000005513	SOX8	1457.97	-2.6033	0.556596	-4.67718	2.91e-06	9.26e-05	30812
TNBC_Basal-like	ENSG00000189292	ALKAL2	189.37	-2.61191	0.630679	-4.14142	3.45e-05	0.000680354	285016
TNBC_Basal-like	ENSG00000176692	FOXC2	609.562	-2.61284	0.508991	-5.13338	2.85e-07	1.31e-05	2303
TNBC_Basal-like	ENSG00000173080	RXFP4	4.43783	-2.63712	0.490287	-5.37873	7.5e-08	4.33e-06	339403
TNBC_Basal-like	ENSG00000185915	KLHL34	98.5999	-2.64081	0.680134	-3.88278	0.000103268	0.00159207	257240
TNBC_Basal-like	ENSG00000250366	TUNAR	47.5204	-2.64632	0.857682	-3.08543	0.00203256	0.0152568	100507043
TNBC_Basal-like	ENSG00000164398	ACSL6	772.003	-2.64772	0.52307	-5.06189	4.15e-07	1.8e-05	23305
TNBC_Basal-like	ENSG00000078018	MAP2	3269.01	-2.65019	0.39773	-6.66329	2.68e-11	4.49e-09	4133
TNBC_Basal-like	ENSG00000119147	ECRG4	221.909	-2.65141	0.597131	-4.44025	8.99e-06	0.000230257	84417
TNBC_Basal-like	ENSG00000143107	FNDC7	4.51501	-2.65249	0.561546	-4.72355	2.32e-06	7.64e-05	163479
TNBC_Basal-like	ENSG00000111215	PRH1	222.327	-2.66286	0.417606	-6.37649	1.81e-10	2.33e-08	5554
TNBC_Basal-like	ENSG00000125872	LRRN4	99.6588	-2.67745	0.589642	-4.54081	5.6e-06	0.000159851	164312
TNBC_Basal-like	ENSG00000212724	KRTAP2-3	17.1895	-2.72675	0.863724	-3.15697	0.00159419	0.0127145	730755
TNBC_Basal-like	ENSG00000154493	C10orf90	154.136	-2.73661	0.555041	-4.93046	8.2e-07	3.19e-05	118611
TNBC_Basal-like	ENSG00000188833	ENTPD8	124.309	-2.73816	0.603979	-4.53353	5.8e-06	0.000163232	377841
TNBC_Basal-like	ENSG00000131686	CA6	290.458	-2.77086	0.822498	-3.36883	0.000754872	0.00735728	765
TNBC_Basal-like	ENSG00000261857	MIA	869.266	-2.79231	0.548773	-5.08828	3.61e-07	1.62e-05	8190
TNBC_Basal-like	ENSG00000120251	GRIA2	99.2163	-2.81229	0.656961	-4.28076	1.86e-05	0.000414995	2891
TNBC_Basal-like	ENSG00000168309	FAM107A	1506.3	-2.831	0.484152	-5.84733	5e-09	4.31e-07	11170
TNBC_Basal-like	ENSG00000170549	IRX1	1275.19	-2.89166	0.548474	-5.27219	1.35e-07	7.06e-06	79192
TNBC_Basal-like	ENSG00000138944	SHISAL1	935.346	-2.89778	0.537953	-5.38668	7.18e-08	4.18e-06	85352
TNBC_Basal-like	ENSG00000129437	KLK14	501.38	-2.92168	0.625682	-4.66959	3.02e-06	9.55e-05	43847
TNBC_Basal-like	ENSG00000139292	LGR5	581.049	-2.93308	0.603745	-4.85814	1.18e-06	4.41e-05	8549
TNBC_Basal-like	ENSG00000144481	TRPM8	543.033	-2.96241	0.689938	-4.29374	1.76e-05	0.000397494	79054
TNBC_Basal-like	ENSG00000179636	TPPP2	11.1633	-2.96378	0.547668	-5.41165	6.24e-08	3.79e-06	122664
TNBC_Basal-like	ENSG00000158008	EXTL1	1103.01	-3.0315	0.604148	-5.01781	5.23e-07	2.16e-05	2134
TNBC_Basal-like	ENSG00000177291	GJD4	6.72561	-3.08037	0.64445	-4.77984	1.75e-06	6.11e-05	219770
TNBC_Basal-like	ENSG00000100142	POLR2F	173.849	-3.10502	0.424545	-7.31374	2.6e-13	6.83e-11	5435
TNBC_Basal-like	ENSG00000144278	GALNT13	749.672	-3.26229	0.435566	-7.48977	6.9e-14	2.13e-11	114805
TNBC_Basal-like	ENSG00000110693	SOX6	1006.44	-3.27885	0.399706	-8.20315	2.34e-16	1.18e-13	55553
TNBC_Basal-like	ENSG00000187140	FOXD3	134.674	-3.28236	0.491565	-6.67737	2.43e-11	4.2e-09	27022
TNBC_Basal-like	ENSG00000184454	NCMAP	1421.57	-3.28449	0.490869	-6.69118	2.21e-11	3.9e-09	400746
TNBC_Basal-like	ENSG00000155897	ADCY8	17.2144	-3.28822	0.746737	-4.40345	1.07e-05	0.000263762	114
TNBC_Basal-like	ENSG00000163661	PTX3	1647.07	-3.29465	0.510924	-6.44843	1.13e-10	1.57e-08	5806
TNBC_Basal-like	ENSG00000178235	SLITRK1	25.7064	-3.31035	0.748266	-4.42402	9.69e-06	0.000243958	114798
TNBC_Basal-like	ENSG00000167757	KLK11	1020.3	-3.3596	0.794435	-4.22891	2.35e-05	0.000499806	11012
TNBC_Basal-like	ENSG00000204542	C6orf15	332.678	-3.3612	0.64411	-5.21836	1.81e-07	9.08e-06	29113
TNBC_Basal-like	ENSG00000130055	GDPD2	100.712	-3.38254	0.57019	-5.9323	2.99e-09	2.71e-07	54857
TNBC_Basal-like	ENSG00000204248	COL11A2	684.727	-3.39365	0.458832	-7.39627	1.4e-13	3.91e-11	1302
TNBC_Basal-like	ENSG00000251655	PRB1	1.73511	-3.39936	1.00009	-3.39905	0.000676205	0.00676666	5542
TNBC_Basal-like	ENSG00000125813	PAX1	173.505	-3.41526	0.62867	-5.43251	5.56e-08	3.43e-06	5075
TNBC_Basal-like	ENSG00000102290	PCDH11X	45.8696	-3.42815	0.653537	-5.24553	1.56e-07	7.97e-06	27328
TNBC_Basal-like	ENSG00000135960	EDAR	108.689	-3.43276	0.554391	-6.19194	5.94e-10	6.6e-08	10913
TNBC_Basal-like	ENSG00000101292	PROKR2	24.6847	-3.43717	0.87815	-3.91411	9.07e-05	0.00143337	128674
TNBC_Basal-like	ENSG00000230657	PRB4	2.84201	-3.47148	0.940364	-3.69164	0.000222812	0.00289228	5545
TNBC_Basal-like	ENSG00000120057	SFRP5	26.4372	-3.50694	0.727533	-4.82032	1.43e-06	5.15e-05	6425
TNBC_Basal-like	ENSG00000146197	SCUBE3	4365.59	-3.51032	0.549514	-6.38805	1.68e-10	2.21e-08	222663
TNBC_Basal-like	ENSG00000135333	EPHA7	407.506	-3.53195	0.58489	-6.03865	1.55e-09	1.54e-07	2045
TNBC_Basal-like	ENSG00000242550	SERPINB10	12.1596	-3.63472	0.71818	-5.06102	4.17e-07	1.8e-05	5273
TNBC_Basal-like	ENSG00000185615	PDIA2	152.619	-3.72287	0.598671	-6.21856	5.02e-10	5.68e-08	64714
TNBC_Basal-like	ENSG00000160307	S100B	2375.4	-3.72728	0.41956	-8.88378	6.46e-19	5.99e-16	6285
TNBC_Basal-like	ENSG00000137441	FGFBP2	280.434	-3.87678	0.500001	-7.75355	8.94e-15	3.15e-12	83888
TNBC_Basal-like	ENSG00000185634	SHC4	2331.03	-3.91296	0.458291	-8.53816	1.36e-17	8.57e-15	399694
TNBC_Basal-like	ENSG00000214128	TMEM213	370.422	-3.95409	0.65366	-6.04916	1.46e-09	1.46e-07	155006
TNBC_Basal-like	ENSG00000082293	COL19A1	114.169	-3.98832	0.650813	-6.12821	8.89e-10	9.4e-08	1310
TNBC_Basal-like	ENSG00000198028	ZNF560	15.0163	-4.01111	0.704761	-5.69145	1.26e-08	9.72e-07	147741
TNBC_Basal-like	ENSG00000145721	LIX1	34.5267	-4.04784	0.596018	-6.79147	1.11e-11	2.1e-09	167410
TNBC_Basal-like	ENSG00000115386	REG1A	3.16219	-4.09562	1.17632	-3.48173	0.000498184	0.00538724	5967
TNBC_Basal-like	ENSG00000153822	KCNJ16	78.4014	-4.13046	0.673996	-6.12831	8.88e-10	9.4e-08	3773
TNBC_Basal-like	ENSG00000179270	PCARE	37.1696	-4.16788	0.555304	-7.50559	6.12e-14	1.96e-11	388939
TNBC_Basal-like	ENSG00000182600	SNORC	1463.98	-4.27904	0.467018	-9.16248	5.07e-20	5.95e-17	389084
TNBC_Basal-like	ENSG00000139219	COL2A1	15905.4	-4.2863	0.848881	-5.04935	4.43e-07	1.88e-05	1280
TNBC_Basal-like	ENSG00000071991	CDH19	743.174	-4.30846	0.759641	-5.6717	1.41e-08	1.05e-06	28513
TNBC_Basal-like	ENSG00000130287	NCAN	329.044	-4.35837	0.807776	-5.39551	6.83e-08	4.02e-06	1463
TNBC_Basal-like	ENSG00000268975	NA	20.9855	-4.36917	0.522854	-8.3564	6.47e-17	3.56e-14	NA
TNBC_Basal-like	ENSG00000138131	LOXL4	3117.61	-4.37341	0.431195	-10.1425	3.58e-24	1.26e-20	84171
TNBC_Basal-like	ENSG00000166091	CMTM5	116.245	-4.39081	0.739213	-5.93985	2.85e-09	2.6e-07	116173
TNBC_Basal-like	ENSG00000092758	COL9A3	5341.95	-4.41402	0.496364	-8.8927	5.96e-19	5.83e-16	1299
TNBC_Basal-like	ENSG00000116996	ZP4	18.14	-4.41707	0.957768	-4.61184	3.99e-06	0.000119684	57829
TNBC_Basal-like	ENSG00000136110	CNMD	8.39671	-4.50117	0.838473	-5.36829	7.95e-08	4.54e-06	11061
TNBC_Basal-like	ENSG00000181867	FTMT	14.7317	-4.56214	0.83747	-5.44752	5.11e-08	3.17e-06	94033
TNBC_Basal-like	ENSG00000124678	TCP11	74.7047	-4.75443	0.644309	-7.37912	1.59e-13	4.38e-11	6954
TNBC_Basal-like	ENSG00000164265	SCGB3A2	179.865	-4.88669	0.657399	-7.43337	1.06e-13	3.16e-11	117156
TNBC_Basal-like	ENSG00000147588	PMP2	28.293	-5.28619	0.977248	-5.40926	6.33e-08	3.81e-06	5375
TNBC_Basal-like	ENSG00000257743	MGAM2	894.343	-5.62982	0.5895	-9.55017	1.29e-21	2.53e-18	93432
TNBC_Basal-like	ENSG00000184697	CLDN6	275.17	-5.68336	0.558282	-10.1801	2.43e-24	1.07e-20	9074
TNBC_Basal-like	ENSG00000112280	COL9A1	1232.26	-5.83823	0.812011	-7.18984	6.49e-13	1.59e-10	1297
TNBC_Basal-like	ENSG00000140522	RLBP1	186.907	-5.90272	0.6147	-9.60259	7.8e-22	1.72e-18	6017
TNBC_Basal-like	ENSG00000156076	WIF1	947.897	-6.01618	0.757333	-7.9439	1.96e-15	8.21e-13	11197
TNBC_Basal-like	ENSG00000109205	ODAM	260.518	-6.11786	0.82632	-7.40375	1.32e-13	3.82e-11	54959
TNBC_Basal-like	ENSG00000126550	HTN1	19.446	-6.57145	0.998366	-6.5822	4.64e-11	7.49e-09	3346
TNBC_Basal-like	ENSG00000155622	XAGE2	153.106	-6.74904	1.25748	-5.3671	8e-08	4.56e-06	9502
TNBC_Basal-like	ENSG00000171819	ANGPTL7	100.686	-6.78863	0.771589	-8.79825	1.39e-18	1.11e-15	10218
TNBC_Basal-like	ENSG00000171201	SMR3B	2887.96	-12.3584	2.65945	-4.647	3.37e-06	0.00010433	10879
