# Supplementary material for: LncRNA SOX9-AS1 triggers a transcriptional program involved in lipid metabolic reprogramming, cell migration and invasion in triple-negative breast cancer
Source: Sci Rep. 2024 Jan 17;14:1483. doi: 10.1038/s41598-024-51947-2 (PMC10794186; doi:10.1038/s41598-024-51947-2)
Supplement: Supplementary file 6 — Supplementary Table 4. [file 41598_2024_51947_MOESM6_ESM.xlsx]

## Sheet: TNBC_TCGA_DGE_lncRNA_all
Supplementary Table 4. Differentially expressed lncRNAs between the SOX9-AS1 high expression group and the SOX9-AS1 low expression group in TNBC-TCGA samples.
Gene_ID	baseMean	log2FoldChange	lfcSE	stat	pvalue	padj	symbol	entrez
ENSG00000261761	14.7045	23.1149	1.6453	14.0491	7.8e-45	3.27e-41	LINC02616	100508631
ENSG00000253339	14.4448	9.94975	1.56588	6.35408	2.1e-10	6.07e-08	NA	NA
ENSG00000244468	2197.81	8.90567	0.786709	11.3202	1.04e-29	1.75e-26	NA	NA
ENSG00000258616	31.5553	8.05392	1.25251	6.43021	1.27e-10	3.82e-08	LINC02303	105370479
ENSG00000225548	30.6836	7.88621	1.27465	6.18695	6.13e-10	1.47e-07	LINC01980	105377007
ENSG00000259517	31.0422	7.80252	1.0314	7.56495	3.88e-14	2.5e-11	NA	NA
ENSG00000235123	32.901	7.73767	1.48063	5.22591	1.73e-07	1.58e-05	DSCAM-AS1	100506492
ENSG00000238117	31.4746	7.44695	1.04537	7.12376	1.05e-12	4.9e-10	NA	NA
ENSG00000250102	15.6884	7.26773	1.67805	4.33105	1.48e-05	0.000539059	NA	NA
ENSG00000250584	27.6866	7.00807	1.00915	6.94453	3.8e-12	1.59e-09	LINC01511	100506791
ENSG00000248359	49.5416	6.84119	1.0178	6.72154	1.8e-11	6.56e-09	NA	NA
ENSG00000261538	46.6802	6.74279	0.984045	6.85212	7.28e-12	2.91e-09	NA	NA
ENSG00000235584	29.6435	6.62725	0.850343	7.79362	6.51e-15	6.07e-12	NA	NA
ENSG00000227681	20.7201	6.53845	1.00986	6.47461	9.51e-11	3.19e-08	NA	NA
ENSG00000277268	13.4878	6.28229	1.1141	5.63891	1.71e-08	2.29e-06	LHX1-DT	102723471
ENSG00000235491	7.73406	6.26696	1.72162	3.64015	0.00027248	0.004931	NA	NA
ENSG00000227121	13.4241	6.25508	1.5269	4.09658	4.19e-05	0.00120081	NA	NA
ENSG00000261092	6.21884	6.25498	1.0445	5.98852	2.12e-09	4.13e-07	LINC02178	105371248
ENSG00000234593	25.7711	6.19954	1.05466	5.87824	4.15e-09	7.1e-07	KAZN-AS1	105376762
ENSG00000257636	9.95183	6.09461	1.12011	5.44108	5.3e-08	6.09e-06	G2E3-AS1	105370431
ENSG00000234918	20.2424	5.95712	0.981693	6.06821	1.29e-09	2.65e-07	NA	NA
ENSG00000205628	7.11635	5.9281	1.11639	5.31007	1.1e-07	1.06e-05	LINC01446	401337
ENSG00000223808	8.54094	5.90581	1.35638	4.35409	1.34e-05	0.000493933	NA	NA
ENSG00000258162	4.68079	5.85379	1.93419	3.02648	0.00247421	0.0242253	NA	NA
ENSG00000258837	127.82	5.63915	0.78669	7.1682	7.6e-13	3.75e-10	NA	NA
ENSG00000260963	3.77882	5.5458	1.60627	3.45259	0.000555239	0.00838393	LOC105371264	105371264
ENSG00000242440	4.07102	5.43792	1.12355	4.83994	1.3e-06	8.19e-05	NA	NA
ENSG00000255007	3.20917	5.31558	1.07834	4.92943	8.25e-07	5.58e-05	NA	NA
ENSG00000259925	13.3425	5.29735	0.887251	5.97052	2.37e-09	4.51e-07	NA	NA
ENSG00000253802	5.60945	5.1679	1.10581	4.6734	2.96e-06	0.000156347	SIRLNT	112543493
ENSG00000233379	3.62548	5.15237	1.33946	3.84659	0.000119773	0.00269442	NA	NA
ENSG00000224141	16.4682	5.13721	1.55467	3.30438	0.000951852	0.0119745	MIR548XHG	101927797
ENSG00000250431	4.66405	5.10793	1.48541	3.43873	0.000584444	0.00864916	NA	NA
ENSG00000264265	7.44187	5.07636	1.09068	4.65429	3.25e-06	0.000169189	LINC01925	105376854
ENSG00000228714	11.0925	5.00928	1.4404	3.4777	0.000505736	0.00788779	NA	NA
ENSG00000263711	23.0647	4.98494	0.944275	5.27912	1.3e-07	1.24e-05	LINC02864	400655
ENSG00000226476	11.3433	4.92231	0.720026	6.8363	8.13e-12	3.1e-09	LINC01748	105378763
ENSG00000253376	6.91389	4.91386	1.46319	3.35832	0.000784165	0.0104113	NA	NA
ENSG00000258414	41.5368	4.89342	0.644321	7.5947	3.09e-14	2.35e-11	NA	NA
ENSG00000248431	2.94749	4.85122	1.16936	4.1486	3.35e-05	0.00101331	NA	NA
ENSG00000266869	3.94871	4.84629	1.08514	4.46605	7.97e-06	0.000335964	NA	NA
ENSG00000235643	3.04329	4.78551	0.900671	5.31328	1.08e-07	1.06e-05	LINC01647	101929181
ENSG00000259527	57.2929	4.7723	1.01391	4.70681	2.52e-06	0.000137208	LINC00052	145978
ENSG00000225882	21.665	4.75435	1.55348	3.06045	0.00221003	0.0222621	LINC01456	105373144
ENSG00000223523	5.40523	4.72272	1.01724	4.64269	3.44e-06	0.000177038	NA	NA
ENSG00000250696	2.6269	4.68447	1.24035	3.77675	0.00015889	0.00328799	LOC105377267	105377267
ENSG00000248837	2.35173	4.62655	1.32315	3.49663	0.000471169	0.00753062	LOC105374524	105374524
ENSG00000238837	2.33654	4.61547	1.05913	4.35779	1.31e-05	0.00049035	NA	NA
ENSG00000249345	5.61529	4.58322	1.47326	3.11094	0.00186495	0.0197088	LINC02405	101927592
ENSG00000236212	2.23201	4.5553	1.15939	3.92905	8.53e-05	0.00207425	NA	NA
ENSG00000248215	2.58548	4.5334	1.2568	3.60709	0.000309655	0.00548106	NA	NA
ENSG00000230098	1.85193	4.52245	1.12285	4.02764	5.63e-05	0.00150076	TCERG1L-AS1	101927489
ENSG00000251381	199.534	4.48633	0.787587	5.6963	1.22e-08	1.8e-06	LINC00958	100506305
ENSG00000253898	14.0407	4.40554	1.45892	3.01973	0.00252998	0.0244856	LINC01419	103352670
ENSG00000245750	73.8674	4.29113	0.488299	8.78793	1.52e-18	2.13e-15	DRAIC	145837
ENSG00000261713	3.86008	4.21436	0.871708	4.83461	1.33e-06	8.23e-05	SSTR5-AS1	146336
ENSG00000198054	30.3154	4.17446	1.06131	3.93332	8.38e-05	0.00204428	DSCR8	84677
ENSG00000224899	12.1222	4.16909	0.900096	4.63183	3.62e-06	0.000184325	NA	NA
ENSG00000276170	66.8359	4.16862	0.534818	7.79446	6.47e-15	6.07e-12	LOC101929494	101929494
ENSG00000253125	29.7015	4.10234	0.657118	6.24293	4.29e-10	1.13e-07	NA	NA
ENSG00000279685	3.58523	4.08541	0.795964	5.13265	2.86e-07	2.33e-05	MAPT-IT1	100130148
ENSG00000258711	47.6946	4.06806	0.605899	6.71409	1.89e-11	6.62e-09	NA	NA
ENSG00000259087	17.0794	4.02553	0.654233	6.15304	7.6e-10	1.69e-07	NA	NA
ENSG00000233101	95.7645	4.01743	0.656253	6.12178	9.25e-10	1.94e-07	HOXB-AS3	404266
ENSG00000257634	24.8254	3.9943	1.16375	3.43228	0.00059854	0.00879571	NA	NA
ENSG00000234692	1.91704	3.98522	0.839834	4.74525	2.08e-06	0.000116493	NA	NA
ENSG00000249837	1.40334	3.96911	1.18586	3.34703	0.00081683	0.0106792	NA	NA
ENSG00000261045	1.37441	3.96026	1.34239	2.95016	0.00317609	0.028595	NA	NA
ENSG00000248810	36.2533	3.95474	0.69864	5.66063	1.51e-08	2.07e-06	LINC02432	100507639
ENSG00000265179	34.9382	3.94606	0.79348	4.9731	6.59e-07	4.57e-05	NA	NA
ENSG00000237138	3.9952	3.92	0.818814	4.78741	1.69e-06	9.71e-05	NA	NA
ENSG00000253877	2.11127	3.88356	1.40823	2.75777	0.00581979	0.0431394	LINC01608	101927459
ENSG00000266554	43.8733	3.8723	0.91639	4.2256	2.38e-05	0.000787235	LINC01443	400644
ENSG00000229876	4.75176	3.86741	1.06264	3.63943	0.000273244	0.004931	CASC20	101929244
ENSG00000258053	9.92992	3.85195	1.13635	3.38977	0.00069951	0.00969641	NA	NA
ENSG00000259675	5.51844	3.84742	0.976511	3.93997	8.15e-05	0.00201119	NA	NA
ENSG00000260681	1.49132	3.84203	0.914762	4.20003	2.67e-05	0.000852019	NA	NA
ENSG00000274002	5.74839	3.79865	0.791122	4.80161	1.57e-06	9.41e-05	NA	NA
ENSG00000224559	24.2615	3.79075	0.748684	5.06322	4.12e-07	3.03e-05	LINC01087	101927994
ENSG00000259616	24.8409	3.78859	0.929022	4.07804	4.54e-05	0.00127455	NA	NA
ENSG00000275567	2.13498	3.77937	1.23048	3.07146	0.00213015	0.0216394	NA	NA
ENSG00000259457	1.77814	3.77443	1.09514	3.44653	0.000567837	0.00847815	NA	NA
ENSG00000226286	1.60239	3.7377	1.25282	2.98343	0.00285039	0.0265162	NA	NA
ENSG00000272727	5.75129	3.73629	0.711637	5.25027	1.52e-07	1.4e-05	LINC02266	105377466
ENSG00000248138	2.33709	3.73563	1.11333	3.35535	0.000792633	0.0104905	NA	NA
ENSG00000249173	6.7705	3.71629	0.834001	4.45597	8.35e-06	0.000343508	LINC01093	100506229
ENSG00000248360	85.6947	3.70244	0.488306	7.58222	3.4e-14	2.38e-11	LINC00504	201853
ENSG00000249425	1.21051	3.67157	1.06553	3.44576	0.000569456	0.00848722	NA	NA
ENSG00000275232	1.4299	3.66853	1.09022	3.36495	0.000765582	0.0102439	NA	NA
ENSG00000235049	25.3533	3.64948	0.644351	5.66381	1.48e-08	2.07e-06	LINC00940	100271702
ENSG00000254089	1.09829	3.6189	1.10321	3.28033	0.00103686	0.0127642	NA	NA
ENSG00000254991	4.77508	3.6165	0.742534	4.87048	1.11e-06	7.24e-05	NA	NA
ENSG00000229964	3.47	3.61212	0.842104	4.2894	1.79e-05	0.000629007	NA	NA
ENSG00000243766	5.77528	3.61091	0.838945	4.3041	1.68e-05	0.000596129	NA	NA
ENSG00000236345	37.9503	3.60864	0.757029	4.76684	1.87e-06	0.000106099	SCAT8	112935969
ENSG00000258038	4.87327	3.55636	1.22001	2.91503	0.00355655	0.0306711	NA	NA
ENSG00000258584	3.39125	3.55423	1.0468	3.39532	0.000685474	0.00961061	FAM181A-AS1	283592
ENSG00000204362	6.68847	3.54969	0.691226	5.13535	2.82e-07	2.32e-05	LINC02783	400743
ENSG00000251127	1.00829	3.53878	1.02578	3.44982	0.000560951	0.00840525	NA	NA
ENSG00000254632	3.58627	3.53208	0.830525	4.25282	2.11e-05	0.000708508	NA	NA
ENSG00000224409	1.85475	3.53076	0.862334	4.09443	4.23e-05	0.00120473	NA	NA
ENSG00000265554	1.12411	3.52434	0.750771	4.6943	2.68e-06	0.000144826	NA	NA
ENSG00000267593	2.81409	3.50357	0.93195	3.7594	0.000170321	0.0034326	LINC01926	105372147
ENSG00000259828	1.60588	3.50338	0.913866	3.83358	0.000126291	0.00277687	NA	NA
ENSG00000240596	1.16874	3.5015	1.02562	3.41402	0.000640128	0.00913488	KCNAB1-AS2	100874083
ENSG00000246876	0.855736	3.49231	1.16563	2.99608	0.00273472	0.0258122	LINC02466	101927282
ENSG00000229630	2.80876	3.46453	0.774698	4.4721	7.75e-06	0.000329906	LINC01264	104266963
ENSG00000249885	5.25238	3.46194	0.743973	4.65331	3.27e-06	0.000169189	ARHGEF38-IT1	100874374
ENSG00000257042	6.8931	3.44155	0.621622	5.5364	3.09e-08	3.93e-06	NA	NA
ENSG00000275285	6.01186	3.42026	0.938614	3.64395	0.000268489	0.00488026	NA	NA
ENSG00000276527	12.0812	3.41449	0.702783	4.85852	1.18e-06	7.58e-05	NA	NA
ENSG00000264589	3.03485	3.40528	0.97236	3.50208	0.000461649	0.00739255	NA	NA
ENSG00000228980	1.41546	3.40512	1.15767	2.94135	0.00326782	0.0290729	LINC01205	401082
ENSG00000249395	45.6541	3.40252	0.859127	3.96043	7.48e-05	0.00186835	CASC9	101805492
ENSG00000230133	1.1353	3.39931	1.10411	3.07879	0.00207846	0.0212429	LINC01721	400839
ENSG00000243321	2.53124	3.39304	0.952186	3.56342	0.00036606	0.00626859	LINC01998	107986046
ENSG00000228918	17.486	3.38134	0.584184	5.78814	7.12e-09	1.11e-06	NA	NA
ENSG00000230392	3.5927	3.3702	0.64539	5.22197	1.77e-07	1.6e-05	LOC101928336	101928336
ENSG00000256268	12.8853	3.3617	0.75324	4.46299	8.08e-06	0.000337412	LINC02454	105369807
ENSG00000225652	3.84525	3.3447	0.891767	3.75065	0.000176379	0.00351755	NA	NA
ENSG00000227195	2.14498	3.34003	0.975714	3.42317	0.00061896	0.00892371	MIR663AHG	284801
ENSG00000253405	0.95868	3.33092	1.09255	3.04877	0.00229781	0.0229809	EVX1-AS	101410536
ENSG00000279220	2.67914	3.30631	1.01515	3.25695	0.00112616	0.0136753	NA	NA
ENSG00000249588	1.53976	3.3011	0.811522	4.06779	4.75e-05	0.00132746	NA	NA
ENSG00000241475	5.44317	3.26177	0.748171	4.35966	1.3e-05	0.000490161	NA	NA
ENSG00000236385	5.83397	3.25511	0.741077	4.39241	1.12e-05	0.000431491	NA	NA
ENSG00000247699	3.42608	3.25502	0.806184	4.03757	5.4e-05	0.00145492	NA	NA
ENSG00000243550	1.69084	3.25108	0.705195	4.61019	4.02e-06	0.00019975	NA	NA
ENSG00000225708	2.01122	3.24035	1.04824	3.09122	0.00199335	0.0205937	NA	NA
ENSG00000225833	35.5145	3.23817	0.885741	3.65589	0.000256295	0.00470585	GS1-594A7.3	104798195
ENSG00000218357	5.56402	3.22943	0.853115	3.78545	0.000153428	0.00323472	LINC01644	101927722
ENSG00000223795	2.46384	3.22863	0.897904	3.59574	0.000323469	0.00565463	NA	NA
ENSG00000227066	43.4391	3.22541	0.572097	5.63787	1.72e-08	2.29e-06	NA	NA
ENSG00000264660	3.1472	3.21915	0.778406	4.13556	3.54e-05	0.00105736	NA	NA
ENSG00000253408	9.22871	3.20235	0.564091	5.67701	1.37e-08	1.95e-06	NA	NA
ENSG00000258754	25.0263	3.20229	0.706143	4.5349	5.76e-06	0.000265707	LOC105369203	105369203
ENSG00000231574	69.6092	3.19555	0.545433	5.85874	4.66e-09	7.67e-07	LINC02015	102724550
ENSG00000238097	3.11163	3.17195	0.773696	4.09974	4.14e-05	0.00119004	LINC02037	101929337
ENSG00000203721	43.8534	3.15562	0.58924	5.35541	8.54e-08	8.95e-06	LINC00862	554279
ENSG00000173077	12.6961	3.15208	0.6566	4.80061	1.58e-06	9.41e-05	DEC1	50514
ENSG00000234233	1.63345	3.15094	0.819851	3.84331	0.000121386	0.0027234	NA	NA
ENSG00000230533	14.3775	3.14621	0.932224	3.37495	0.000738284	0.00999184	NA	NA
ENSG00000265125	0.84374	3.11804	0.99792	3.12454	0.00178083	0.0190599	NA	NA
ENSG00000253819	2.30231	3.11507	0.867909	3.58916	0.000331741	0.00575132	NA	NA
ENSG00000272328	1.46895	3.09477	1.12374	2.75398	0.0058875	0.0434877	NA	NA
ENSG00000259178	5.06702	3.07111	0.912934	3.364	0.000768227	0.0102439	NA	NA
ENSG00000249937	3.23274	3.05977	0.747477	4.09346	4.25e-05	0.00120473	NA	NA
ENSG00000175728	1.19273	3.05381	1.0245	2.98078	0.00287519	0.0267173	C11orf44	283171
ENSG00000263427	3.08083	3.01713	0.798449	3.77874	0.000157627	0.003282	NA	NA
ENSG00000225532	3.56868	3.01176	0.662455	4.54637	5.46e-06	0.000254435	NA	NA
ENSG00000237853	1.77274	3.00981	0.890137	3.38129	0.000721459	0.00990796	NFIA-AS1	645030
ENSG00000235899	3.43073	3.00937	0.857061	3.51127	0.000445979	0.00724624	LINC01564	101927171
ENSG00000232680	2.71612	3.00661	0.694568	4.32875	1.5e-05	0.000540943	NA	NA
ENSG00000251138	6.25789	2.994	0.781354	3.83182	0.000127201	0.00277954	LOC100507377	100507377
ENSG00000238178	23.0405	2.98061	0.582842	5.11393	3.16e-07	2.48e-05	NA	NA
ENSG00000224577	22.8885	2.97573	0.46174	6.4446	1.16e-10	3.63e-08	LINC01117	102724224
ENSG00000253644	3.71329	2.96995	0.798148	3.72105	0.000198392	0.00388045	LINC02845	105375680
ENSG00000251629	2.16863	2.9671	1.02488	2.89506	0.00379087	0.0320334	LINC02241	105374676
ENSG00000239453	1.89902	2.96208	0.731919	4.04701	5.19e-05	0.00141787	NA	NA
ENSG00000240990	124.051	2.9576	0.579497	5.10373	3.33e-07	2.59e-05	HOXA11-AS	221883
ENSG00000257989	8.59027	2.95198	0.615774	4.79393	1.64e-06	9.6e-05	NA	NA
ENSG00000187621	55.1772	2.93806	0.627726	4.68048	2.86e-06	0.000152352	NA	NA
ENSG00000234787	0.869813	2.92688	1.08184	2.70547	0.00682078	0.0476943	LINC00458	100507428
ENSG00000227640	25.9586	2.92024	0.734187	3.97751	6.96e-05	0.00178153	SOX21-AS1	100507533
ENSG00000260198	0.814191	2.90353	0.774173	3.7505	0.000176485	0.00351755	NA	NA
ENSG00000225140	4.24616	2.89173	0.617892	4.68	2.87e-06	0.000152352	LOC101930421	101930421
ENSG00000260710	7.04642	2.89086	0.694272	4.16387	3.13e-05	0.000968827	NA	NA
ENSG00000249231	4.5738	2.88453	0.765213	3.76958	0.000163523	0.00333845	CASC16	643714
ENSG00000256615	1.35061	2.88381	0.800364	3.60313	0.000314409	0.00551925	NA	NA
ENSG00000268751	141.421	2.87892	0.542021	5.31146	1.09e-07	1.06e-05	NA	NA
ENSG00000260239	2.72171	2.87319	0.751111	3.82526	0.000130634	0.00283976	NA	NA
ENSG00000239572	6.47082	2.87222	0.71398	4.02284	5.75e-05	0.00152689	NA	NA
ENSG00000253187	45.7716	2.87187	0.51707	5.55411	2.79e-08	3.6e-06	HOXA10-AS	100874323
ENSG00000225790	4.81442	2.86795	0.709806	4.04047	5.33e-05	0.00144389	NA	NA
ENSG00000249484	0.92831	2.85961	0.983358	2.908	0.00363749	0.0311219	LINC01470	101927134
ENSG00000226527	1.53323	2.84589	1.04367	2.72681	0.00639498	0.0457651	LOC101928107	101928107
ENSG00000250328	16.4777	2.83768	0.781219	3.63237	0.000280833	0.00501376	MGC32805	153163
ENSG00000254290	10.7727	2.82963	0.627623	4.50848	6.53e-06	0.000294062	NA	NA
ENSG00000253796	15.9871	2.82477	0.523185	5.39917	6.69e-08	7.39e-06	NA	NA
ENSG00000253111	1.10124	2.82396	0.726808	3.88543	0.000102148	0.00238091	NA	NA
ENSG00000214708	34.8163	2.81927	0.478143	5.89629	3.72e-09	6.66e-07	LOC105371730	105371730
ENSG00000258793	1.98684	2.80299	0.80214	3.49439	0.000475152	0.00756547	NA	NA
ENSG00000251361	1.03032	2.79301	0.98488	2.83589	0.00456984	0.0365196	NA	NA
ENSG00000250986	20.8387	2.79158	0.539324	5.17609	2.27e-07	1.92e-05	NA	NA
ENSG00000250060	3.03827	2.78501	1.01781	2.73627	0.00621396	0.0451116	NA	NA
ENSG00000248268	4.03076	2.77994	0.808732	3.4374	0.000587325	0.00866123	NA	NA
ENSG00000257258	6.77641	2.77624	0.750599	3.6987	0.000216704	0.00414205	NA	NA
ENSG00000232044	54.3234	2.76897	0.586482	4.72132	2.34e-06	0.000129353	NA	NA
ENSG00000260377	3.06046	2.75688	0.797738	3.45587	0.000548526	0.00830809	NA	NA
ENSG00000264985	1.18374	2.75511	1.00937	2.72955	0.00634214	0.0455624	LOC101928251	101928251
ENSG00000225936	0.953335	2.72508	1.00355	2.71545	0.00661866	0.0467113	NA	NA
ENSG00000254486	1.47684	2.68721	0.630254	4.2637	2.01e-05	0.000685101	LINC02547	105376554
ENSG00000257500	1.09523	2.67888	0.979956	2.73367	0.00626322	0.0451889	NA	NA
ENSG00000253768	1.1465	2.66674	0.76489	3.48644	0.00048949	0.00774964	NA	NA
ENSG00000233214	2.53827	2.65931	0.705972	3.76687	0.000165305	0.00335227	NA	NA
ENSG00000227455	3.24192	2.65396	0.856629	3.09815	0.00194736	0.0202823	NA	NA
ENSG00000256955	7.23981	2.65036	0.519573	5.10103	3.38e-07	2.6e-05	NA	NA
ENSG00000251191	8.69865	2.64114	0.572414	4.61403	3.95e-06	0.000197252	LINC00589	619351
ENSG00000205622	12.7338	2.64105	0.464512	5.68565	1.3e-08	1.89e-06	NA	NA
ENSG00000258766	1.36	2.64054	0.884708	2.98465	0.00283901	0.026469	DIO2-AS1	100628307
ENSG00000253706	42.2237	2.61692	0.76878	3.40398	0.000664107	0.00939718	NA	NA
ENSG00000255428	4.17948	2.61239	0.903357	2.89187	0.00382951	0.0322936	LOC100132078	100132078
ENSG00000255462	10.0214	2.61206	0.563808	4.63289	3.61e-06	0.000184325	NA	NA
ENSG00000204011	1.50594	2.60634	0.831317	3.1352	0.00171738	0.0185464	COL5A1-AS1	414316
ENSG00000253508	3.05343	2.60117	0.759789	3.42355	0.000618093	0.00892371	NA	NA
ENSG00000250508	73.367	2.60041	0.489105	5.31667	1.06e-07	1.06e-05	LINC02701	105369364
ENSG00000237576	1.10075	2.59791	0.625439	4.15374	3.27e-05	0.000998046	NA	NA
ENSG00000232415	15.2763	2.59683	0.472077	5.50088	3.78e-08	4.66e-06	NA	NA
ENSG00000241280	3.362	2.58513	0.689908	3.74707	0.000178915	0.00354911	NA	NA
ENSG00000254872	14.2959	2.5823	0.535231	4.82464	1.4e-06	8.53e-05	LINC02688	101927503
ENSG00000278716	5.82889	2.57418	0.508143	5.06587	4.07e-07	3.02e-05	NA	NA
ENSG00000244541	32.2237	2.55243	0.579263	4.40634	1.05e-05	0.000411008	LINC01213	101927992
ENSG00000249916	2.38081	2.55107	0.94995	2.68548	0.00724258	0.0496377	NA	NA
ENSG00000231131	39.9328	2.5459	0.721691	3.52769	0.000419201	0.00691064	LNCAROD	101928687
ENSG00000259793	10.2049	2.53337	0.529115	4.78794	1.68e-06	9.71e-05	NA	NA
ENSG00000233191	2.40659	2.52497	0.686317	3.67902	0.000234136	0.00437557	NA	NA
ENSG00000205444	6.13812	2.51596	0.61373	4.09945	4.14e-05	0.00119004	KU-MEL-3	497048
ENSG00000255545	19.6107	2.51259	0.664324	3.78218	0.000155463	0.00325599	LOC283177	283177
ENSG00000262343	0.895552	2.5095	0.913612	2.74679	0.0060182	0.0442183	NA	NA
ENSG00000176840	1.2335	2.50407	0.795428	3.14808	0.00164349	0.0180504	MIR7-3HG	284424
ENSG00000205106	10.9248	2.50242	0.480904	5.20357	1.95e-07	1.71e-05	LINC02716	374387
ENSG00000268240	0.856729	2.4943	0.784385	3.17995	0.00147302	0.0167255	NA	NA
ENSG00000228877	1.79584	2.4874	0.770244	3.22937	0.00124064	0.0146623	NA	NA
ENSG00000267690	9.59539	2.48397	0.653042	3.80369	0.000142556	0.00307504	LDLRAD4-AS1	100288122
ENSG00000241720	2.40318	2.4692	0.785411	3.14383	0.00166755	0.018243	NA	NA
ENSG00000235890	15.3226	2.44755	0.546703	4.47693	7.57e-06	0.000324187	TSPEAR-AS1	54082
ENSG00000227757	1.66177	2.44552	0.854697	2.86127	0.00421948	0.0344748	NA	NA
ENSG00000234929	4.66739	2.44539	0.906031	2.69901	0.00695452	0.0481712	NA	NA
ENSG00000251003	60.297	2.44524	0.639026	3.82651	0.000129973	0.00283273	NA	NA
ENSG00000230937	1292.76	2.44514	0.599257	4.08028	4.5e-05	0.00126656	MIR205HG	642587
ENSG00000258675	3.08764	2.44305	0.66737	3.66071	0.000251514	0.00464503	NA	NA
ENSG00000253702	1.52983	2.43717	0.77611	3.14024	0.00168808	0.0183719	NA	NA
ENSG00000244620	5.33638	2.4362	0.756981	3.21832	0.00128945	0.0151114	NA	NA
ENSG00000270816	1.79259	2.43493	0.748754	3.25197	0.00114608	0.0138769	LINC00221	338005
ENSG00000226272	4.29879	2.43039	0.897971	2.70653	0.00679895	0.047621	ARHGAP26-AS1	100874239
ENSG00000254119	1.48016	2.42924	0.717584	3.3853	0.000710997	0.00979635	NA	NA
ENSG00000225598	1.64298	2.42185	0.810912	2.98657	0.00282127	0.0263716	NA	NA
ENSG00000228561	8.25286	2.41942	0.585162	4.13461	3.56e-05	0.00105796	NA	NA
ENSG00000251408	0.884935	2.41792	0.844251	2.86398	0.0041835	0.0342142	NA	NA
ENSG00000255644	5.43951	2.39945	0.539927	4.44403	8.83e-06	0.000357883	NA	NA
ENSG00000235601	13.4642	2.39903	0.862991	2.7799	0.00543761	0.0412168	BARX1-DT	101928040
ENSG00000260592	2.9887	2.39722	0.681025	3.52001	0.000431528	0.00703097	NA	NA
ENSG00000163364	349.923	2.39703	0.412178	5.81553	6.04e-09	9.57e-07	NA	NA
ENSG00000225255	18.1069	2.39215	0.622747	3.84129	0.000122391	0.00272463	PSLNR	106146148
ENSG00000183242	59.1769	2.39076	0.52082	4.59036	4.42e-06	0.000215859	WT1-AS	51352
ENSG00000276851	1.76353	2.38933	0.821936	2.90695	0.0036497	0.031186	NA	NA
ENSG00000256209	1.37428	2.38866	0.796144	3.00029	0.0026972	0.025631	NA	NA
ENSG00000236054	2.11001	2.37273	0.727454	3.26169	0.00110752	0.0135272	NA	NA
ENSG00000229228	14.2568	2.37019	0.558826	4.24138	2.22e-05	0.000739698	LINC00582	100287814
ENSG00000258580	1.53572	2.36941	0.845617	2.80198	0.00507893	0.0391303	NA	NA
ENSG00000248884	29.2637	2.36493	0.622009	3.80208	0.000143488	0.0030872	NA	NA
ENSG00000258926	12.7806	2.36216	0.512686	4.60743	4.08e-06	0.000201224	NA	NA
ENSG00000223764	129.573	2.35867	0.399851	5.89888	3.66e-09	6.66e-07	LINC02593	100130417
ENSG00000082929	50.6811	2.33535	0.766848	3.04539	0.00232378	0.0231853	LINC01587	10141
ENSG00000251273	1.43654	2.33491	0.767455	3.0424	0.00234701	0.0233338	NA	NA
ENSG00000231901	1.94498	2.32662	0.727729	3.1971	0.00138818	0.0160887	NA	NA
ENSG00000225746	3.40956	2.31572	0.478836	4.83615	1.32e-06	8.23e-05	NA	NA
ENSG00000254231	52.699	2.31424	0.372911	6.20588	5.44e-10	1.34e-07	LOC105375624	105375624
ENSG00000262884	15.1476	2.30993	0.526584	4.38663	1.15e-05	0.000441089	LOC101927911	101927911
ENSG00000257467	2.93927	2.30942	0.72577	3.18202	0.00146251	0.0166367	PPFIA2-AS1	102724663
ENSG00000249267	10.9945	2.29728	0.699178	3.2857	0.00101731	0.0125718	LINC00939	400084
ENSG00000259871	1.31239	2.29708	0.677323	3.39141	0.000695337	0.0096759	NA	NA
ENSG00000247011	11.4334	2.28264	0.580271	3.93375	8.36e-05	0.00204428	NA	NA
ENSG00000272330	1.27149	2.27127	0.731247	3.10602	0.00189623	0.019964	NA	NA
ENSG00000261664	37.1482	2.26674	0.453941	4.99347	5.93e-07	4.18e-05	TTC39A-AS1	102724097
ENSG00000249684	41.0925	2.2663	0.415617	5.45286	4.96e-08	5.86e-06	NA	NA
ENSG00000277186	2.2868	2.26541	0.638212	3.54963	0.000385778	0.00647413	NA	NA
ENSG00000273143	7.82435	2.26124	0.507933	4.45185	8.51e-06	0.000348464	NA	NA
ENSG00000262006	9.36375	2.24097	0.679121	3.2998	0.000967526	0.0121172	NA	NA
ENSG00000249241	2.41966	2.23962	0.605853	3.69663	0.000218478	0.00416648	LINC02265	101060498
ENSG00000223715	21.0076	2.23627	0.546251	4.09385	4.24e-05	0.00120473	NA	NA
ENSG00000272551	10.8711	2.23341	0.483029	4.62375	3.77e-06	0.000190047	NA	NA
ENSG00000254458	3.26178	2.22612	0.669992	3.32261	0.00089179	0.0113897	NA	NA
ENSG00000253658	3.73887	2.22336	0.643013	3.45773	0.000544757	0.00829592	LINC01592	100505718
ENSG00000214894	19.0813	2.20972	0.43896	5.034	4.8e-07	3.47e-05	LINC00243	401247
ENSG00000249849	1.43988	2.20803	0.679182	3.25101	0.00114996	0.0138839	NA	NA
ENSG00000267092	1.41671	2.20623	0.628428	3.51071	0.000446907	0.00724624	NA	NA
ENSG00000259353	4.15197	2.20233	0.651093	3.38252	0.000718248	0.00988004	NA	NA
ENSG00000228742	50.8066	2.19984	0.717873	3.06438	0.00218119	0.021998	NA	NA
ENSG00000257398	2.88928	2.19842	0.703447	3.12521	0.00177677	0.0190599	NA	NA
ENSG00000260454	5.76213	2.19677	0.65218	3.36835	0.000756207	0.0101525	NA	NA
ENSG00000235770	91.5657	2.196	0.443827	4.94787	7.5e-07	5.12e-05	LINC00607	646324
ENSG00000272788	4.66025	2.19573	0.618561	3.54974	0.000385619	0.00647413	NA	NA
ENSG00000225195	1.03755	2.19337	0.798142	2.7481	0.00599419	0.0441348	NA	NA
ENSG00000234944	1.31029	2.1881	0.745189	2.9363	0.00332148	0.0293683	LINC02623	101929445
ENSG00000225611	5.92791	2.18452	0.419661	5.20544	1.94e-07	1.71e-05	LINC02158	729083
ENSG00000259033	2.20029	2.17767	0.757176	2.87605	0.00402689	0.0333232	NA	NA
ENSG00000235688	43.6765	2.17303	0.801151	2.71238	0.00668016	0.0469458	NA	NA
ENSG00000267577	3.72909	2.17214	0.640437	3.39166	0.000694709	0.0096759	NA	NA
ENSG00000278266	90.9961	2.16768	0.631817	3.43086	0.00060166	0.00882611	NA	NA
ENSG00000241359	2.73536	2.16668	0.674466	3.21243	0.00131615	0.01536	SYNPR-AS1	100874016
ENSG00000260990	2.08632	2.16255	0.630848	3.428	0.000608043	0.00887321	NA	NA
ENSG00000262529	1.17441	2.15346	0.622495	3.4594	0.000541373	0.00825939	NA	NA
ENSG00000204677	4.80525	2.15163	0.583795	3.68559	0.00022817	0.00428317	FAM153CP	653316
ENSG00000225986	31.3992	2.14842	0.414533	5.18274	2.19e-07	1.87e-05	UBXN10-AS1	101928017
ENSG00000204091	2.21622	2.14659	0.740899	2.89728	0.00376409	0.0318713	TDRG1	732253
ENSG00000260228	98.0411	2.14069	0.498051	4.29813	1.72e-05	0.000609836	LOC102724163	102724163
ENSG00000146666	10.0077	2.13266	0.53829	3.96191	7.44e-05	0.00186238	LINC00525	84847
ENSG00000242136	14.6451	2.1324	0.512927	4.1573	3.22e-05	0.000989784	NA	NA
ENSG00000228044	11.6645	2.13226	0.662064	3.22063	0.00127909	0.0150266	LOC101927787	101927787
ENSG00000254042	6.9644	2.13145	0.600959	3.54675	0.000390014	0.00653214	NA	NA
ENSG00000231054	2.01949	2.12933	0.702299	3.03194	0.00242986	0.0238189	NA	NA
ENSG00000226965	2.53942	2.12171	0.773269	2.74382	0.00607283	0.0444652	NA	NA
ENSG00000203864	1.42418	2.12131	0.754741	2.81064	0.00494428	0.0383788	C1orf137	388667
ENSG00000253455	1.08185	2.12088	0.705796	3.00494	0.00265633	0.0253879	LOC101929217	101929217
ENSG00000268170	4.79627	2.11871	0.749724	2.82599	0.00471353	0.0373125	NA	NA
ENSG00000203635	36.7261	2.11839	0.628071	3.37285	0.000743953	0.010051	NA	NA
ENSG00000217702	41.2844	2.11329	0.479594	4.40641	1.05e-05	0.000411008	NA	NA
ENSG00000254233	2.00065	2.10666	0.561548	3.75153	0.000175759	0.00351755	LINC02365	105377586
ENSG00000226674	65.3202	2.1057	0.390499	5.39234	6.95e-08	7.49e-06	TEX41	401014
ENSG00000244300	150.129	2.10101	0.46741	4.49502	6.96e-06	0.00030884	NA	NA
ENSG00000244380	0.928232	2.09882	0.564297	3.71935	0.00019974	0.00389771	NA	NA
ENSG00000260868	10.9983	2.09664	0.436869	4.79925	1.59e-06	9.41e-05	LINC01960	100128905
ENSG00000253182	1.22428	2.09644	0.64303	3.26026	0.00111312	0.0135561	NA	NA
ENSG00000224822	3.6077	2.08751	0.712154	2.93126	0.00337585	0.029755	NA	NA
ENSG00000258748	2.18853	2.08676	0.608464	3.42956	0.000604571	0.00883789	NA	NA
ENSG00000225166	1.91431	2.08206	0.693459	3.00243	0.00267836	0.0254809	LOC102724849	102724849
ENSG00000228216	2.8564	2.07985	0.694431	2.99504	0.00274411	0.0258137	NA	NA
ENSG00000223956	8.918	2.07589	0.535673	3.87529	0.0001065	0.00246861	LINC01767	105378744
ENSG00000258479	12.1989	2.07459	0.439087	4.72478	2.3e-06	0.000128013	NA	NA
ENSG00000253608	2.68976	2.07344	0.529798	3.91365	9.09e-05	0.00216105	LOC101929268	101929268
ENSG00000240476	5.0032	2.07335	0.681921	3.04045	0.00236227	0.023407	NA	NA
ENSG00000254560	28.1513	2.07142	0.539267	3.84118	0.000122444	0.00272463	BBOX1-AS1	103695435
ENSG00000246985	118.061	2.06691	0.412408	5.01181	5.39e-07	3.87e-05	SOCS2-AS1	144481
ENSG00000254620	9.03524	2.0598	0.676613	3.04428	0.00233238	0.0232434	NA	NA
ENSG00000265962	12.578	2.05742	0.759188	2.71003	0.00672771	0.0472403	GACAT2	100287082
ENSG00000276075	30.2752	2.05689	0.351014	5.85986	4.63e-09	7.67e-07	NA	NA
ENSG00000228613	28.5826	2.04077	0.567955	3.59318	0.000326663	0.00568679	NA	NA
ENSG00000267638	1.14985	2.02536	0.69415	2.91775	0.00352565	0.0306592	LOC105371789	105371789
ENSG00000231648	8.25141	2.01524	0.6466	3.11668	0.00182899	0.0194021	NA	NA
ENSG00000250101	1.19956	2.01433	0.746483	2.69843	0.00696674	0.0481712	NA	NA
ENSG00000273313	11.094	2.01124	0.741365	2.71289	0.00666993	0.0469382	RBAKDN	389458
ENSG00000273551	2.10102	2.00591	0.61388	3.2676	0.00108465	0.0132866	NA	NA
ENSG00000259039	6.25133	1.99837	0.624263	3.20116	0.00136873	0.0159073	NA	NA
ENSG00000257194	11.8722	1.99467	0.639093	3.1211	0.00180175	0.0191861	NA	NA
ENSG00000230550	2.97868	1.99294	0.62634	3.18188	0.00146322	0.0166367	ERLNC1	101929441
ENSG00000226017	0.954366	1.9886	0.603608	3.29452	0.000985907	0.0122923	PRICKLE2-AS3	100874243
ENSG00000261158	1.93591	1.97261	0.540288	3.65103	0.000261188	0.00478522	NA	NA
ENSG00000249379	19.5475	1.97248	0.480648	4.1038	4.06e-05	0.00118003	LOC105375095	105375095
ENSG00000257322	3.24458	1.96942	0.445587	4.41983	9.88e-06	0.00039283	NA	NA
ENSG00000242147	35.9638	1.96415	0.494518	3.97185	7.13e-05	0.00180268	LINC02657	105376382
ENSG00000258137	4.4829	1.96281	0.500251	3.92364	8.72e-05	0.00210912	LOC102724050	102724050
ENSG00000224220	17.6687	1.96274	0.482882	4.06464	4.81e-05	0.00134105	NA	NA
ENSG00000253746	15.6835	1.9625	0.551649	3.55751	0.000374394	0.00637229	NA	NA
ENSG00000250041	14.2417	1.96123	0.483549	4.05591	4.99e-05	0.00137844	NA	NA
ENSG00000271850	8.80631	1.959	0.671934	2.91547	0.00355152	0.0306593	LINC02343	105370158
ENSG00000275358	1.40874	1.95852	0.661703	2.95982	0.00307821	0.0280119	NA	NA
ENSG00000264007	1.5045	1.95836	0.658371	2.97455	0.00293421	0.0270592	NA	NA
ENSG00000262454	43.377	1.95112	0.31716	6.15184	7.66e-10	1.69e-07	NA	NA
ENSG00000171889	26.093	1.94308	0.660671	2.94108	0.00327074	0.0290729	MIR31HG	554202
ENSG00000231666	4.95105	1.94033	0.424407	4.57187	4.83e-06	0.00023178	LINC01704	646268
ENSG00000275393	9.37657	1.93794	0.525421	3.68835	0.000225716	0.00424659	NA	NA
ENSG00000253227	1.74021	1.9318	0.684206	2.82342	0.00475148	0.0374715	NA	NA
ENSG00000224592	7.48246	1.93174	0.555968	3.47455	0.00051171	0.0079367	NA	NA
ENSG00000177133	16.9134	1.91411	0.439794	4.35228	1.35e-05	0.000495828	PRDM16-DT	440556
ENSG00000253417	28.2775	1.9129	0.480121	3.98421	6.77e-05	0.00175341	LINC02159	285629
ENSG00000269072	3.87032	1.90926	0.484273	3.94253	8.06e-05	0.00200139	LOC101928517	101928517
ENSG00000177822	39.0625	1.90378	0.540063	3.52511	0.000423313	0.00695112	NA	NA
ENSG00000265489	1.39672	1.90005	0.668515	2.84219	0.00448047	0.0360457	LOC100128006	100128006
ENSG00000250777	1.62014	1.89406	0.665375	2.84661	0.00441876	0.0356861	NA	NA
ENSG00000268416	242.083	1.88544	0.482001	3.91169	9.17e-05	0.00216645	NA	NA
ENSG00000214797	2.41164	1.88215	0.58966	3.19192	0.00141331	0.0162676	NA	NA
ENSG00000255367	5.17969	1.88111	0.449474	4.18514	2.85e-05	0.000895657	LOC101927708	101927708
ENSG00000271392	1.53818	1.87695	0.688945	2.72439	0.00644211	0.0458877	NA	NA
ENSG00000233393	2.59899	1.87394	0.573965	3.2649	0.00109504	0.0133942	LOC105369306	105369306
ENSG00000254349	3.62913	1.87098	0.551085	3.39509	0.000686063	0.00961061	MIR2052HG	441355
ENSG00000229272	3.0889	1.8681	0.622958	2.99876	0.00271079	0.025702	NA	NA
ENSG00000255491	1.74642	1.86739	0.661155	2.82444	0.00473628	0.0374	LOC105375743	105375743
ENSG00000253302	56.6005	1.864	0.494528	3.76926	0.000163735	0.00333845	STAU2-AS1	100128126
ENSG00000237548	3.37144	1.8627	0.540243	3.4479	0.000564973	0.00845043	NA	NA
ENSG00000261026	22.4187	1.86143	0.594499	3.13109	0.00174157	0.0187352	NA	NA
ENSG00000249993	2.45533	1.86129	0.57246	3.25138	0.00114845	0.0138839	BFSP2-AS1	85003
ENSG00000227589	1.74725	1.85597	0.644539	2.87953	0.00398274	0.0331539	NA	NA
ENSG00000259163	1.49941	1.84989	0.624756	2.96098	0.00306665	0.0280003	LOC101928909	101928909
ENSG00000273361	3.70516	1.84742	0.518861	3.56053	0.000370108	0.00632501	NA	NA
ENSG00000228208	6.07008	1.84418	0.627196	2.94036	0.0032783	0.0291092	C1orf143	440714
ENSG00000228709	4.6957	1.83905	0.496658	3.70286	0.000213183	0.00408406	NA	NA
ENSG00000250334	8.92481	1.83823	0.432185	4.25335	2.11e-05	0.000708508	LINC00989	100506035
ENSG00000261104	57.8722	1.83518	0.519632	3.53168	0.000412926	0.00683405	NA	NA
ENSG00000249593	4.47493	1.83191	0.5432	3.37244	0.00074505	0.010051	NA	NA
ENSG00000269985	56.9909	1.82921	0.399853	4.57472	4.77e-06	0.000231293	LOC101927972	101927972
ENSG00000278389	15.3823	1.82237	0.390169	4.67072	3e-06	0.000157407	NA	NA
ENSG00000257599	5.27753	1.82044	0.609591	2.98632	0.00282353	0.0263716	OVCH1-AS1	101055625
ENSG00000223749	150.602	1.8198	0.386645	4.70665	2.52e-06	0.000137208	NA	NA
ENSG00000223813	23.3908	1.81822	0.570694	3.18599	0.00144262	0.016447	NA	NA
ENSG00000196979	4.98115	1.81648	0.51378	3.53553	0.000406961	0.00674863	GPRACR	401554
ENSG00000257219	14.0058	1.81331	0.416123	4.35762	1.31e-05	0.00049035	LNCOG	105369848
ENSG00000250748	4.02307	1.79129	0.615952	2.90817	0.00363553	0.0311219	LOC105369187	105369187
ENSG00000260409	2.29641	1.79085	0.539243	3.32105	0.000896785	0.0114361	NA	NA
ENSG00000253140	1.62689	1.78723	0.645831	2.76734	0.00565157	0.0422282	NA	NA
ENSG00000260810	11.2204	1.77634	0.395891	4.48694	7.23e-06	0.000315766	NA	NA
ENSG00000230709	3.20085	1.77539	0.539302	3.29201	0.000994736	0.012384	LOC284191	284191
ENSG00000229160	7.3657	1.77434	0.591672	2.99886	0.00270995	0.025702	NA	NA
ENSG00000255471	35.1601	1.7734	0.337747	5.2507	1.52e-07	1.4e-05	NA	NA
ENSG00000223403	9.45941	1.77328	0.534405	3.31823	0.000905888	0.0115346	MEG9	100507257
ENSG00000258314	20.7906	1.76899	0.572342	3.09079	0.00199628	0.0205937	NA	NA
ENSG00000272411	1.98011	1.75474	0.605777	2.89667	0.00377146	0.0319015	NA	NA
ENSG00000231482	10.5982	1.75381	0.571386	3.0694	0.0021449	0.0217366	NA	NA
ENSG00000273328	56.9667	1.75267	0.571722	3.0656	0.00217237	0.0219354	NA	NA
ENSG00000267128	42.6766	1.74868	0.527663	3.31401	0.000919689	0.0116926	RNF157-AS1	100507218
ENSG00000261033	9.71472	1.74626	0.567707	3.076	0.002098	0.0214164	NA	NA
ENSG00000273174	58.8403	1.7452	0.361647	4.8257	1.4e-06	8.53e-05	NA	NA
ENSG00000260310	1.95949	1.74498	0.50991	3.42213	0.000621323	0.00892727	NA	NA
ENSG00000246363	6.73862	1.7355	0.502735	3.45211	0.000556231	0.00838393	LINC02458	728084
ENSG00000267709	9.46838	1.73262	0.576728	3.00423	0.00266254	0.0253879	LOC101928844	101928844
ENSG00000206028	1.48337	1.73234	0.552199	3.13717	0.00170588	0.0185021	NA	NA
ENSG00000230289	3.92788	1.72889	0.342975	5.04087	4.63e-07	3.38e-05	NA	NA
ENSG00000273980	6.16359	1.72883	0.444566	3.88881	0.000100737	0.00235455	NA	NA
ENSG00000251600	3.81869	1.72158	0.590116	2.91735	0.00353016	0.0306593	LOC101927636	101927636
ENSG00000253161	64.0853	1.7205	0.425616	4.04237	5.29e-05	0.00143689	NA	NA
ENSG00000237361	111.87	1.7189	0.545209	3.15274	0.00161745	0.0178549	TUSC8	400128
ENSG00000235111	6.29095	1.71839	0.498002	3.45057	0.000559412	0.00839718	NA	NA
ENSG00000239552	12.6968	1.71629	0.627704	2.73424	0.00625247	0.0451889	NA	NA
ENSG00000215481	42.3527	1.71522	0.379612	4.51836	6.23e-06	0.000284206	NA	NA
ENSG00000261369	0.847864	1.71268	0.544613	3.14476	0.00166223	0.0182259	NA	NA
ENSG00000259831	6.37609	1.70248	0.539058	3.15825	0.00158717	0.0175931	LINC00567	283486
ENSG00000250740	3.76448	1.6981	0.541974	3.13317	0.00172928	0.0186508	NA	NA
ENSG00000230148	68.0443	1.69777	0.330229	5.14117	2.73e-07	2.27e-05	HOXB-AS1	100874362
ENSG00000182912	17.5888	1.69418	0.508402	3.33236	0.000861116	0.0110653	NA	NA
ENSG00000228221	33.6437	1.69218	0.464329	3.64436	0.00026806	0.00488026	LINC00578	100505566
ENSG00000264513	3.03685	1.68795	0.531385	3.17651	0.00149059	0.0168339	NA	NA
ENSG00000231252	1.46574	1.68626	0.620376	2.71813	0.00656525	0.0464103	LOC101926964	101926964
ENSG00000260193	26.1735	1.6835	0.327223	5.14482	2.68e-07	2.25e-05	NA	NA
ENSG00000225329	4.69272	1.67986	0.47286	3.55255	0.000381518	0.00646731	LHFPL3-AS2	723809
ENSG00000230212	19.2509	1.67539	0.371673	4.5077	6.55e-06	0.000294062	LOC100133286	100133286
ENSG00000233930	137.172	1.67346	0.480304	3.48417	0.000493665	0.00778236	KRTAP5-AS1	338651
ENSG00000271715	1.68532	1.67025	0.622244	2.68424	0.00726957	0.0497139	NA	NA
ENSG00000235830	2.02721	1.66457	0.558576	2.98002	0.00288234	0.0267541	SRGAP3-AS4	101927440
ENSG00000240915	2.30302	1.66117	0.587233	2.82882	0.00467206	0.0371243	NA	NA
ENSG00000205018	3.58652	1.66025	0.51731	3.20939	0.00133015	0.0155018	LOC100129697	100129697
ENSG00000261235	47.6826	1.65557	0.579828	2.85528	0.00429994	0.034996	NA	NA
ENSG00000269235	29.586	1.64956	0.49212	3.35195	0.000802455	0.0105688	ZNF350-AS1	101669766
ENSG00000258498	38.7247	1.64672	0.463738	3.55097	0.000383821	0.00647413	DIO3OS	64150
ENSG00000253214	8.16924	1.64168	0.47435	3.46092	0.000538342	0.00824312	LOC105375924	105375924
ENSG00000228789	5.8365	1.64032	0.447695	3.66393	0.00024837	0.00460061	HCG22	285834
ENSG00000259840	6.26838	1.63528	0.489783	3.33878	0.000841463	0.0108722	NA	NA
ENSG00000233901	538.201	1.63512	0.429405	3.80788	0.000140166	0.00303909	LINC01503	100506119
ENSG00000224272	63.7377	1.61957	0.513757	3.15241	0.0016193	0.0178549	NA	NA
ENSG00000258572	20.4139	1.61729	0.407264	3.97111	7.15e-05	0.00180268	NA	NA
ENSG00000235142	49.0031	1.61505	0.553268	2.91911	0.00351034	0.0306506	LINC02532	100422737
ENSG00000271367	21.5203	1.61011	0.31039	5.18737	2.13e-07	1.85e-05	NA	NA
ENSG00000260876	6.26876	1.60825	0.431278	3.72903	0.000192222	0.00376854	LINC01229	101928248
ENSG00000246223	70.4447	1.60629	0.416647	3.85527	0.000115603	0.00262169	LINC01550	388011
ENSG00000196167	369.099	1.5998	0.562868	2.84223	0.00447996	0.0360457	COLCA1	399948
ENSG00000232613	20.8883	1.59818	0.451872	3.5368	0.000405007	0.00672953	NA	NA
ENSG00000237380	28.7421	1.59709	0.354639	4.50342	6.69e-06	0.000298456	NA	NA
ENSG00000273082	2.00816	1.59439	0.524338	3.04077	0.00235974	0.023407	NA	NA
ENSG00000237903	5.40498	1.59378	0.413366	3.85562	0.000115434	0.00262169	NA	NA
ENSG00000258689	17.2803	1.59254	0.582562	2.73369	0.00626297	0.0451889	LINC01269	103695436
ENSG00000235872	5.97859	1.59095	0.399715	3.98021	6.89e-05	0.0017777	NA	NA
ENSG00000249096	69.9336	1.58861	0.430614	3.68916	0.000224993	0.00424252	NA	NA
ENSG00000248429	121.989	1.58421	0.385568	4.10876	3.98e-05	0.00116303	FAM198B-AS1	285505
ENSG00000205054	25.2489	1.58297	0.382737	4.13592	3.54e-05	0.00105736	LINC01121	400952
ENSG00000232774	53.6212	1.57773	0.375772	4.19863	2.69e-05	0.000853496	FLJ22447	400221
ENSG00000257443	13.3054	1.56898	0.496581	3.15955	0.00158011	0.017538	NA	NA
ENSG00000232884	9.4956	1.56813	0.460647	3.4042	0.000663587	0.00939718	NA	NA
ENSG00000182165	927.977	1.56516	0.292497	5.35104	8.75e-08	9.06e-06	NA	NA
ENSG00000275880	102.452	1.5626	0.398992	3.91638	8.99e-05	0.00214889	NA	NA
ENSG00000263586	5.13153	1.55358	0.341674	4.54697	5.44e-06	0.000254435	HID1-AS1	102723641
ENSG00000255100	26.5362	1.55337	0.429385	3.61767	0.000297262	0.00527342	LOC101928837	101928837
ENSG00000249464	33.9225	1.55315	0.479655	3.23806	0.00120346	0.0143526	LINC01091	285419
ENSG00000278514	4.47766	1.55303	0.47041	3.30144	0.000961889	0.0120827	NA	NA
ENSG00000243491	8.7755	1.55076	0.549354	2.82288	0.00475947	0.0374993	NA	NA
ENSG00000259124	7.10241	1.54346	0.346137	4.45911	8.23e-06	0.000340189	NA	NA
ENSG00000235010	1.25665	1.54279	0.516235	2.98855	0.00280309	0.0262801	NA	NA
ENSG00000254802	14.5346	1.54231	0.421846	3.6561	0.000256079	0.00470585	NA	NA
ENSG00000264215	1.68174	1.53797	0.564161	2.72611	0.00640853	0.0457651	NA	NA
ENSG00000180066	65.9842	1.5356	0.56218	2.73152	0.0063043	0.0453683	NA	NA
ENSG00000274605	529.348	1.53555	0.360847	4.25541	2.09e-05	0.000706028	PCCA-DT	105370333
ENSG00000254337	15.5154	1.5312	0.538307	2.84448	0.00444845	0.0358913	NA	NA
ENSG00000234091	2.13184	1.53004	0.55806	2.74172	0.00611191	0.0446345	NA	NA
ENSG00000278607	5.45559	1.52961	0.447976	3.41448	0.000639044	0.00913488	NA	NA
ENSG00000258955	20.8149	1.52959	0.352989	4.33325	1.47e-05	0.000536022	LINC00519	161342
ENSG00000234261	32.4204	1.52576	0.397923	3.83433	0.000125909	0.00277687	NA	NA
ENSG00000279082	3.53071	1.52364	0.50599	3.01121	0.00260208	0.0250678	NA	NA
ENSG00000234840	24.5335	1.52153	0.561739	2.70862	0.00675644	0.0474024	LINC01239	441389
ENSG00000234663	12.0503	1.51721	0.401693	3.77703	0.000158712	0.00328799	NA	NA
ENSG00000215841	4.34192	1.51384	0.518844	2.91773	0.00352594	0.0306592	NA	NA
ENSG00000228271	5.5219	1.50915	0.549241	2.7477	0.00600141	0.0441348	LINC02048	105374289
ENSG00000237851	1.85795	1.50553	0.56044	2.68633	0.0072242	0.0495652	NA	NA
ENSG00000228541	3.67389	1.50381	0.413465	3.63709	0.000275732	0.00496495	NA	NA
ENSG00000255968	16.5238	-1.50054	0.373613	-4.01629	5.91e-05	0.00155514	NA	NA
ENSG00000256139	9.22385	-1.50257	0.398035	-3.77496	0.000160032	0.00329681	NA	NA
ENSG00000265485	14.9465	-1.50561	0.472159	-3.18878	0.00142872	0.0163553	LINC01915	729950
ENSG00000254418	1.66112	-1.51215	0.540131	-2.7996	0.00511658	0.0393521	NA	NA
ENSG00000224812	18.8261	-1.51476	0.361029	-4.19567	2.72e-05	0.00086147	TMEM72-AS1	220980
ENSG00000232656	19.1486	-1.51729	0.42407	-3.57793	0.000346324	0.00597943	IDI2-AS1	55853
ENSG00000228142	5.16779	-1.51864	0.515413	-2.94645	0.00321441	0.0288163	NA	NA
ENSG00000269842	2.83328	-1.52425	0.467736	-3.25878	0.0011189	0.0136069	NA	NA
ENSG00000256185	45.903	-1.52551	0.310191	-4.91796	8.75e-07	5.87e-05	NA	NA
ENSG00000268812	7.27286	-1.52644	0.396322	-3.85152	0.000117385	0.00264779	LOC91370	91370
ENSG00000180458	67.7667	-1.53434	0.55345	-2.77231	0.00556594	0.0418554	NA	NA
ENSG00000249574	24.7655	-1.53789	0.522652	-2.94247	0.00325608	0.0290657	LOC442497	442497
ENSG00000259070	64.8463	-1.54031	0.478153	-3.22138	0.00127574	0.0150136	LINC00639	283547
ENSG00000227733	16.8977	-1.54767	0.456339	-3.39149	0.000695145	0.0096759	LOC101927468	101927468
ENSG00000246792	10.1414	-1.5512	0.396555	-3.91168	9.17e-05	0.00216645	NA	NA
ENSG00000267677	5.46802	-1.55839	0.496153	-3.14095	0.001684	0.0183675	NA	NA
ENSG00000228079	3.61442	-1.57434	0.446502	-3.52595	0.000421965	0.00694257	NA	NA
ENSG00000260498	4.50102	-1.58098	0.523346	-3.0209	0.00252023	0.024476	NA	NA
ENSG00000204446	36.1585	-1.58899	0.411916	-3.85756	0.000114525	0.00261421	C9orf170	401535
ENSG00000242767	1.87252	-1.60073	0.572946	-2.79386	0.00520829	0.0398384	ZBTB20-AS4	100874131
ENSG00000248994	19.1188	-1.60204	0.589203	-2.719	0.00654791	0.046405	LOC105374618	105374618
ENSG00000254401	11.8059	-1.60608	0.574996	-2.79321	0.00521881	0.0398825	NA	NA
ENSG00000229955	1.07205	-1.607	0.574705	-2.79622	0.00517048	0.0395853	NA	NA
ENSG00000235086	12.1806	-1.61758	0.492293	-3.28581	0.00101688	0.0125718	NA	NA
ENSG00000255867	8.15645	-1.62611	0.406691	-3.99838	6.38e-05	0.001662	DENND5B-AS1	100874249
ENSG00000256596	9.22672	-1.63323	0.486887	-3.35443	0.000795282	0.0104971	NA	NA
ENSG00000236069	11.9473	-1.63827	0.591478	-2.7698	0.00560915	0.0420235	NA	NA
ENSG00000270792	2.06382	-1.63866	0.607194	-2.69875	0.00696012	0.0481712	NA	NA
ENSG00000259869	8.95528	-1.65405	0.46585	-3.55061	0.000384338	0.00647413	NA	NA
ENSG00000260422	1.86008	-1.6585	0.608352	-2.72621	0.00640656	0.0457651	NA	NA
ENSG00000254602	38.8968	-1.67116	0.460853	-3.62623	0.000287589	0.00512348	NA	NA
ENSG00000237751	36.9965	-1.68222	0.454174	-3.70392	0.000212296	0.00408406	LINC01143	104355141
ENSG00000276649	51.3783	-1.68913	0.43145	-3.91502	9.04e-05	0.00215491	NA	NA
ENSG00000272825	83.2369	-1.69039	0.33356	-5.06772	4.03e-07	3.02e-05	NA	NA
ENSG00000225472	53.2003	-1.69756	0.474551	-3.5772	0.000347294	0.00598387	NA	NA
ENSG00000272970	99.6313	-1.69957	0.357669	-4.75181	2.02e-06	0.000113533	LOC107986163	107986163
ENSG00000260807	545.044	-1.71353	0.49439	-3.46596	0.00052835	0.0081496	LMF1	64788
ENSG00000231609	77.1159	-1.71784	0.315419	-5.44621	5.15e-08	6e-06	LOC100132215	100132215
ENSG00000260922	8.99469	-1.72332	0.612733	-2.81251	0.00491566	0.0382628	NA	NA
ENSG00000239322	11.0059	-1.73543	0.419039	-4.14145	3.45e-05	0.00103793	ATP6V1B1-AS1	101927750
ENSG00000274414	63.3807	-1.73724	0.358449	-4.84655	1.26e-06	7.99e-05	NA	NA
ENSG00000234477	35.5787	-1.73806	0.432344	-4.02007	5.82e-05	0.00153734	NA	NA
ENSG00000268621	19.6763	-1.74222	0.63079	-2.76197	0.00574535	0.0427008	IGFL2-AS1	645553
ENSG00000248362	22.6206	-1.74634	0.432565	-4.03718	5.41e-05	0.00145492	NA	NA
ENSG00000267627	2.67971	-1.74806	0.576546	-3.03195	0.00242982	0.0238189	NA	NA
ENSG00000257060	41.5689	-1.75314	0.638314	-2.74651	0.0060233	0.0442183	NA	NA
ENSG00000273209	46.1957	-1.75459	0.405559	-4.32636	1.52e-05	0.000543587	NA	NA
ENSG00000278910	7.4512	-1.76152	0.518029	-3.40044	0.000672786	0.00948798	BANCR	100885775
ENSG00000231367	423.709	-1.76704	0.507215	-3.48381	0.000494339	0.00778236	LINC02613	101929596
ENSG00000234229	2.80377	-1.77028	0.638995	-2.77041	0.00559864	0.0420198	NA	NA
ENSG00000271522	2.59446	-1.79046	0.654565	-2.73535	0.00623146	0.0451539	NA	NA
ENSG00000237125	49.9419	-1.8019	0.353864	-5.09206	3.54e-07	2.7e-05	HAND2-AS1	79804
ENSG00000226917	4.06717	-1.80423	0.624831	-2.88755	0.00388253	0.0325133	LINC01276	103106903
ENSG00000251320	47.857	-1.80882	0.410539	-4.40597	1.05e-05	0.000411008	NA	NA
ENSG00000179066	310.903	-1.81191	0.440907	-4.1095	3.97e-05	0.00116303	NA	NA
ENSG00000226953	17.1776	-1.81429	0.481661	-3.76674	0.000165396	0.00335227	NCKAP5-AS2	101928161
ENSG00000270141	0.94684	-1.81846	0.592729	-3.06794	0.00215538	0.0218164	NA	NA
ENSG00000225194	85.4602	-1.83119	0.50849	-3.60124	0.000316703	0.00554793	LINC00092	100188953
ENSG00000249258	4.17953	-1.83569	0.662709	-2.76998	0.00560598	0.0420235	NA	NA
ENSG00000273387	84.7478	-1.84261	0.331693	-5.55515	2.77e-08	3.6e-06	NA	NA
ENSG00000268873	1.10594	-1.84408	0.684667	-2.69339	0.00707288	0.0487262	NA	NA
ENSG00000232194	9.49515	-1.85013	0.464929	-3.97938	6.91e-05	0.00177844	NA	NA
ENSG00000248846	10.8368	-1.85808	0.669736	-2.77435	0.00553126	0.0417382	NA	NA
ENSG00000228509	5.96415	-1.85966	0.474674	-3.91775	8.94e-05	0.00214277	NA	NA
ENSG00000225216	4.6221	-1.86455	0.536002	-3.47863	0.000503982	0.00787507	NA	NA
ENSG00000248100	1.7098	-1.8653	0.552112	-3.37847	0.0007289	0.00996124	NA	NA
ENSG00000260978	8.35358	-1.86621	0.543318	-3.43483	0.000592918	0.00872838	NA	NA
ENSG00000265096	8.69943	-1.87526	0.559681	-3.35059	0.000806402	0.0105892	NA	NA
ENSG00000235126	4.99864	-1.88959	0.693554	-2.7245	0.00643994	0.0458877	NA	NA
ENSG00000251533	39.1921	-1.89461	0.689468	-2.74793	0.00599726	0.0441348	LINC00605	100131366
ENSG00000226816	77.6964	-1.90479	0.43155	-4.41383	1.02e-05	0.00040197	NA	NA
ENSG00000227954	9.5187	-1.90485	0.558141	-3.41284	0.000642886	0.00915867	TARID	100507308
ENSG00000228470	9.75302	-1.90521	0.530093	-3.5941	0.000325512	0.00567853	NA	NA
ENSG00000261329	11.8947	-1.9164	0.491512	-3.89899	9.66e-05	0.00226404	NA	NA
ENSG00000253348	132.46	-1.92277	0.509405	-3.77454	0.000160302	0.00329681	NA	NA
ENSG00000226601	1.3771	-1.92442	0.652419	-2.94967	0.00318112	0.0286096	NA	NA
ENSG00000273403	38.5251	-1.92841	0.362943	-5.31327	1.08e-07	1.06e-05	NA	NA
ENSG00000253696	7.53504	-1.94572	0.708739	-2.74533	0.00604498	0.0442999	KBTBD11-OT1	104266957
ENSG00000226235	8.78301	-1.94778	0.49615	-3.92579	8.64e-05	0.00209642	LEMD1-AS1	284576
ENSG00000265374	2.27907	-1.97737	0.587731	-3.36441	0.000767083	0.0102439	NA	NA
ENSG00000263612	13.5364	-1.97806	0.570253	-3.46873	0.000522916	0.00808103	NA	NA
ENSG00000254287	8.34747	-1.98175	0.62554	-3.16806	0.00153461	0.0171692	NA	NA
ENSG00000255910	14.1976	-1.98809	0.650515	-3.05618	0.00224177	0.0225278	NA	NA
ENSG00000276980	325.205	-1.98976	0.605035	-3.28867	0.00100661	0.0124948	NA	NA
ENSG00000234177	6.16867	-1.99012	0.638303	-3.11783	0.00182188	0.0193583	LINC01114	284998
ENSG00000253509	4.98251	-1.99829	0.506944	-3.94185	8.09e-05	0.00200139	NA	NA
ENSG00000259495	304.955	-1.99924	0.440297	-4.54066	5.61e-06	0.000259972	NA	NA
ENSG00000266578	19.7327	-2.00022	0.514955	-3.88427	0.000102639	0.00238572	NA	NA
ENSG00000270071	6.54624	-2.00884	0.609597	-3.29536	0.000982943	0.0122919	NA	NA
ENSG00000259604	40.8816	-2.01585	0.477808	-4.21895	2.45e-05	0.000798586	NA	NA
ENSG00000233845	3.96847	-2.02503	0.66042	-3.06628	0.00216741	0.0219117	NA	NA
ENSG00000256287	3.86901	-2.03683	0.651026	-3.12864	0.00175617	0.0188682	LINC02398	100506393
ENSG00000227726	13.5615	-2.10052	0.461457	-4.55193	5.32e-06	0.000250574	NA	NA
ENSG00000204528	30.4149	-2.1202	0.620256	-3.41826	0.000630235	0.00902441	NA	NA
ENSG00000253164	34.4491	-2.12188	0.712921	-2.97632	0.00291729	0.0270409	NA	NA
ENSG00000229921	12.8408	-2.13114	0.754448	-2.82476	0.00473155	0.0374	KIF25-AS1	100505879
ENSG00000266278	30.2542	-2.14974	0.56774	-3.78648	0.000152796	0.0032295	LINC01910	101060542
ENSG00000260664	3.80084	-2.15081	0.68482	-3.14069	0.00168549	0.0183675	NA	NA
ENSG00000246095	39.9644	-2.15221	0.545768	-3.94346	8.03e-05	0.00199978	NA	NA
ENSG00000250343	3.10834	-2.15708	0.741795	-2.90791	0.0036385	0.0311219	NA	NA
ENSG00000272922	12.3221	-2.15755	0.441422	-4.88772	1.02e-06	6.69e-05	NA	NA
ENSG00000232298	5.88447	-2.16323	0.423061	-5.11327	3.17e-07	2.48e-05	NA	NA
ENSG00000258451	10.5133	-2.16749	0.495261	-4.37645	1.21e-05	0.000458873	NA	NA
ENSG00000248319	19.8002	-2.17206	0.725157	-2.9953	0.00274177	0.0258137	LINC02275	100506085
ENSG00000235840	2.07865	-2.1722	0.630563	-3.44486	0.000571358	0.00850048	NA	NA
ENSG00000253647	2.02881	-2.173	0.572477	-3.79579	0.000147174	0.00314233	KCNIP1-OT1	101928033
ENSG00000174171	80.3531	-2.17526	0.449652	-4.83765	1.31e-06	8.23e-05	LOC105370792	105370792
ENSG00000250072	2.20804	-2.17616	0.521341	-4.17415	2.99e-05	0.000930367	SH3TC2-DT	255187
ENSG00000261054	12.2448	-2.20177	0.482317	-4.56498	5e-06	0.00023816	NA	NA
ENSG00000233256	14.7658	-2.203	0.662309	-3.32624	0.000880248	0.0112594	NA	NA
ENSG00000280916	199.99	-2.20426	0.579898	-3.80112	0.000144046	0.00309128	NA	NA
ENSG00000233754	1.6102	-2.20691	0.766757	-2.87824	0.00399903	0.0332236	NA	NA
ENSG00000253591	6.29753	-2.23281	0.63095	-3.53881	0.000401942	0.00669186	KCNIP1-AS1	105377716
ENSG00000243797	6.57737	-2.23657	0.515909	-4.33521	1.46e-05	0.000533587	NA	NA
ENSG00000230834	19.4021	-2.24403	0.670472	-3.34695	0.000817069	0.0106792	NA	NA
ENSG00000237248	276.405	-2.25262	0.382074	-5.89578	3.73e-09	6.66e-07	LINC00987	100499405
ENSG00000266936	21.2318	-2.26345	0.461895	-4.90034	9.57e-07	6.32e-05	NA	NA
ENSG00000227479	2.72151	-2.26387	0.745298	-3.03754	0.00238521	0.0236017	NA	NA
ENSG00000247416	2.51934	-2.26688	0.651085	-3.4817	0.000498236	0.0078144	LOC101928847	101928847
ENSG00000224810	64.595	-2.27827	0.513153	-4.43974	9.01e-06	0.000363339	NA	NA
ENSG00000257830	5.61157	-2.2983	0.607245	-3.7848	0.000153831	0.00323508	NA	NA
ENSG00000261175	1917.68	-2.30233	0.568373	-4.05074	5.11e-05	0.00140001	LINC02188	102724344
ENSG00000233332	24.246	-2.31449	0.611145	-3.78714	0.000152392	0.0032291	NA	NA
ENSG00000226780	1.29633	-2.32597	0.796168	-2.92146	0.00348394	0.0304518	NA	NA
ENSG00000233143	2.31729	-2.3298	0.8122	-2.86851	0.00412412	0.0338274	NA	NA
ENSG00000255427	4.17445	-2.34313	0.585515	-4.00182	6.29e-05	0.00164822	NA	NA
ENSG00000261332	12.1562	-2.34866	0.621074	-3.78161	0.00015582	0.00325599	NA	NA
ENSG00000235009	6.20613	-2.37667	0.74817	-3.17665	0.00148987	0.0168339	LINC01883	100996902
ENSG00000224717	28.304	-2.38412	0.518776	-4.59566	4.31e-06	0.000211685	LEMD1-DT	284577
ENSG00000259341	6.70728	-2.40298	0.634068	-3.78979	0.000150776	0.00321106	NA	NA
ENSG00000261161	2.0822	-2.42222	0.891125	-2.71816	0.00656465	0.0464103	NA	NA
ENSG00000234601	1.36212	-2.42304	0.746974	-3.24381	0.00117943	0.0141536	CHRM3-AS1	100873984
ENSG00000266268	2.34269	-2.45141	0.807647	-3.03525	0.00240339	0.0237536	NA	NA
ENSG00000230105	14.8285	-2.4582	0.531733	-4.623	3.78e-06	0.000190047	NA	NA
ENSG00000237167	4.3051	-2.46041	0.79451	-3.09676	0.00195645	0.0203428	NA	NA
ENSG00000271848	1.47886	-2.49126	0.613473	-4.06092	4.89e-05	0.00135364	NA	NA
ENSG00000234880	5.42541	-2.49408	0.576216	-4.32838	1.5e-05	0.000540943	LINC00163	727699
ENSG00000264449	1.10684	-2.49448	0.600727	-4.15244	3.29e-05	0.00100008	NA	NA
ENSG00000249699	1.70903	-2.497	0.692981	-3.60327	0.000314241	0.00551925	LINC02261	101929199
ENSG00000260877	16.829	-2.512	0.660238	-3.80469	0.000141983	0.00307058	NA	NA
ENSG00000261347	4.87334	-2.51743	0.925052	-2.72139	0.00650084	0.0461494	NA	NA
ENSG00000256321	0.905409	-2.52132	0.855991	-2.94549	0.0032244	0.0288443	LOC101928441	101928441
ENSG00000231106	721.413	-2.52435	0.559343	-4.51307	6.39e-06	0.000289815	NA	NA
ENSG00000254919	1.56107	-2.52714	0.931591	-2.71271	0.0066735	0.0469382	NA	NA
ENSG00000232598	13.0471	-2.55178	0.899721	-2.8362	0.00456545	0.0365192	NA	NA
ENSG00000267466	78.6436	-2.57218	0.658336	-3.90709	9.34e-05	0.00219559	NA	NA
ENSG00000243384	28.4477	-2.58192	0.69721	-3.70322	0.00021288	0.00408406	NA	NA
ENSG00000256234	177.982	-2.58669	0.416269	-6.21397	5.17e-10	1.31e-07	NA	NA
ENSG00000258851	8.8135	-2.59268	0.606795	-4.27274	1.93e-05	0.000669491	NA	NA
ENSG00000233705	129.534	-2.61853	0.699744	-3.74213	0.000182464	0.00361097	NA	NA
ENSG00000261821	14.3405	-2.62364	0.661055	-3.96886	7.22e-05	0.00181429	NA	NA
ENSG00000261616	102.785	-2.67384	0.434216	-6.15786	7.37e-10	1.69e-07	NA	NA
ENSG00000256733	5.61137	-2.67818	0.624576	-4.288	1.8e-05	0.000630345	NA	NA
ENSG00000255271	2.30031	-2.70012	0.869088	-3.10684	0.001891	0.0199339	NA	NA
ENSG00000268496	68.1156	-2.70489	0.681029	-3.97177	7.13e-05	0.00180268	NA	NA
ENSG00000269288	1.24753	-2.72312	0.696914	-3.9074	9.33e-05	0.00219559	NA	NA
ENSG00000254416	21.4095	-2.72856	0.536035	-5.09028	3.58e-07	2.7e-05	NA	NA
ENSG00000267432	38.2046	-2.75066	0.50385	-5.45927	4.78e-08	5.81e-06	NA	NA
ENSG00000253838	5.68132	-2.76705	0.66575	-4.1563	3.23e-05	0.000990527	NA	NA
ENSG00000275216	646.099	-2.77562	1.01249	-2.74138	0.00611808	0.0446407	NA	NA
ENSG00000253171	5.74732	-2.77623	0.802452	-3.45969	0.000540802	0.00825939	NA	NA
ENSG00000228971	35.0932	-2.78517	0.581207	-4.79204	1.65e-06	9.62e-05	LINC02607	100996635
ENSG00000261070	2.33561	-2.82283	0.668617	-4.22189	2.42e-05	0.000797176	LOC338694	338694
ENSG00000267506	101.048	-2.89681	0.645081	-4.49062	7.1e-06	0.000311994	NA	NA
ENSG00000234323	37.5316	-2.90124	0.508934	-5.70063	1.19e-08	1.79e-06	LINC01505	100996590
ENSG00000250509	18.8884	-2.90586	0.672313	-4.32219	1.54e-05	0.00055162	NA	NA
ENSG00000233907	4.89163	-2.90772	0.811348	-3.58381	0.000338612	0.00585834	LINC01761	440594
ENSG00000281692	8.98206	-2.90943	0.65435	-4.4463	8.74e-06	0.000355853	PACRG-AS1	285796
ENSG00000261121	74.3966	-2.93307	0.503863	-5.82115	5.84e-09	9.43e-07	LINC02473	107986266
ENSG00000226812	4.97508	-2.95627	0.87888	-3.36368	0.000769118	0.0102439	NA	NA
ENSG00000225298	4.93908	-2.974	0.712515	-4.17395	2.99e-05	0.000930367	LINC00113	54088
ENSG00000273124	3.9744	-3.00894	0.618197	-4.86729	1.13e-06	7.3e-05	NA	NA
ENSG00000226409	5.67666	-3.02596	0.70842	-4.27142	1.94e-05	0.000670693	NA	NA
ENSG00000223863	2.33493	-3.06036	1.01342	-3.01983	0.00252919	0.0244856	LINC01805	105374774
ENSG00000224265	1.56362	-3.09543	0.893515	-3.46433	0.000531563	0.00818412	NA	NA
ENSG00000258604	11.1822	-3.14784	0.534693	-5.88719	3.93e-09	6.87e-07	NA	NA
ENSG00000246820	13.3879	-3.15153	1.09044	-2.89016	0.00385046	0.0323739	NA	NA
ENSG00000259602	1.1577	-3.15514	0.739568	-4.2662	1.99e-05	0.000680985	NA	NA
ENSG00000232211	1.92605	-3.16261	1.05123	-3.00848	0.00262561	0.0252366	NA	NA
ENSG00000250579	33.8175	-3.21511	0.767593	-4.18856	2.81e-05	0.00088556	CTD-2297D10.2	101929176
ENSG00000229960	2.71702	-3.25	0.941628	-3.45148	0.00055753	0.00838393	NA	NA
ENSG00000264443	6.17063	-3.31481	0.617836	-5.3652	8.09e-08	8.59e-06	NA	NA
ENSG00000260026	6.49068	-3.34764	0.635672	-5.26631	1.39e-07	1.31e-05	LINC02189	101928614
ENSG00000224853	105.526	-3.36174	0.823133	-4.08408	4.43e-05	0.00125022	NA	NA
ENSG00000234810	14.4147	-3.40636	0.528664	-6.44333	1.17e-10	3.63e-08	NA	NA
ENSG00000237923	15.7379	-3.41792	0.766331	-4.4601	8.19e-06	0.000340189	LINC02570	105375014
ENSG00000226101	19.6073	-3.42164	0.399385	-8.56728	1.06e-17	1.27e-14	LINC02097	101928205
ENSG00000273312	4.17601	-3.4312	0.779602	-4.40122	1.08e-05	0.000417827	NA	NA
ENSG00000231817	151.446	-3.4476	0.661041	-5.21541	1.83e-07	1.64e-05	LINC01198	101929344
ENSG00000229224	1.66829	-3.46352	0.791474	-4.37604	1.21e-05	0.000458873	NA	NA
ENSG00000241767	1.73387	-3.47904	0.872606	-3.98696	6.69e-05	0.00173863	LINC01324	104355289
ENSG00000259094	15.4333	-3.48335	0.777523	-4.48006	7.46e-06	0.000321106	NA	NA
ENSG00000275186	18.6848	-3.52782	0.654254	-5.39213	6.96e-08	7.49e-06	NA	NA
ENSG00000271776	2.47956	-3.54334	0.948584	-3.7354	0.00018742	0.00369165	LOC780529	780529
ENSG00000232190	8.68595	-3.63447	0.796456	-4.56331	5.04e-06	0.00023871	LINC02181	440390
ENSG00000222044	12.6011	-3.69848	0.524041	-7.05762	1.69e-12	7.48e-10	NA	NA
ENSG00000255750	82.6885	-3.7096	0.585102	-6.34009	2.3e-10	6.42e-08	NA	NA
ENSG00000275465	7.0026	-3.77434	0.805391	-4.68634	2.78e-06	0.000149602	LOC158434	158434
ENSG00000225655	3.93908	-3.79954	0.910099	-4.17486	2.98e-05	0.000930367	NA	NA
ENSG00000272549	64.3909	-3.82068	0.501141	-7.62397	2.46e-14	2.06e-11	LINC02538	401286
ENSG00000258483	20.4494	-3.83515	0.695794	-5.5119	3.55e-08	4.45e-06	LINC02251	105371008
ENSG00000259446	3.44421	-3.93711	1.13905	-3.45648	0.000547276	0.00830809	LOC101928134	101928134
ENSG00000258868	6.39927	-4.07647	0.922314	-4.41982	9.88e-06	0.00039283	NA	NA
ENSG00000273214	3.01751	-4.09068	0.676118	-6.05025	1.45e-09	2.89e-07	NA	NA
ENSG00000203688	699.262	-4.19359	0.570738	-7.34766	2.02e-13	1.06e-10	LINC02487	441178
ENSG00000234899	1493.56	-4.40949	0.2645	-16.6711	2.13e-62	1.79e-58	SOX9-AS1	400618
ENSG00000230928	15.8492	-4.42028	0.591763	-7.46969	8.04e-14	4.82e-11	NA	NA
ENSG00000224795	2.90082	-4.6111	0.921961	-5.0014	5.69e-07	4.05e-05	NTM-AS1	101929637
ENSG00000242407	5.57808	-4.70577	0.957731	-4.91346	8.95e-07	5.96e-05	NA	NA
ENSG00000261959	22.9688	-4.80579	0.76595	-6.27429	3.51e-10	9.51e-08	NA	NA
ENSG00000259676	41.4683	-4.8788	0.900466	-5.41808	6.02e-08	6.83e-06	NA	NA
ENSG00000254626	111.984	-5.38966	0.932698	-5.77858	7.53e-09	1.15e-06	NA	NA
ENSG00000256124	425.65	-5.42238	0.393706	-13.7727	3.72e-43	1.04e-39	LINC01152	102606463
ENSG00000236242	9.66252	-5.58907	0.909148	-6.14759	7.87e-10	1.69e-07	MYO16-AS1	100885782
ENSG00000267304	21.9931	-5.61683	0.753038	-7.4589	8.72e-14	4.88e-11	NA	NA
ENSG00000228639	746.898	-5.81466	0.491569	-11.8288	2.77e-32	5.81e-29	NA	NA

## Sheet: Basal-like_TCGA_DGE_lncRNA_all
Supplementary Table 4. Differentially expressed lncRNAs between the SOX9-AS1 high expression group and the SOX9-AS1 low expression group in Basal-like-TCGA samples.
Gene_ID	baseMean	log2FoldChange	lfcSE	stat	pvalue	padj	symbol	entrez
ENSG00000253339	7.88896	6.16891	1.59442	3.86908	0.000109249	0.00423332	NA	NA
ENSG00000238117	11.5674	5.79063	0.975638	5.93522	2.93e-09	1e-06	NA	NA
ENSG00000244468	138.723	5.38913	0.660266	8.16206	3.29e-16	4.03e-13	NA	NA
ENSG00000261092	4.69115	5.24652	0.902135	5.81567	6.04e-09	1.61e-06	LINC02178	105371248
ENSG00000231574	112.795	4.39282	0.501917	8.75208	2.09e-18	4.48e-15	LINC02015	102724550
ENSG00000261761	1.87318	4.37296	1.47157	2.97164	0.00296217	0.0376292	LINC02616	100508631
ENSG00000250328	37.3693	4.37181	0.634187	6.89357	5.44e-12	4.24e-09	MGC32805	153163
ENSG00000226476	8.30847	4.33354	0.645371	6.71481	1.88e-11	1.24e-08	LINC01748	105378763
ENSG00000258616	4.33124	4.2415	0.990968	4.28016	1.87e-05	0.00122066	LINC02303	105370479
ENSG00000225882	15.1423	4.10263	1.29976	3.15645	0.00159703	0.0251819	LINC01456	105373144
ENSG00000259925	4.42197	4.09251	0.85793	4.77021	1.84e-06	0.000194528	NA	NA
ENSG00000277268	2.07395	3.9651	0.912979	4.34304	1.41e-05	0.00103541	LHX1-DT	102723471
ENSG00000225708	2.44106	3.94682	1.09803	3.59446	0.000325066	0.00943462	NA	NA
ENSG00000225790	8.92898	3.8945	0.681602	5.71375	1.11e-08	2.56e-06	NA	NA
ENSG00000275285	8.32697	3.88439	0.820833	4.73225	2.22e-06	0.000230126	NA	NA
ENSG00000223808	1.98868	3.75977	1.09163	3.44416	0.000572832	0.0131844	NA	NA
ENSG00000224141	15.9567	3.73353	1.23415	3.02517	0.00248491	0.033508	MIR548XHG	101927797
ENSG00000264265	1.81918	3.70801	0.78589	4.71823	2.38e-06	0.000239645	LINC01925	105376854
ENSG00000229964	3.39369	3.66091	0.658718	5.55762	2.73e-08	5.71e-06	NA	NA
ENSG00000253154	12.3089	3.58987	0.634644	5.65651	1.54e-08	3.31e-06	NA	NA
ENSG00000258837	27.2476	3.55561	0.580934	6.1205	9.33e-10	3.8e-07	NA	NA
ENSG00000249345	2.35906	3.42862	1.1817	2.90142	0.00371471	0.0432137	LINC02405	101927592
ENSG00000224750	1.80409	3.40919	1.13008	3.01678	0.00255476	0.0341779	NA	NA
ENSG00000268388	11.3086	3.3437	0.530845	6.29882	3e-10	1.35e-07	FENDRR	400550
ENSG00000253802	3.44404	3.31689	1.16488	2.84742	0.00440749	0.0483807	SIRLNT	112543493
ENSG00000242440	1.28667	3.3061	1.08255	3.05401	0.00225808	0.0318512	NA	NA
ENSG00000266869	2.56673	3.29666	0.798135	4.13045	3.62e-05	0.00199995	NA	NA
ENSG00000257500	1.41275	3.29272	0.946072	3.48041	0.000500649	0.0122434	NA	NA
ENSG00000230098	1.16332	3.2738	0.933303	3.50776	0.000451897	0.0114472	TCERG1L-AS1	101927489
ENSG00000238097	1.88113	3.25745	0.714919	4.55639	5.2e-06	0.00045467	LINC02037	101929337
ENSG00000261538	2.56057	3.23896	0.857314	3.77803	0.000158076	0.00573494	NA	NA
ENSG00000263711	14.8246	3.20373	0.93153	3.43921	0.000583418	0.0133562	LINC02864	400655
ENSG00000248740	2.66602	3.20181	0.879246	3.64154	0.000271013	0.00831689	NA	NA
ENSG00000234692	1.65201	3.18316	0.834191	3.81586	0.000135708	0.0050962	NA	NA
ENSG00000260254	2.02777	3.13697	0.875395	3.58349	0.000339035	0.00967697	NA	NA
ENSG00000256955	9.09984	3.10443	0.544161	5.70499	1.16e-08	2.62e-06	NA	NA
ENSG00000254632	3.58085	3.10213	0.690395	4.49327	7.01e-06	0.00058303	NA	NA
ENSG00000241475	3.89331	3.09966	0.722547	4.28991	1.79e-05	0.00119562	NA	NA
ENSG00000251381	159.292	3.07219	0.622286	4.93693	7.94e-07	0.000104537	LINC00958	100506305
ENSG00000249916	3.88464	3.05558	0.717053	4.26131	2.03e-05	0.00127013	NA	NA
ENSG00000253125	15.4592	2.97417	0.508151	5.85293	4.83e-09	1.38e-06	NA	NA
ENSG00000235643	1.2055	2.87723	0.85824	3.35248	0.000800901	0.0162463	LINC01647	101929181
ENSG00000259517	1.4135	2.82296	0.857797	3.29094	0.000998547	0.018749	NA	NA
ENSG00000254991	2.72521	2.80079	0.60234	4.64984	3.32e-06	0.000309158	NA	NA
ENSG00000265356	1.48781	2.76322	0.771198	3.58302	0.000339648	0.00967697	NA	NA
ENSG00000274002	1.49336	2.73921	0.697967	3.92455	8.69e-05	0.00365851	NA	NA
ENSG00000265179	12.9873	2.72495	0.638238	4.26948	1.96e-05	0.00124576	NA	NA
ENSG00000243321	1.82389	2.72179	0.756246	3.59908	0.000319342	0.00939591	LINC01998	107986046
ENSG00000204362	3.98776	2.72011	0.577455	4.7105	2.47e-06	0.000246012	LINC02783	400743
ENSG00000250538	0.950423	2.66491	0.921629	2.89152	0.00383379	0.0442384	LOC107986321	107986321
ENSG00000255689	2.28657	2.63229	0.785287	3.35202	0.000802254	0.0162463	NA	NA
ENSG00000261250	1.14567	2.63	0.869925	3.02324	0.0025008	0.0336664	NA	NA
ENSG00000278716	5.36244	2.59687	0.408589	6.35571	2.07e-10	9.87e-08	NA	NA
ENSG00000232044	44.8718	2.58546	0.506219	5.10739	3.27e-07	4.99e-05	NA	NA
ENSG00000253408	7.68837	2.52743	0.430512	5.87075	4.34e-09	1.28e-06	NA	NA
ENSG00000233365	19.4078	2.5221	0.551341	4.57449	4.77e-06	0.000426777	LOC101929297	101929297
ENSG00000204949	22.5246	2.51799	0.538695	4.67425	2.95e-06	0.000287057	FAM83A-AS1	100131726
ENSG00000228877	1.95921	2.49074	0.634779	3.92379	8.72e-05	0.00365851	NA	NA
ENSG00000235899	2.40862	2.41935	0.754618	3.20605	0.0013457	0.0226809	LINC01564	101927171
ENSG00000231532	1.12146	2.39009	0.802538	2.97816	0.0028998	0.0372235	LINC01249	727982
ENSG00000258479	16.0097	2.38213	0.396874	6.00223	1.95e-09	6.94e-07	NA	NA
ENSG00000255428	2.99672	2.36831	0.598711	3.95567	7.63e-05	0.00335099	LOC100132078	100132078
ENSG00000262521	1.57297	2.35355	0.816721	2.8817	0.00395534	0.0453133	NA	NA
ENSG00000224409	1.35386	2.33995	0.729711	3.20668	0.00134276	0.0226759	NA	NA
ENSG00000251361	1.01825	2.3312	0.664208	3.50974	0.00044854	0.0114437	NA	NA
ENSG00000237863	22.78	2.31931	0.688896	3.3667	0.000760732	0.0158863	NA	NA
ENSG00000230533	4.37637	2.30382	0.791721	2.90989	0.0036156	0.0424066	NA	NA
ENSG00000227066	58.8173	2.3027	0.53551	4.30001	1.71e-05	0.00116054	NA	NA
ENSG00000262920	1.3038	2.29354	0.757089	3.02942	0.00245021	0.0332995	NA	NA
ENSG00000262801	6.37373	2.28485	0.69953	3.26626	0.00108977	0.0200659	NA	NA
ENSG00000236054	2.1068	2.27295	0.667821	3.40353	0.000665204	0.0146791	NA	NA
ENSG00000227938	1.17769	2.2708	0.618757	3.66993	0.000242613	0.00783867	NA	NA
ENSG00000233539	5.56024	2.26866	0.601538	3.77143	0.000162318	0.00583929	LOC730338	730338
ENSG00000248810	18.3365	2.2663	0.519767	4.36023	1.3e-05	0.000984434	LINC02432	100507639
ENSG00000223523	1.70742	2.26037	0.724712	3.119	0.00181467	0.027163	NA	NA
ENSG00000254486	1.20855	2.25497	0.553839	4.07153	4.67e-05	0.00240899	LINC02547	105376554
ENSG00000270816	2.22282	2.2534	0.712635	3.16207	0.00156654	0.0247468	LINC00221	338005
ENSG00000253644	3.55998	2.2468	0.596505	3.76661	0.000165478	0.00590344	LINC02845	105375680
ENSG00000257042	3.81741	2.2286	0.460618	4.83829	1.31e-06	0.000153604	NA	NA
ENSG00000239572	4.99703	2.21693	0.556081	3.9867	6.7e-05	0.00303712	NA	NA
ENSG00000227640	22.199	2.2163	0.600257	3.69226	0.000222272	0.00735823	SOX21-AS1	100507533
ENSG00000253417	55.9776	2.21483	0.42976	5.15364	2.55e-07	3.98e-05	LINC02159	285629
ENSG00000196979	5.74898	2.20792	0.404992	5.45176	4.99e-08	9.49e-06	GPRACR	401554
ENSG00000234918	7.22217	2.18327	0.769294	2.83802	0.00453948	0.0494491	NA	NA
ENSG00000267709	14.7656	2.16167	0.44958	4.8082	1.52e-06	0.000176209	LOC101928844	101928844
ENSG00000259616	1.84471	2.15871	0.654359	3.29898	0.000970385	0.0184222	NA	NA
ENSG00000266988	0.868562	2.14963	0.730973	2.94078	0.0032739	0.0403745	LOC112268408	112268408
ENSG00000249267	7.8811	2.12485	0.663288	3.20351	0.00135763	0.0227923	LINC00939	400084
ENSG00000276527	5.15243	2.11292	0.518736	4.07321	4.64e-05	0.00240614	NA	NA
ENSG00000256615	0.876533	2.10679	0.687784	3.06316	0.0021901	0.0311854	NA	NA
ENSG00000228742	38.6466	2.1051	0.58838	3.57779	0.000346507	0.00980657	NA	NA
ENSG00000253315	3.6339	2.09774	0.538948	3.89229	9.93e-05	0.0040228	LINC01932	105377682
ENSG00000250584	2.37296	2.08072	0.686574	3.03059	0.0024408	0.0332243	LINC01511	100506791
ENSG00000234233	1.15901	2.06848	0.670908	3.08311	0.00204849	0.0297275	NA	NA
ENSG00000260454	5.05286	2.06684	0.598197	3.45511	0.000550062	0.0128885	NA	NA
ENSG00000228216	2.37623	2.05841	0.53027	3.88182	0.000103678	0.00407197	NA	NA
ENSG00000236120	52.4596	2.05567	0.335405	6.1289	8.85e-10	3.79e-07	LOC101928228	101928228
ENSG00000259527	6.89004	2.05349	0.682035	3.01082	0.00260541	0.0346626	LINC00052	145978
ENSG00000253302	66.8266	2.04236	0.380262	5.37092	7.83e-08	1.29e-05	STAU2-AS1	100128126
ENSG00000183242	46.0493	2.04037	0.41423	4.92569	8.41e-07	0.000109053	WT1-AS	51352
ENSG00000251399	1.02821	2.03906	0.671705	3.03565	0.0024002	0.0328283	NA	NA
ENSG00000146666	8.88907	2.03784	0.406274	5.01593	5.28e-07	7.41e-05	LINC00525	84847
ENSG00000173077	6.17315	2.03721	0.474606	4.29242	1.77e-05	0.00119149	DEC1	50514
ENSG00000227531	3.49273	2.03368	0.516541	3.93712	8.25e-05	0.00354812	NA	NA
ENSG00000235385	17.4162	2.00486	0.472162	4.24614	2.17e-05	0.00133967	LINC02154	109729169
ENSG00000253702	1.137	1.9915	0.635405	3.13422	0.00172314	0.0262051	NA	NA
ENSG00000249993	1.78541	1.98841	0.414167	4.80098	1.58e-06	0.000180244	BFSP2-AS1	85003
ENSG00000248596	37.1804	1.98676	0.463834	4.28334	1.84e-05	0.00121256	LOC643201	643201
ENSG00000265962	11.8861	1.98467	0.635118	3.12488	0.00177879	0.0268241	GACAT2	100287082
ENSG00000272727	2.3908	1.98275	0.580874	3.41339	0.000641607	0.0142687	LINC02266	105377466
ENSG00000223930	1.2436	1.98079	0.630399	3.14213	0.00167726	0.0258752	NA	NA
ENSG00000245688	1.02264	1.97198	0.670506	2.94103	0.00327125	0.0403745	NA	NA
ENSG00000240476	6.6722	1.96219	0.571501	3.4334	0.000596066	0.0134884	NA	NA
ENSG00000237576	1.08907	1.95636	0.535802	3.65128	0.000260938	0.00815384	NA	NA
ENSG00000230937	1188.3	1.94133	0.483697	4.01352	5.98e-05	0.00279876	MIR205HG	642587
ENSG00000277749	0.898757	1.93881	0.61759	3.13931	0.00169345	0.0259773	NA	NA
ENSG00000250777	1.67707	1.92763	0.540494	3.56642	0.00036189	0.0101157	NA	NA
ENSG00000237471	2.52209	1.92471	0.583733	3.29725	0.000976383	0.0184295	NA	NA
ENSG00000271850	4.42383	1.9227	0.583142	3.29714	0.000976734	0.0184295	LINC02343	105370158
ENSG00000241280	2.32884	1.91953	0.565629	3.39361	0.000689774	0.0150104	NA	NA
ENSG00000264660	1.14133	1.91765	0.630219	3.04284	0.00234359	0.0323857	NA	NA
ENSG00000260710	8.32923	1.89476	0.61807	3.06561	0.00217223	0.0309978	NA	NA
ENSG00000235337	2.46622	1.89207	0.534412	3.54048	0.0003994	0.0105431	NA	NA
ENSG00000214797	2.83085	1.87991	0.630125	2.98339	0.00285075	0.036704	NA	NA
ENSG00000237413	2.83576	1.87755	0.521484	3.60039	0.00031774	0.00939591	MGC27382	149047
ENSG00000266968	7.04504	1.87061	0.455297	4.10855	3.98e-05	0.002144	NA	NA
ENSG00000225756	58.1228	1.86797	0.287025	6.50806	7.61e-11	4.07e-08	DBH-AS1	138948
ENSG00000205622	11.5593	1.85889	0.424339	4.38067	1.18e-05	0.000912626	NA	NA
ENSG00000259094	18.8394	1.8454	0.633158	2.9146	0.0035615	0.0423046	NA	NA
ENSG00000273328	107.485	1.84212	0.488577	3.77038	0.000162998	0.00583929	NA	NA
ENSG00000275393	10.0794	1.83564	0.392942	4.67151	2.99e-06	0.000287634	NA	NA
ENSG00000247699	1.74697	1.83249	0.577488	3.1732	0.00150767	0.0240761	NA	NA
ENSG00000253706	16.6375	1.83216	0.511303	3.58331	0.00033927	0.00967697	NA	NA
ENSG00000254337	13.2908	1.80426	0.456494	3.95242	7.74e-05	0.00337962	NA	NA
ENSG00000258602	3.68084	1.79378	0.599639	2.99143	0.00277673	0.0361863	LINC01629	105370578
ENSG00000228044	8.42773	1.79156	0.484239	3.69973	0.000215826	0.00721836	LOC101927787	101927787
ENSG00000222033	21.5174	1.79021	0.551243	3.24758	0.0011639	0.0207416	LINC01124	440925
ENSG00000269902	1.0525	1.78346	0.628675	2.83686	0.004556	0.0495661	NA	NA
ENSG00000258314	25.599	1.77968	0.47732	3.72849	0.000192629	0.00662471	NA	NA
ENSG00000225255	24.6528	1.77466	0.53781	3.29979	0.00096757	0.0184096	PSLNR	106146148
ENSG00000180066	52.7878	1.77359	0.42454	4.17766	2.95e-05	0.00170384	NA	NA
ENSG00000250126	1.31383	1.77164	0.621462	2.85075	0.00436158	0.0479858	NA	NA
ENSG00000268170	3.61313	1.76552	0.561528	3.14413	0.00166581	0.0257914	NA	NA
ENSG00000226674	70.105	1.76526	0.346741	5.09101	3.56e-07	5.35e-05	TEX41	401014
ENSG00000236333	24.5117	1.7624	0.555897	3.17037	0.00152245	0.0241841	NA	NA
ENSG00000255733	30.174	1.75416	0.510301	3.43751	0.000587089	0.0133688	IFNG-AS1	100885789
ENSG00000259039	3.67311	1.73548	0.445434	3.89616	9.77e-05	0.0039846	NA	NA
ENSG00000280604	10.3613	1.72871	0.344884	5.01242	5.37e-07	7.42e-05	NA	NA
ENSG00000277089	8.9799	1.72688	0.400083	4.31629	1.59e-05	0.00108683	NA	NA
ENSG00000225431	203.232	1.71837	0.426434	4.02962	5.59e-05	0.00267222	LINC01671	101928233
ENSG00000253690	1.67236	1.70758	0.572097	2.98477	0.00283789	0.0365934	NA	NA
ENSG00000258711	20.8882	1.69896	0.465443	3.6502	0.000262039	0.00815846	NA	NA
ENSG00000258502	2.03851	1.69842	0.497274	3.41545	0.000636762	0.0142349	LINC02290	105370540
ENSG00000260876	6.63223	1.6662	0.377951	4.40851	1.04e-05	0.000817588	LINC01229	101928248
ENSG00000231426	3.12352	1.66431	0.513993	3.238	0.0012037	0.0211396	FILNC1	100132735
ENSG00000264215	1.40672	1.65768	0.479282	3.45867	0.000542853	0.0128598	NA	NA
ENSG00000261033	8.20771	1.65614	0.491484	3.36968	0.000752569	0.0157929	NA	NA
ENSG00000236078	1.1435	1.6541	0.521236	3.17343	0.0015065	0.0240761	LINC01447	101929086
ENSG00000269970	5.0905	1.6541	0.345611	4.786	1.7e-06	0.000189181	NA	NA
ENSG00000236345	6.09296	1.64306	0.507474	3.23772	0.00120487	0.0211396	SCAT8	112935969
ENSG00000224577	13.2065	1.63406	0.386315	4.22985	2.34e-05	0.00143014	LINC01117	102724224
ENSG00000249684	27.5942	1.6262	0.314347	5.17328	2.3e-07	3.65e-05	NA	NA
ENSG00000250493	0.866004	1.62042	0.564804	2.869	0.00411768	0.0462065	LOC101929227	101929227
ENSG00000235526	3.84321	1.61592	0.537245	3.00778	0.00263162	0.0348791	NA	NA
ENSG00000214894	12.6774	1.60711	0.36336	4.4229	9.74e-06	0.000772038	LINC00243	401247
ENSG00000249849	1.10619	1.60412	0.549467	2.9194	0.00350702	0.0420417	NA	NA
ENSG00000232774	59.7686	1.60079	0.325734	4.9144	8.91e-07	0.000109349	FLJ22447	400221
ENSG00000236481	12.7478	1.59618	0.387516	4.119	3.81e-05	0.00207516	NA	NA
ENSG00000236013	7.19433	1.59458	0.510304	3.12476	0.0017795	0.0268241	LOC100507477	100507477
ENSG00000235010	1.4823	1.59169	0.518611	3.06914	0.00214673	0.0307878	NA	NA
ENSG00000224592	6.98398	1.59089	0.43662	3.64365	0.000268796	0.00827852	NA	NA
ENSG00000260868	10.3389	1.58341	0.322431	4.91086	9.07e-07	0.000109349	LINC01960	100128905
ENSG00000265971	4.31633	1.5791	0.389481	4.05438	5.03e-05	0.00253167	NA	NA
ENSG00000261435	2.44975	1.56502	0.450974	3.47032	0.000519847	0.0124328	NA	NA
ENSG00000229228	13.7909	1.56402	0.425604	3.67482	0.00023802	0.00771943	LINC00582	100287814
ENSG00000163364	240.057	1.5613	0.327223	4.77136	1.83e-06	0.000194528	NA	NA
ENSG00000267943	17.3779	1.55901	0.460794	3.38331	0.000716181	0.01535	NA	NA
ENSG00000276851	2.02197	1.54944	0.546664	2.83435	0.00459196	0.0497502	NA	NA
ENSG00000242147	34.1857	1.53989	0.41042	3.75199	0.000175434	0.00618135	LINC02657	105376382
ENSG00000234663	13.4212	1.53453	0.343414	4.46845	7.88e-06	0.000642453	NA	NA
ENSG00000267092	1.26508	1.53133	0.486142	3.14996	0.00163292	0.0255094	NA	NA
ENSG00000233901	465.622	1.53105	0.320374	4.77895	1.76e-06	0.000190976	LINC01503	100506119
ENSG00000251576	1.52398	1.52316	0.509927	2.98701	0.00281724	0.036492	LINC01267	101927565
ENSG00000254872	7.37195	1.51865	0.40214	3.77642	0.000159096	0.0057476	LINC02688	101927503
ENSG00000234956	2.0956	1.51006	0.469762	3.21452	0.00130661	0.0223297	LINC02539	100507406
ENSG00000250195	2.06226	1.50663	0.517176	2.91318	0.00357767	0.0423046	LOC105377448	105377448
ENSG00000249352	18.4401	1.50373	0.417464	3.60206	0.000315705	0.00938566	NA	NA
ENSG00000258791	7.96482	1.50064	0.505172	2.97054	0.00297272	0.0376515	LINC00520	645687
ENSG00000226125	5.15	1.50026	0.317744	4.72159	2.34e-06	0.000238522	LINC01907	151475
ENSG00000264449	1.21239	-1.51006	0.527392	-2.86325	0.00419315	0.046747	NA	NA
ENSG00000273403	47.9411	-1.51258	0.354422	-4.26774	1.97e-05	0.00124576	NA	NA
ENSG00000261054	19.3821	-1.51709	0.414935	-3.65622	0.000255957	0.00805699	NA	NA
ENSG00000263499	1.88525	-1.51726	0.466048	-3.25559	0.00113157	0.0203968	LOC101927539	101927539
ENSG00000255606	1.38486	-1.51767	0.531089	-2.85766	0.00426771	0.0472095	NA	NA
ENSG00000265485	19.014	-1.51912	0.390639	-3.88881	0.000100739	0.0040391	LINC01915	729950
ENSG00000260661	2.24895	-1.53156	0.474948	-3.2247	0.00126105	0.0218005	NA	NA
ENSG00000237751	39.1371	-1.53248	0.379328	-4.03999	5.35e-05	0.00261706	LINC01143	104355141
ENSG00000260420	10.3311	-1.53302	0.521122	-2.94176	0.00326349	0.0403745	LINC02182	101928880
ENSG00000269288	1.36305	-1.5463	0.530134	-2.91681	0.00353632	0.0422288	NA	NA
ENSG00000262313	1.60324	-1.55046	0.512459	-3.02552	0.00248207	0.033508	NA	NA
ENSG00000235902	5.3888	-1.55991	0.400163	-3.89817	9.69e-05	0.00397056	NA	NA
ENSG00000267922	8.23896	-1.58544	0.445173	-3.56141	0.000368869	0.0101157	NA	NA
ENSG00000261070	2.32113	-1.59221	0.500913	-3.17862	0.00147979	0.0239508	LOC338694	338694
ENSG00000246731	42.9273	-1.60573	0.24443	-6.56927	5.06e-11	2.89e-08	MGC16275	85001
ENSG00000274312	5.77411	-1.61336	0.543036	-2.97099	0.00296843	0.0376515	NA	NA
ENSG00000234722	12.7195	-1.61516	0.564949	-2.85895	0.00425044	0.0471221	LINC01287	103724390
ENSG00000266278	31.0325	-1.61881	0.407607	-3.97149	7.14e-05	0.00316865	LINC01910	101060542
ENSG00000253730	5.63257	-1.61912	0.396819	-4.08026	4.5e-05	0.00237758	NA	NA
ENSG00000276476	18.5021	-1.62472	0.416752	-3.89854	9.68e-05	0.00397056	LINC00540	100506622
ENSG00000236663	13.6305	-1.62797	0.413239	-3.93954	8.16e-05	0.00353027	FRGCA	106481742
ENSG00000254238	3.25188	-1.6293	0.535685	-3.04153	0.00235381	0.0324205	NA	NA
ENSG00000253647	2.9751	-1.6302	0.50153	-3.25045	0.00115223	0.0206389	KCNIP1-OT1	101928033
ENSG00000243384	29.2899	-1.63345	0.551702	-2.96074	0.00306899	0.0385289	NA	NA
ENSG00000261175	1904.02	-1.6366	0.383523	-4.26727	1.98e-05	0.00124576	LINC02188	102724344
ENSG00000226797	0.890169	-1.64467	0.501252	-3.28112	0.00103397	0.0192036	NA	NA
ENSG00000226627	2.01964	-1.65102	0.541987	-3.04624	0.00231727	0.0322609	SHANK2-AS1	100874198
ENSG00000233354	4.16927	-1.65449	0.49264	-3.35841	0.000783925	0.0161734	LINC00028	140875
ENSG00000253944	4.08595	-1.66186	0.411742	-4.03618	5.43e-05	0.00263501	NA	NA
ENSG00000234477	41.0798	-1.66518	0.338444	-4.92011	8.65e-07	0.000109349	NA	NA
ENSG00000248118	1.95574	-1.66519	0.520611	-3.19854	0.00138127	0.0230086	LINC01019	285577
ENSG00000242767	2.76843	-1.66776	0.451736	-3.6919	0.000222586	0.00735823	ZBTB20-AS4	100874131
ENSG00000267069	7.45696	-1.67553	0.480645	-3.48601	0.000490275	0.0120972	NA	NA
ENSG00000259774	2.95195	-1.67641	0.514236	-3.26	0.00111412	0.0201942	LOC103171574	103171574
ENSG00000237125	48.7158	-1.67728	0.303073	-5.53424	3.13e-08	6.37e-06	HAND2-AS1	79804
ENSG00000266578	11.0663	-1.67946	0.397493	-4.22514	2.39e-05	0.00145003	NA	NA
ENSG00000260807	669.654	-1.68046	0.401042	-4.19023	2.79e-05	0.00163426	LMF1	64788
ENSG00000253164	29.3167	-1.68786	0.484114	-3.4865	0.000489378	0.0120972	NA	NA
ENSG00000271766	2.14526	-1.69122	0.586936	-2.88143	0.0039587	0.0453133	NA	NA
ENSG00000239265	4.89626	-1.69127	0.444493	-3.80493	0.000141845	0.00523482	NA	NA
ENSG00000267506	93.8727	-1.70042	0.533814	-3.18542	0.00144542	0.0237082	NA	NA
ENSG00000266936	22.4741	-1.70142	0.312793	-5.43944	5.34e-08	9.95e-06	NA	NA
ENSG00000257830	5.15605	-1.70242	0.43838	-3.88343	0.000102991	0.00406365	NA	NA
ENSG00000261645	5.05874	-1.71019	0.595054	-2.874	0.00405312	0.0459639	DISC1FP1	101929222
ENSG00000253671	32.3544	-1.71631	0.353717	-4.85221	1.22e-06	0.000145191	LOC101930275	101930275
ENSG00000249453	1.23943	-1.71769	0.596996	-2.87722	0.00401194	0.0456785	NA	NA
ENSG00000245685	30.2039	-1.71843	0.298595	-5.75505	8.66e-09	2.06e-06	FRG1-DT	728339
ENSG00000258425	2.13205	-1.72144	0.49473	-3.47955	0.00050225	0.0122434	NA	NA
ENSG00000251604	8.48444	-1.73423	0.597523	-2.90236	0.00370362	0.0431434	NA	NA
ENSG00000174171	88.0683	-1.74182	0.385709	-4.51589	6.31e-06	0.000534496	LOC105370792	105370792
ENSG00000258851	7.564	-1.76593	0.481787	-3.66538	0.000246969	0.00791388	NA	NA
ENSG00000274023	1.0592	-1.77287	0.528395	-3.35519	0.000793106	0.0162463	NA	NA
ENSG00000250174	1.34716	-1.77725	0.494176	-3.59638	0.00032267	0.00941087	MYLK-AS2	100873940
ENSG00000258451	9.84966	-1.78784	0.396796	-4.50569	6.62e-06	0.000555334	NA	NA
ENSG00000276093	8.07776	-1.79508	0.561114	-3.19913	0.00137841	0.0230058	NA	NA
ENSG00000224675	5.37764	-1.8068	0.31781	-5.68515	1.31e-08	2.87e-06	LOC100144595	100144595
ENSG00000248319	12.8722	-1.81327	0.528204	-3.4329	0.000597155	0.0134884	LINC02275	100506085
ENSG00000248517	23.646	-1.8141	0.574834	-3.15586	0.00160023	0.025186	NA	NA
ENSG00000272970	120.056	-1.81926	0.33572	-5.41898	5.99e-08	1.07e-05	LOC107986163	107986163
ENSG00000249436	5.93263	-1.82534	0.554936	-3.28929	0.00100442	0.0187769	LINCR-0003	100996645
ENSG00000249534	1.04033	-1.84189	0.605615	-3.04134	0.00235524	0.0324205	LINC01258	101928776
ENSG00000255693	12.792	-1.84405	0.462569	-3.98655	6.7e-05	0.00303712	LINC02389	400046
ENSG00000260944	3.98701	-1.84709	0.525426	-3.51542	0.000439064	0.0113085	FOXC2-AS1	103752587
ENSG00000254687	1.65231	-1.86124	0.618226	-3.01062	0.00260718	0.0346626	NA	NA
ENSG00000250961	11.3255	-1.87087	0.521106	-3.59018	0.000330447	0.00955839	NA	NA
ENSG00000249743	2.93379	-1.87644	0.529237	-3.54555	0.00039179	0.0104177	NA	NA
ENSG00000267627	2.67433	-1.8878	0.435751	-4.33231	1.48e-05	0.00105281	NA	NA
ENSG00000237248	248.412	-1.89205	0.3098	-6.10732	1.01e-09	3.94e-07	LINC00987	100499405
ENSG00000229401	2.8927	-1.90544	0.398545	-4.78097	1.74e-06	0.000190976	MIR5689HG	106660610
ENSG00000224717	25.6002	-1.9067	0.409082	-4.66091	3.15e-06	0.000299492	LEMD1-DT	284577
ENSG00000224810	48.921	-1.94191	0.425961	-4.5589	5.14e-06	0.000453905	NA	NA
ENSG00000259495	303.016	-1.94918	0.387419	-5.03119	4.87e-07	6.96e-05	NA	NA
ENSG00000229912	3.3662	-1.95764	0.50305	-3.89155	9.96e-05	0.0040228	NA	NA
ENSG00000260664	2.76066	-1.96207	0.649591	-3.02048	0.00252377	0.0338692	NA	NA
ENSG00000248491	3.53969	-1.97923	0.582231	-3.3994	0.000675344	0.0148264	NA	NA
ENSG00000257657	1.21924	-2.00153	0.64248	-3.11531	0.00183752	0.0272216	NA	NA
ENSG00000271776	2.26883	-2.00537	0.701506	-2.85866	0.00425431	0.0471221	LOC780529	780529
ENSG00000222044	10.1087	-2.0071	0.424217	-4.7313	2.23e-06	0.000230126	NA	NA
ENSG00000246095	34.2534	-2.01171	0.435416	-4.6202	3.83e-06	0.00035295	NA	NA
ENSG00000231817	151.761	-2.02143	0.481062	-4.20202	2.65e-05	0.00156208	LINC01198	101929344
ENSG00000233332	30.1613	-2.03804	0.580132	-3.51306	0.000442971	0.0113555	NA	NA
ENSG00000231106	908.941	-2.03835	0.450508	-4.52456	6.05e-06	0.000523418	NA	NA
ENSG00000256733	5.37893	-2.05295	0.438006	-4.68703	2.77e-06	0.000272802	NA	NA
ENSG00000265944	1.01466	-2.05872	0.724393	-2.84199	0.0044833	0.049087	LINC01387	100130480
ENSG00000271848	1.39548	-2.06788	0.478924	-4.31776	1.58e-05	0.00108683	NA	NA
ENSG00000251379	1.65351	-2.07945	0.651829	-3.19018	0.00142185	0.0234844	NA	NA
ENSG00000237167	4.93109	-2.08182	0.612	-3.40166	0.000669772	0.0147419	NA	NA
ENSG00000246541	0.884885	-2.09836	0.724526	-2.89619	0.00377729	0.0438227	LOC101929210	101929210
ENSG00000258483	19.9897	-2.09879	0.622564	-3.37121	0.000748397	0.0157439	LINC02251	105371008
ENSG00000268621	39.9577	-2.12723	0.51337	-4.14367	3.42e-05	0.00192528	IGFL2-AS1	645553
ENSG00000227479	2.39845	-2.1289	0.56287	-3.78222	0.000155438	0.00566325	NA	NA
ENSG00000225298	9.4153	-2.1325	0.571827	-3.72927	0.000192032	0.00662471	LINC00113	54088
ENSG00000249752	0.712911	-2.15221	0.723831	-2.97337	0.00294553	0.0375292	NA	NA
ENSG00000253171	3.29226	-2.15326	0.589325	-3.65378	0.000258405	0.00810426	NA	NA
ENSG00000188660	1.85033	-2.1833	0.698498	-3.12571	0.00177379	0.0268241	LINC00319	284836
ENSG00000235096	3.9593	-2.19168	0.588855	-3.72193	0.000197708	0.00674413	NA	NA
ENSG00000270141	1.37092	-2.20331	0.508422	-4.33363	1.47e-05	0.00105281	NA	NA
ENSG00000280989	1.53654	-2.22663	0.635472	-3.5039	0.000458497	0.0115801	LINC00581	100874531
ENSG00000260440	1.35187	-2.2624	0.785692	-2.8795	0.00398309	0.0454347	NA	NA
ENSG00000268496	82.0335	-2.28281	0.50509	-4.51962	6.2e-06	0.00053043	NA	NA
ENSG00000234476	28.3745	-2.28457	0.422163	-5.41159	6.25e-08	1.07e-05	NA	NA
ENSG00000261426	0.850838	-2.28923	0.807682	-2.83432	0.00459228	0.0497502	NA	NA
ENSG00000275016	1.34407	-2.2918	0.66773	-3.43223	0.000598645	0.0134884	NA	NA
ENSG00000234810	13.4476	-2.31504	0.398675	-5.80685	6.37e-09	1.61e-06	NA	NA
ENSG00000224374	1.18933	-2.34334	0.802237	-2.92101	0.00348901	0.0419641	NA	NA
ENSG00000226101	19.3854	-2.36043	0.309711	-7.62138	2.51e-14	2.69e-11	LINC02097	101928205
ENSG00000246228	451.143	-2.37139	0.400138	-5.92643	3.1e-09	1.02e-06	CASC8	727677
ENSG00000258604	13.6938	-2.38016	0.477918	-4.98027	6.35e-07	8.63e-05	NA	NA
ENSG00000232190	8.89599	-2.38593	0.678793	-3.51496	0.00043982	0.0113085	LINC02181	440390
ENSG00000273214	3.23426	-2.39893	0.652015	-3.67925	0.000233917	0.00767357	NA	NA
ENSG00000255216	1.27853	-2.41659	0.816503	-2.95969	0.00307952	0.0386045	NA	NA
ENSG00000224853	118.072	-2.46084	0.588384	-4.18237	2.88e-05	0.00168031	NA	NA
ENSG00000235126	7.05338	-2.46331	0.579202	-4.25294	2.11e-05	0.00130899	NA	NA
ENSG00000256321	0.683515	-2.46589	0.727652	-3.38883	0.00070192	0.0151479	LOC101928441	101928441
ENSG00000278484	11.338	-2.48765	0.714521	-3.48157	0.000498491	0.0122295	NA	NA
ENSG00000267038	28.9576	-2.50639	0.671207	-3.73416	0.000188343	0.00656769	NA	NA
ENSG00000275216	496.522	-2.51678	0.810362	-3.10575	0.00189799	0.0278194	NA	NA
ENSG00000261121	79.7868	-2.52127	0.434245	-5.80609	6.39e-09	1.61e-06	LINC02473	107986266
ENSG00000234601	1.7422	-2.53176	0.653964	-3.87141	0.000108206	0.00423042	CHRM3-AS1	100873984
ENSG00000269745	4.25626	-2.54301	0.794855	-3.19934	0.00137741	0.0230058	NA	NA
ENSG00000251574	1.11221	-2.59684	0.7649	-3.395	0.000686277	0.0149895	LOC105379109	105379109
ENSG00000261616	157.618	-2.62801	0.355579	-7.3908	1.46e-13	1.39e-10	NA	NA
ENSG00000258868	2.43084	-2.63267	0.738416	-3.56529	0.000363452	0.0101157	NA	NA
ENSG00000233684	3.95687	-2.6421	0.725856	-3.63998	0.000272657	0.00833745	NA	NA
ENSG00000254626	56.9183	-2.65555	0.745661	-3.56134	0.000368965	0.0101157	NA	NA
ENSG00000228643	8.01293	-2.65799	0.452461	-5.87452	4.24e-09	1.28e-06	NA	NA
ENSG00000236069	26.4359	-2.69585	0.54876	-4.91263	8.99e-07	0.000109349	NA	NA
ENSG00000246820	9.96118	-2.7018	0.850775	-3.17569	0.00149481	0.0239843	NA	NA
ENSG00000249699	2.63905	-2.70379	0.668458	-4.04481	5.24e-05	0.00260669	LINC02261	101929199
ENSG00000260026	6.49266	-2.71256	0.497337	-5.45417	4.92e-08	9.49e-06	LINC02189	101928614
ENSG00000273312	3.49851	-2.77523	0.547639	-5.06763	4.03e-07	5.95e-05	NA	NA
ENSG00000247416	2.90069	-2.80356	0.511353	-5.48262	4.19e-08	8.34e-06	LOC101928847	101928847
ENSG00000259602	1.56716	-2.81561	0.68108	-4.13404	3.56e-05	0.00198171	NA	NA
ENSG00000261161	1.39028	-2.82351	0.860731	-3.28037	0.00103671	0.0192128	NA	NA
ENSG00000259446	7.58554	-2.8338	0.861291	-3.29017	0.00100126	0.0187589	LOC101928134	101928134
ENSG00000242407	2.5343	-2.84503	0.684346	-4.1573	3.22e-05	0.00183814	NA	NA
ENSG00000238034	3.83384	-2.93856	0.909428	-3.23122	0.00123265	0.0214908	NA	NA
ENSG00000235343	1.05302	-2.97507	1.01495	-2.93125	0.00337598	0.04101	LINC01665	101929350
ENSG00000259676	13.7909	-3.04528	0.603075	-5.04958	4.43e-07	6.43e-05	NA	NA
ENSG00000234323	38.2451	-3.07578	0.448689	-6.85504	7.13e-12	5.09e-09	LINC01505	100996590
ENSG00000230928	11.0987	-3.0871	0.44519	-6.93434	4.08e-12	3.49e-09	NA	NA
ENSG00000235519	1.09676	-3.15566	1.00535	-3.13887	0.00169602	0.0259773	NA	NA
ENSG00000264443	4.97703	-3.23777	0.483578	-6.69543	2.15e-11	1.32e-08	NA	NA
ENSG00000229224	1.98209	-3.2787	0.608047	-5.39218	6.96e-08	1.17e-05	NA	NA
ENSG00000226506	1.44803	-3.44319	0.933269	-3.68938	0.000224798	0.00740278	LOC101929551	101929551
ENSG00000234899	1516.12	-3.49213	0.162768	-21.4546	4.13e-102	3.54e-98	SOX9-AS1	400618
ENSG00000225655	2.47692	-3.54679	0.652894	-5.43241	5.56e-08	1.01e-05	NA	NA
ENSG00000228295	53.1771	-3.75754	1.18155	-3.18018	0.00147186	0.0239128	NA	NA
ENSG00000224795	1.86382	-4.04377	0.884079	-4.57399	4.79e-06	0.000426777	NTM-AS1	101929637
ENSG00000256124	408.098	-4.26919	0.323643	-13.1911	9.88e-40	4.23e-36	LINC01152	102606463
ENSG00000236242	9.33384	-4.38599	0.844339	-5.19459	2.05e-07	3.31e-05	MYO16-AS1	100885782
ENSG00000228639	773.429	-4.40959	0.348336	-12.659	9.97e-37	2.85e-33	NA	NA
ENSG00000267304	30.8105	-4.84466	0.582203	-8.32126	8.7e-17	1.49e-13	NA	NA
ENSG00000261959	32.8799	-5.389	0.654302	-8.23625	1.78e-16	2.54e-13	NA	NA
