# Supplementary material for: LncRNA SOX9-AS1 triggers a transcriptional program involved in lipid metabolic reprogramming, cell migration and invasion in triple-negative breast cancer
Source: Sci Rep. 2024 Jan 17;14:1483. doi: 10.1038/s41598-024-51947-2 (PMC10794186; doi:10.1038/s41598-024-51947-2)
Supplement: Supplementary file 7 — Supplementary Table 5. [file 41598_2024_51947_MOESM7_ESM.xlsx]

## Sheet: TNBC_TCGA_Gene_Ontology
Supplementary Table 5. Gene Ontology enrichment analysis of the differentially expressed genes in TNBC-TCGA.
	ID	Description	GeneRatio	BgRatio	pvalue	p.adjust	qvalue	geneID	Count
GO:0010466	GO:0010466	negative regulation of peptidase activity	43/1033	262/18670	1.32e-10	6.46e-07	5.63e-07	TFAP2B/DPEP1/HGF/SERPINB3/NGFR/PAX2/SERPIND1/CST4/AMBP/CSTA/PI3/SPINK5/TIMP4/WFDC12/CST2/WFDC5/CST6/SFN/SERPINA11/SERPINB13/SERPINB4/C4B/SPINK8/WFDC6/CARD17/CARD18/R3HDML/EPPIN/ITIH6/WFDC1/SMR3A/CRYAB/VIL1/PI15/SERPINA10/FABP1/SERPINB7/SMR3B/SERPINA5/SERPINA3/SERPINB2/COL28A1/SERPINB10	43
GO:0010951	GO:0010951	negative regulation of endopeptidase activity	40/1033	250/18670	1.26e-09	3.08e-06	2.69e-06	TFAP2B/DPEP1/HGF/SERPINB3/NGFR/PAX2/SERPIND1/CST4/AMBP/CSTA/PI3/SPINK5/TIMP4/WFDC12/CST2/WFDC5/CST6/SFN/SERPINA11/SERPINB13/SERPINB4/C4B/SPINK8/CARD17/CARD18/EPPIN/ITIH6/WFDC1/SMR3A/CRYAB/VIL1/SERPINA10/FABP1/SERPINB7/SMR3B/SERPINA5/SERPINA3/SERPINB2/COL28A1/SERPINB10	40
GO:0043588	GO:0043588	skin development	54/1033	419/18670	5.99e-09	8.14e-06	7.1e-06	ITGA3/TFAP2B/TP63/FA2H/CASP14/MSX2/CSTA/PI3/SOX21/TGM3/TCF15/KRT33B/ATP8A2/PLAAT4/SPINK5/S100A7/ABCA12/CERS3/IL20/IVL/KRT1/ACER1/SPRR1B/KRT78/KRT75/KRT6C/KRT13/KRT20/SFN/ALOX15B/SPRR4/POU3F1/KRT73/KRT5/KRT3/ASCL4/LCE1C/SERPINB13/CDSN/KRT6A/SPRR2A/PAX6/FOXC1/FGFR2/KRT23/KLK14/DSG3/KRT85/EDAR/FRAS1/LGR5/SOSTDC1/KRT40/KRTAP2-3	54
GO:0001655	GO:0001655	urogenital system development	46/1033	330/18670	7.1e-09	8.14e-06	7.1e-06	HOXA11/ITGA3/TFAP2B/TP63/PAX2/UPK3A/GATA3/ZBTB16/PGF/HOXD11/FOXA1/SLC34A1/LIN28A/CYP19A1/GCNT3/REN/EAF2/HPGD/RET/AR/GATA2/ALOX15B/WT1/HES5/LHX1/HNF1B/SOX8/CRLF1/PROM1/FOXC1/FGFR2/SFRP1/LIF/EPHA7/FGF2/FRAS1/LGR5/OSR1/ADAMTS16/BMP6/ANGPT1/SERPINB7/IRX1/ID4/FOXC2/POU3F3	46
GO:0070268	GO:0070268	cornification	24/1033	112/18670	8.33e-09	8.14e-06	7.1e-06	CASP14/CSTA/PI3/KRT33B/SPINK5/IVL/KRT1/SPRR1B/KRT78/KRT75/KRT6C/KRT13/KRT20/KRT73/KRT5/KRT3/CDSN/KRT6A/SPRR2A/KRT23/KLK14/DSG3/KRT85/KRT40	24
GO:0045165	GO:0045165	cell fate commitment	40/1033	270/18670	1.22e-08	9.91e-06	8.64e-06	HOXA11/PAX2/GATA3/CHD5/SPDEF/HOXD10/FOXA1/PPARG/GSC/GCM1/ASCL1/FOXN4/DLX1/WNT3A/WNT7A/BATF/ISL2/AR/GAP43/ERBB4/GATA2/SOX2/WT1/HES5/HNF1B/SOX8/PAX6/FGFR2/SFRP1/SOX6/TBX4/SOX5/ELF5/TBR1/FGF2/NTRK3/FZD7/SOSTDC1/FOXC2/ZNF521	40
GO:0042445	GO:0042445	hormone metabolic process	36/1033	232/18670	1.92e-08	1.34e-05	1.17e-05	IYD/DHRS9/RDH8/AFP/DHRS2/CRYM/SLC5A5/GATA3/SULT1E1/SLC5A7/TPO/AKR1D1/CHST8/PCSK2/FOXA1/ACE2/CYP19A1/RDH16/REN/AWAT2/ADM/PCSK1/DIO3/AKR1B10/HSD3B1/SLC44A4/DIO1/UGT2B11/AKR1B15/UGT1A7/ADH1C/SRD5A2/PPARGC1A/BMP6/CHST9/CYP27C1	36
GO:0030198	GO:0030198	extracellular matrix organization	48/1033	368/18670	2.88e-08	1.68e-05	1.46e-05	ITGA3/COL23A1/CPB2/TLL2/HAS3/SMPD3/TGFBI/TCF15/SPINK5/WNT3A/CREB3L1/MMP10/KLK2/FGG/FGA/FGB/NDNF/WT1/COL4A6/CAPNS2/MMP28/COL9A2/FOXC1/COL19A1/COL9A3/LAMA1/ITGB8/COL9A1/MATN4/NCAN/MMP7/LOXL4/FGF2/COL2A1/FBLN5/ITGA10/ITGA9/HAPLN1/SCUBE3/GAS2/ACAN/PTX3/MELTF/TNFRSF11B/FOXC2/COL25A1/COL11A2/COL28A1	48
GO:0052547	GO:0052547	regulation of peptidase activity	55/1033	452/18670	3.27e-08	1.68e-05	1.46e-05	TFAP2B/DPEP1/HGF/SERPINB3/NGFR/TP63/PAX2/SERPIND1/CST4/AMBP/P2RX1/CSTA/PI3/EGLN3/PPARG/SPINK5/S100A8/WNT3A/TIMP4/S100A9/WFDC12/CST2/WFDC5/CST6/SFN/SOX2/FOXL2/MAPT/SERPINA11/SERPINB13/SERPINB4/C4B/SPINK8/WFDC6/CARD17/CARD18/R3HDML/EPPIN/ITIH6/WFDC1/SMR3A/CRYAB/VIL1/EPHA7/PI15/SERPINA10/FABP1/SERPINB7/SMR3B/GRIN2A/SERPINA5/SERPINA3/SERPINB2/COL28A1/SERPINB10	55
GO:0018958	GO:0018958	phenol-containing compound metabolic process	22/1033	103/18670	3.68e-08	1.68e-05	1.46e-05	IYD/SNCB/CRYM/SLC5A5/GATA3/TPO/DBH/DDC/HDC/PNMT/SLC6A3/SLC45A2/TACR3/TH/DRD1/MAOA/SULT1A2/DIO3/DIO1/HAND2/PAH/GRIN2A	22
GO:0051346	GO:0051346	negative regulation of hydrolase activity	56/1033	466/18670	3.78e-08	1.68e-05	1.46e-05	TFAP2B/DPEP1/HGF/SERPINB3/RIMBP2/NGFR/PAX2/NOS1/SERPIND1/CST4/AMBP/CSTA/PI3/TNNI3/SPINK5/PPP1R1A/ADCYAP1/LMTK3/TIMP4/ELFN2/WFDC12/CST2/WFDC5/CST6/SFN/SERPINA11/SERPINB13/SERPINB4/PLIN5/C4B/SPINK8/WFDC6/CARD17/CARD18/MAP2/R3HDML/EPPIN/PCDH11X/ITIH6/WFDC1/SMR3A/CRYAB/PPP4R4/VIL1/PI15/SERPINA10/FABP1/PTX3/SERPINB7/SMR3B/MYOZ1/SERPINA5/SERPINA3/SERPINB2/COL28A1/SERPINB10	56
GO:0030216	GO:0030216	keratinocyte differentiation	42/1033	305/18670	4.55e-08	1.85e-05	1.62e-05	TP63/CASP14/MSX2/CSTA/PI3/TGM3/KRT33B/PLAAT4/SPINK5/S100A7/ABCA12/CERS3/IL20/IVL/KRT1/ACER1/SPRR1B/KRT78/KRT75/KRT6C/KRT13/KRT20/SFN/ALOX15B/SPRR4/POU3F1/KRT73/KRT5/KRT3/LCE1C/SERPINB13/CDSN/KRT6A/SPRR2A/PAX6/FOXC1/KRT23/KLK14/DSG3/KRT85/KRT40/KRTAP2-3	42
GO:0052548	GO:0052548	regulation of endopeptidase activity	52/1033	425/18670	6.48e-08	2.44e-05	2.13e-05	TFAP2B/DPEP1/HGF/SERPINB3/NGFR/TP63/PAX2/SERPIND1/CST4/AMBP/P2RX1/CSTA/PI3/EGLN3/PPARG/SPINK5/S100A8/WNT3A/TIMP4/S100A9/WFDC12/CST2/WFDC5/CST6/SFN/SOX2/FOXL2/MAPT/SERPINA11/SERPINB13/SERPINB4/C4B/SPINK8/CARD17/CARD18/EPPIN/ITIH6/WFDC1/SMR3A/CRYAB/VIL1/EPHA7/SERPINA10/FABP1/SERPINB7/SMR3B/GRIN2A/SERPINA5/SERPINA3/SERPINB2/COL28A1/SERPINB10	52
GO:0006805	GO:0006805	xenobiotic metabolic process	24/1033	125/18670	7.84e-08	2.74e-05	2.39e-05	DPEP1/GGT1/ALDH3A1/AADAC/GSTM5/UGT2B28/NAT2/AKR7A3/S100A12/CMBL/ACSM1/UGT1A6/NAT1/CES3/NQO1/UGT2B15/SULT1A2/CYP2B6/CYP2F1/UGT2B11/UGT1A7/FMO2/BCHE/NR1I2	24
GO:0009913	GO:0009913	epidermal cell differentiation	46/1033	358/18670	8.8e-08	2.87e-05	2.5e-05	TP63/SULT2B1/FA2H/CASP14/MSX2/CSTA/PI3/TGM3/KRT33B/PLAAT4/SPINK5/S100A7/ABCA12/CERS3/IL20/IVL/KRT1/ACER1/SPRR1B/KRT78/KRT75/KRT6C/KRT13/KRT20/SFN/ALOX15B/SPRR4/POU3F1/KRT73/KRT5/KRT3/LCE1C/SERPINB13/HES5/SLC44A4/CDSN/KRT6A/SPRR2A/PAX6/FOXC1/KRT23/KLK14/DSG3/KRT85/KRT40/KRTAP2-3	46
GO:0006584	GO:0006584	catecholamine metabolic process	15/1033	54/18670	1.42e-07	4.09e-05	3.57e-05	SNCB/GATA3/DBH/DDC/HDC/PNMT/SLC6A3/TACR3/TH/DRD1/MAOA/SULT1A2/HAND2/PAH/GRIN2A	15
GO:0009712	GO:0009712	catechol-containing compound metabolic process	15/1033	54/18670	1.42e-07	4.09e-05	3.57e-05	SNCB/GATA3/DBH/DDC/HDC/PNMT/SLC6A3/TACR3/TH/DRD1/MAOA/SULT1A2/HAND2/PAH/GRIN2A	15
GO:0072073	GO:0072073	kidney epithelium development	25/1033	140/18670	1.85e-07	5.02e-05	4.38e-05	HOXA11/TFAP2B/PAX2/GATA3/PGF/HOXD11/RET/WT1/HES5/LHX1/HNF1B/SOX8/CRLF1/PROM1/FOXC1/FGFR2/SFRP1/LIF/EPHA7/FGF2/OSR1/ADAMTS16/IRX1/FOXC2/POU3F3	25
GO:0019730	GO:0019730	antimicrobial humoral response	23/1033	122/18670	2.06e-07	5.3e-05	4.62e-05	BPIFB2/PGC/PI3/DEFB126/JCHAIN/SPINK5/S100A8/S100A7/PGLYRP2/DCD/S100A9/S100A12/CAMP/FGA/FGB/AZU1/PRTN3/KRT6A/BPI/EPPIN/REG1A/HTN1/CXCL5	23
GO:0043062	GO:0043062	extracellular structure organization	50/1033	422/18670	3.14e-07	7.62e-05	6.64e-05	ITGA3/COL23A1/CPB2/TLL2/HAS3/SMPD3/TGFBI/TCF15/SPINK5/WNT3A/CREB3L1/MMP10/KLK2/FGG/FGA/FGB/NDNF/WT1/COL4A6/CAPNS2/MMP28/GPIHBP1/COL9A2/FOXC1/COL19A1/COL9A3/LAMA1/ITGB8/COL9A1/MATN4/NCAN/MMP7/LOXL4/FGF2/MTTP/COL2A1/FBLN5/ITGA10/ITGA9/HAPLN1/SCUBE3/GAS2/ACAN/PTX3/MELTF/TNFRSF11B/FOXC2/COL25A1/COL11A2/COL28A1	50
GO:0003002	GO:0003002	regionalization	44/1033	351/18670	3.38e-07	7.62e-05	6.64e-05	HOXA11/TP63/PAX2/HOXA9/LFNG/HOXB6/ZBTB16/HOXB8/HOXB5/HOXB1/MSX2/TCF15/HOXD9/HOXD10/HOXD11/FOXA1/GATA5/BARX1/GSC/GATA4/ASCL1/FOXN4/DLX1/WNT3A/WNT7A/GBX2/AR/HOXB2/WT1/HES5/NOTO/HOXA10/LHX1/HNF1B/PAX6/FOXC1/FGFR2/SFRP1/PAX1/TBR1/OSR1/IRX1/SOSTDC1/FOXC2	44
GO:0045861	GO:0045861	negative regulation of proteolysis	45/1033	363/18670	3.43e-07	7.62e-05	6.64e-05	TFAP2B/DPEP1/HGF/SERPINB3/NGFR/PAX2/CPB2/SERPIND1/CST4/AMBP/CSTA/C4BPB/PI3/SPINK5/TIMP4/WFDC12/CST2/WFDC5/CST6/SFN/SERPINA11/SERPINB13/SERPINB4/C4B/SPINK8/WFDC6/CARD17/CARD18/R3HDML/EPPIN/ITIH6/WFDC1/SMR3A/CRYAB/VIL1/PI15/SERPINA10/FABP1/SERPINB7/SMR3B/SERPINA5/SERPINA3/SERPINB2/COL28A1/SERPINB10	45
GO:0061448	GO:0061448	connective tissue development	37/1033	273/18670	4.27e-07	9.07e-05	7.91e-05	HOXA11/PTHLH/COL20A1/SMPD3/ZBTB16/MSX2/TGFBI/COL21A1/OTOR/FOXA1/WNT7A/GDF6/WT1/HES5/SOX8/FGF9/ITGB8/NKX3-2/PPARGC1A/SOX6/TRPV4/MATN4/SOX5/CNMD/FGF2/COL2A1/OSR1/BMP6/ACAN/NPPC/HAND2/SERPINB7/ID4/FOXC2/RFLNA/SNORC/COL11A2	37
GO:0008544	GO:0008544	epidermis development	53/1033	464/18670	4.47e-07	9.11e-05	7.95e-05	TP63/PTHLH/SULT2B1/FA2H/CASP14/MSX2/CSTA/PI3/SOX21/TGM3/KRT33B/PLAAT4/SPINK5/S100A7/ABCA12/CERS3/IL20/IVL/KRT1/ACER1/SPRR1B/KRT78/KRT75/KRT6C/KRT13/KRT20/CST6/SFN/ALOX15B/SPRR4/POU3F1/KRT73/KRT5/KRT3/LCE1C/SERPINB13/HES5/SLC44A4/CDSN/KRT6A/SPRR2A/PAX6/FOXC1/FGFR2/KRT23/KLK14/DSG3/KRT85/EDAR/LGR5/SOSTDC1/KRT40/KRTAP2-3	53
GO:0048483	GO:0048483	autonomic nervous system development	13/1033	45/18670	5.88e-07	0.000115001	0.00010028	TFAP2B/TP63/GATA3/TLX2/HOXB1/ASCL1/RET/GBX2/HOXB2/NTRK1/SOX8/GFRA3/HAND2	13
GO:0001823	GO:0001823	mesonephros development	20/1033	102/18670	6.58e-07	0.000118412	0.000103254	HOXA11/PAX2/GATA3/ZBTB16/PGF/HOXD11/REN/RET/WT1/LHX1/HNF1B/SOX8/CRLF1/FOXC1/FGFR2/SFRP1/FGF2/OSR1/ADAMTS16/FOXC2	20
GO:0001822	GO:0001822	kidney development	37/1033	278/18670	6.71e-07	0.000118412	0.000103254	HOXA11/ITGA3/TFAP2B/PAX2/UPK3A/GATA3/ZBTB16/PGF/HOXD11/SLC34A1/LIN28A/GCNT3/REN/HPGD/RET/WT1/HES5/LHX1/HNF1B/SOX8/CRLF1/PROM1/FOXC1/FGFR2/SFRP1/LIF/EPHA7/FGF2/FRAS1/OSR1/ADAMTS16/BMP6/ANGPT1/SERPINB7/IRX1/FOXC2/POU3F3	37
GO:0071466	GO:0071466	cellular response to xenobiotic stimulus	28/1033	180/18670	6.78e-07	0.000118412	0.000103254	DPEP1/ABCC2/GGT1/ALDH3A1/AADAC/GSTM5/UGT2B28/NAT2/AKR7A3/S100A12/CMBL/ACSM1/UGT1A6/NAT1/CES3/NQO1/UGT2B15/SULT1A2/CYP2B6/CYP2F1/UGT2B11/UGT1A7/FMO2/PPARGC1A/BCHE/NR1I2/ADCY8/RYR3	28
GO:0009713	GO:0009713	catechol-containing compound biosynthetic process	9/1033	21/18670	7.54e-07	0.000122853	0.000107127	GATA3/DBH/DDC/HDC/PNMT/SLC6A3/TH/HAND2/PAH	9
GO:0042423	GO:0042423	catecholamine biosynthetic process	9/1033	21/18670	7.54e-07	0.000122853	0.000107127	GATA3/DBH/DDC/HDC/PNMT/SLC6A3/TH/HAND2/PAH	9
GO:0009410	GO:0009410	response to xenobiotic stimulus	38/1033	292/18670	8.39e-07	0.000131911	0.000115025	DPEP1/ABCC2/F7/GGT1/ALDH3A1/AADAC/DBH/PPARG/GSTM5/UGT2B28/SLC6A3/TDO2/NAT2/AKR7A3/S100A12/CMBL/ACSM1/UGT1A6/TACR3/NAT1/CES3/TH/NQO1/DRD1/UGT2B15/SULT1A2/CYP2B6/CYP2F1/UGT2B11/UGT1A7/FMO2/RGS9/PPARGC1A/BCHE/NR1I2/ADCY8/GRIN2A/RYR3	38
GO:0061326	GO:0061326	renal tubule development	19/1033	95/18670	9.08e-07	0.000131911	0.000115025	HOXA11/TFAP2B/PAX2/GATA3/PGF/HOXD11/WT1/HES5/LHX1/HNF1B/SOX8/PROM1/LIF/FGF2/LGR5/OSR1/ADAMTS16/IRX1/POU3F3	19
GO:0072001	GO:0072001	renal system development	38/1033	293/18670	9.14e-07	0.000131911	0.000115025	HOXA11/ITGA3/TFAP2B/PAX2/UPK3A/GATA3/ZBTB16/PGF/HOXD11/SLC34A1/LIN28A/GCNT3/REN/HPGD/RET/WT1/HES5/LHX1/HNF1B/SOX8/CRLF1/PROM1/FOXC1/FGFR2/SFRP1/LIF/EPHA7/FGF2/FRAS1/LGR5/OSR1/ADAMTS16/BMP6/ANGPT1/SERPINB7/IRX1/FOXC2/POU3F3	38
GO:0072006	GO:0072006	nephron development	24/1033	142/18670	9.17e-07	0.000131911	0.000115025	HOXA11/ITGA3/TFAP2B/PAX2/GATA3/PGF/HOXD11/RET/WT1/HES5/LHX1/HNF1B/SOX8/PROM1/FOXC1/LIF/FGF2/OSR1/ADAMTS16/ANGPT1/SERPINB7/IRX1/FOXC2/POU3F3	24
GO:0003018	GO:0003018	vascular process in circulatory system	27/1033	173/18670	9.99e-07	0.000139605	0.000121734	NOS1/P2RX1/ASIC2/DBH/EDN2/ACE2/MYLK3/ADCYAP1/HTR7/ADM/UCN/FGG/FGA/FGB/AZU1/ADRA2C/DRD1/C2CD4A/C2CD4B/FOXC1/TRPV4/EDN3/CHRM3/BMP6/ANGPT1/NPPC/FOXC2	27
GO:0048705	GO:0048705	skeletal system morphogenesis	33/1033	239/18670	1.17e-06	0.000158557	0.00013826	HOXA11/COL20A1/SMPD3/HOXB6/HOXB8/HOXB5/HOXB1/MSX2/COL21A1/TCF15/OTOR/HOXD9/HOXD10/GSC/CHAD/WNT7A/HOXB2/LHX1/FOXC1/FGFR2/SFRP1/NKX3-2/TRPV4/TBX4/MATN4/PAX1/COL2A1/OSR1/BMP6/ACAN/NPPC/FOXC2/RFLNA	33
GO:0051216	GO:0051216	cartilage development	30/1033	209/18670	1.57e-06	0.000207233	0.000180705	HOXA11/PTHLH/COL20A1/SMPD3/ZBTB16/MSX2/TGFBI/COL21A1/OTOR/WNT7A/GDF6/HES5/FGF9/ITGB8/NKX3-2/SOX6/TRPV4/MATN4/SOX5/CNMD/FGF2/COL2A1/OSR1/BMP6/ACAN/NPPC/HAND2/RFLNA/SNORC/COL11A2	30
GO:0072009	GO:0072009	nephron epithelium development	20/1033	109/18670	1.97e-06	0.000253424	0.000220983	HOXA11/TFAP2B/PAX2/GATA3/PGF/HOXD11/WT1/HES5/LHX1/HNF1B/SOX8/PROM1/FOXC1/LIF/FGF2/OSR1/ADAMTS16/IRX1/FOXC2/POU3F3	20
GO:0048863	GO:0048863	stem cell differentiation	34/1033	257/18670	2.16e-06	0.000271023	0.00023633	TP63/PAX2/GATA3/MSX2/SOX21/FOXA1/LIN28A/GSC/GATA4/ASCL1/WNT3A/WNT7A/BATF/RET/GBX2/ERBB4/GATA2/HES5/HNF1B/SOX8/FOXC1/FGFR2/SFRP1/CDK6/SOX6/BCHE/EDN3/LIF/SOX5/OSR1/SEMA3D/HAND2/FOXC2/SHC4	34
GO:0009566	GO:0009566	fertilization	27/1033	182/18670	2.73e-06	0.000333134	0.00029049	HOXA11/HOXA9/ZP2/PAEP/DEFB126/HOXD9/HOXD10/TEX101/ATP1A4/SYT6/ZP1/TDRD9/LYZL4/AR/PRND/TDRD12/FOXL2/RAD21L1/HOXA10/ACR/ROPN1B/ZP4/KLK14/MFGE8/SYT8/IZUMO1R/SERPINA5	27
GO:0072080	GO:0072080	nephron tubule development	18/1033	93/18670	2.87e-06	0.000342558	0.000298707	HOXA11/TFAP2B/PAX2/GATA3/PGF/HOXD11/WT1/HES5/LHX1/HNF1B/SOX8/PROM1/LIF/FGF2/OSR1/ADAMTS16/IRX1/POU3F3	18
GO:0002062	GO:0002062	chondrocyte differentiation	21/1033	123/18670	3.67e-06	0.000427682	0.000372934	HOXA11/PTHLH/COL20A1/SMPD3/ZBTB16/MSX2/TGFBI/COL21A1/WNT7A/GDF6/FGF9/NKX3-2/SOX6/MATN4/SOX5/COL2A1/OSR1/BMP6/ACAN/NPPC/RFLNA	21
GO:0021781	GO:0021781	glial cell fate commitment	7/1033	14/18670	3.79e-06	0.00043064	0.000375514	GCM1/ASCL1/SOX2/HES5/SOX8/PAX6/SOX6	7
GO:0009954	GO:0009954	proximal/distal pattern formation	10/1033	31/18670	3.93e-06	0.000436527	0.000380647	HOXA11/TP63/HOXA9/HOXD9/HOXD10/DLX1/HES5/HOXA10/OSR1/IRX1	10
GO:0001657	GO:0001657	ureteric bud development	18/1033	97/18670	5.37e-06	0.000583715	0.000508993	HOXA11/PAX2/GATA3/PGF/HOXD11/RET/WT1/LHX1/HNF1B/SOX8/CRLF1/FOXC1/FGFR2/SFRP1/FGF2/OSR1/ADAMTS16/FOXC2	18
GO:0072163	GO:0072163	mesonephric epithelium development	18/1033	98/18670	6.25e-06	0.000649709	0.00056654	HOXA11/PAX2/GATA3/PGF/HOXD11/RET/WT1/LHX1/HNF1B/SOX8/CRLF1/FOXC1/FGFR2/SFRP1/FGF2/OSR1/ADAMTS16/FOXC2	18
GO:0072164	GO:0072164	mesonephric tubule development	18/1033	98/18670	6.25e-06	0.000649709	0.00056654	HOXA11/PAX2/GATA3/PGF/HOXD11/RET/WT1/LHX1/HNF1B/SOX8/CRLF1/FOXC1/FGFR2/SFRP1/FGF2/OSR1/ADAMTS16/FOXC2	18
GO:0031424	GO:0031424	keratinization	30/1033	224/18670	6.59e-06	0.00067113	0.000585218	CASP14/CSTA/PI3/TGM3/KRT33B/SPINK5/ABCA12/IVL/KRT1/SPRR1B/KRT78/KRT75/KRT6C/KRT13/KRT20/SFN/SPRR4/KRT73/KRT5/KRT3/LCE1C/CDSN/KRT6A/SPRR2A/KRT23/KLK14/DSG3/KRT85/KRT40/KRTAP2-3	30
GO:0001708	GO:0001708	cell fate specification	18/1033	99/18670	7.24e-06	0.00072284	0.000630309	HOXA11/PAX2/HOXD10/FOXA1/GSC/ASCL1/WNT3A/ISL2/AR/SOX2/HNF1B/PAX6/SOX6/TBX4/TBR1/FGF2/NTRK3/FZD7	18
GO:0097164	GO:0097164	ammonium ion metabolic process	28/1033	205/18670	9.11e-06	0.000890725	0.000776703	CROT/SNCB/CRAT/SMPD3/ACADL/SLC5A7/DBH/DDC/PLAAT4/PLAAT2/SLC44A5/HDC/SLC6A3/PLA2G2F/PLA2G4D/ACER1/DEGS2/PLA2G4F/TACR3/TH/DRD1/PLA2G4E/MAOA/AKR1B10/SLC44A4/BCHE/ENPP6/GRIN2A	28
GO:0060065	GO:0060065	uterus development	8/1033	22/18670	1.36e-05	0.00130588	0.00113871	HOXA11/HOXA9/GATA3/CYP19A1/WNT7A/FOXL2/HOXA10/LHX1	8
GO:0060993	GO:0060993	kidney morphogenesis	17/1033	94/18670	1.39e-05	0.00130707	0.00113975	HOXA11/PAX2/GATA3/PGF/HOXD11/GCNT3/WT1/HES5/LHX1/HNF1B/SOX8/LIF/FGF2/FRAS1/OSR1/ADAMTS16/IRX1	17
GO:0072088	GO:0072088	nephron epithelium morphogenesis	15/1033	76/18670	1.49e-05	0.00137297	0.00119721	HOXA11/PAX2/GATA3/PGF/HOXD11/WT1/HES5/LHX1/HNF1B/SOX8/LIF/FGF2/OSR1/ADAMTS16/IRX1	15
GO:0007389	GO:0007389	pattern specification process	47/1033	446/18670	1.73e-05	0.00156842	0.00136765	HOXA11/TP63/PAX2/HOXA9/LFNG/HOXB6/ZBTB16/HOXB8/HOXB5/HOXB1/MSX2/TCF15/HOXD9/HOXD10/HOXD11/FOXA1/GATA5/BARX1/GSC/GATA4/ASCL1/FOXN4/DLX1/WNT3A/WNT7A/GBX2/AR/HOXB2/ERBB4/WT1/HES5/NOTO/HOXA10/LHX1/HNF1B/PAX6/FOXC1/FGFR2/SFRP1/NKX3-2/PAX1/TBR1/OSR1/HAND2/IRX1/SOSTDC1/FOXC2	47
GO:0050890	GO:0050890	cognition	35/1033	296/18670	1.9e-05	0.00169194	0.00147536	ITGA3/TMPRSS11E/CHRNA4/NPTX2/CUX2/SLC8A2/DBH/SLC12A5/GRPR/SYT4/JAKMIP1/JPH3/NRGN/GRIA1/UCN/CCL11/CNTNAP2/RIN1/TH/GPR88/DRD1/MAPT/NTRK1/KCNK2/PTPRZ1/GLP1R/BCHE/LRRN4/TBR1/ADCY8/S100B/FAM107A/KCNAB1/GRIN2A/FZD9	35
GO:0072178	GO:0072178	nephric duct morphogenesis	6/1033	12/18670	1.96e-05	0.00170962	0.00149077	PAX2/GATA3/LHX1/HNF1B/EPHA7/OSR1	6
GO:0061333	GO:0061333	renal tubule morphogenesis	15/1033	78/18670	2.06e-05	0.00173915	0.00151652	HOXA11/PAX2/GATA3/PGF/HOXD11/WT1/HES5/LHX1/HNF1B/SOX8/FGF2/LGR5/OSR1/ADAMTS16/IRX1	15
GO:0072028	GO:0072028	nephron morphogenesis	15/1033	78/18670	2.06e-05	0.00173915	0.00151652	HOXA11/PAX2/GATA3/PGF/HOXD11/WT1/HES5/LHX1/HNF1B/SOX8/LIF/FGF2/OSR1/ADAMTS16/IRX1	15
GO:0007338	GO:0007338	single fertilization	22/1033	150/18670	2.67e-05	0.00221104	0.001928	HOXA11/HOXA9/ZP2/PAEP/DEFB126/HOXD9/HOXD10/TEX101/SYT6/ZP1/LYZL4/AR/PRND/FOXL2/HOXA10/ACR/ROPN1B/ZP4/MFGE8/SYT8/IZUMO1R/SERPINA5	22
GO:0034754	GO:0034754	cellular hormone metabolic process	20/1033	129/18670	2.71e-05	0.00221104	0.001928	DHRS9/RDH8/AFP/DHRS2/SULT1E1/AKR1D1/CYP19A1/RDH16/AWAT2/ADM/AKR1B10/HSD3B1/UGT2B11/AKR1B15/UGT1A7/ADH1C/SRD5A2/PPARGC1A/BMP6/CYP27C1	20
GO:0010001	GO:0010001	glial cell differentiation	28/1033	218/18670	2.89e-05	0.00227689	0.00198542	PAX2/FA2H/MAG/LIN28A/PPARG/GCM1/ASCL1/S100A8/DLX1/GAP43/SOX2/DRD1/POU3F1/MAPT/HES5/SOX8/PAX6/CDK6/PTPRZ1/SOX6/PLP1/LIF/NTRK3/GPR17/S100B/ID4/NCMAP/DNER	28
GO:0072079	GO:0072079	nephron tubule formation	7/1033	18/18670	2.89e-05	0.00227689	0.00198542	PAX2/GATA3/HES5/HNF1B/SOX8/OSR1/IRX1	7
GO:0001656	GO:0001656	metanephros development	16/1033	90/18670	3.08e-05	0.00239164	0.00208548	HOXA11/TFAP2B/PAX2/GATA3/RET/WT1/HES5/LHX1/HNF1B/SOX8/LIF/FRAS1/OSR1/IRX1/FOXC2/POU3F3	16
GO:0009952	GO:0009952	anterior/posterior pattern specification	28/1033	219/18670	3.14e-05	0.002397	0.00209016	HOXA11/HOXA9/LFNG/HOXB6/ZBTB16/HOXB8/HOXB5/HOXB1/MSX2/TCF15/HOXD9/HOXD10/BARX1/GATA4/WNT3A/GBX2/HOXB2/WT1/HES5/HOXA10/LHX1/HNF1B/PAX6/FOXC1/SFRP1/PAX1/OSR1/FOXC2	28
GO:0048708	GO:0048708	astrocyte differentiation	15/1033	81/18670	3.29e-05	0.002477	0.00215992	MAG/GCM1/S100A8/DRD1/MAPT/HES5/SOX8/PAX6/CDK6/SOX6/PLP1/LIF/NTRK3/S100B/ID4	15
GO:0035019	GO:0035019	somatic stem cell population maintenance	14/1033	72/18670	3.4e-05	0.0025075	0.00218651	TP63/PAX2/LIN28A/PRDM16/WNT7A/GATA2/SOX2/ASCL2/HNF1B/POLR2F/SFRP1/ELF5/FGF2/FOXD3	14
GO:0072182	GO:0072182	regulation of nephron tubule epithelial cell differentiation	6/1033	13/18670	3.47e-05	0.0025075	0.00218651	PAX2/GATA3/LHX1/PROM1/LIF/OSR1	6
GO:0048871	GO:0048871	multicellular organismal homeostasis	49/1033	485/18670	3.49e-05	0.0025075	0.00218651	TFAP2B/IL20RA/TP63/CST4/FA2H/HSPB1/ACADL/DBH/EDN2/GADD45G/JCHAIN/SLC40A1/ADCYAP1/PRDM16/ABCA12/PIP/TFF3/TFF1/AZGP1/TSHR/KRT1/ACER1/SCNN1B/SLN/SFN/GATA2/DRD1/MUC6/SFTPA2/CYP4F2/SIGLEC15/MUC2/PROM1/FOXC1/FGF21/PPARGC1A/TRPV4/NPR3/GPR55/COL2A1/PTH2R/TRPM8/BMP6/PRKCA/ADCY8/TNFRSF11B/MUC13/FOXC2/SERPINA3	49
GO:0007611	GO:0007611	learning or memory	31/1033	256/18670	3.54e-05	0.0025075	0.00218651	ITGA3/NPTX2/CUX2/SLC8A2/DBH/SLC12A5/GRPR/SYT4/JPH3/NRGN/GRIA1/UCN/CCL11/CNTNAP2/RIN1/TH/GPR88/DRD1/MAPT/NTRK1/KCNK2/PTPRZ1/GLP1R/BCHE/LRRN4/TBR1/ADCY8/S100B/KCNAB1/GRIN2A/FZD9	31
GO:0042476	GO:0042476	odontogenesis	20/1033	132/18670	3.81e-05	0.0026619	0.00232115	TP63/SMPD3/MSX2/SLC34A1/DLX1/ADM/TSPEAR/SP6/PAX9/FOXC1/FGFR2/AQP6/ODAM/SSUH2/EDAR/OSR1/HAND2/TNFRSF11B/SOSTDC1/AMTN	20
GO:1903524	GO:1903524	positive regulation of blood circulation	14/1033	73/18670	3.99e-05	0.00274796	0.00239619	DBH/EDN2/ACE2/HRC/ADM/UCN/SCN3B/TACR3/FGG/FGA/FGB/ADRA2C/EDN3/CHRM3	14
GO:0032026	GO:0032026	response to magnesium ion	7/1033	19/18670	4.35e-05	0.00291584	0.00254258	SMPD3/SLC34A1/CNGA3/KCNC2/BMP6/TNFRSF11B/RYR3	7
GO:0052695	GO:0052695	cellular glucuronidation	7/1033	19/18670	4.35e-05	0.00291584	0.00254258	UGT2B28/UGT2B4/UGT1A6/UGT2B15/UGT2B17/UGT2B11/UGT1A7	7
GO:0090183	GO:0090183	regulation of kidney development	12/1033	56/18670	4.49e-05	0.00296588	0.00258622	PAX2/GATA3/LIN28A/RET/WT1/LHX1/HNF1B/SOX8/PROM1/LIF/OSR1/SERPINB7	12
GO:0072078	GO:0072078	nephron tubule morphogenesis	14/1033	74/18670	4.67e-05	0.00298578	0.00260357	HOXA11/PAX2/GATA3/PGF/HOXD11/WT1/HES5/LHX1/HNF1B/SOX8/FGF2/OSR1/ADAMTS16/IRX1	14
GO:1901616	GO:1901616	organic hydroxy compound catabolic process	14/1033	74/18670	4.67e-05	0.00298578	0.00260357	SULT1E1/AKR1D1/DBH/ALDH3B2/SLC6A3/LDHD/CYP4F2/CYP4F3/MAOA/SULT1A2/DIO3/AKR1B10/HAO1/SULT1C4	14
GO:0072210	GO:0072210	metanephric nephron development	10/1033	40/18670	4.76e-05	0.00298578	0.00260357	TFAP2B/PAX2/RET/WT1/HES5/LHX1/SOX8/LIF/OSR1/IRX1	10
GO:0090184	GO:0090184	positive regulation of kidney development	10/1033	40/18670	4.76e-05	0.00298578	0.00260357	PAX2/GATA3/LIN28A/RET/WT1/LHX1/SOX8/PROM1/LIF/SERPINB7	10
GO:1903522	GO:1903522	regulation of blood circulation	34/1033	297/18670	4.84e-05	0.00299681	0.00261319	NOS1/P2RX1/ASIC2/SLC8A2/DBH/EDN2/TNNI3/ACE2/HRC/ATP1A4/GATA4/HCN4/FOXN4/ADM/KCNE4/KCNJ3/UCN/SCN3B/TACR3/KCNK3/FGG/FGA/FGB/TH/ADRA2C/MYH7/GLP1R/BVES/ITPR2/EDN3/CHRM3/S100A1/NPPC/RYR3	34
GO:2000352	GO:2000352	negative regulation of endothelial cell apoptotic process	9/1033	33/18670	5.42e-05	0.00331034	0.00288658	GATA3/FGG/FGA/FGB/SCG2/NDNF/GATA2/FGF21/ANGPT1	9
GO:0035136	GO:0035136	forelimb morphogenesis	10/1033	41/18670	5.99e-05	0.00361566	0.00315281	HOXA11/TFAP2B/TP63/HOXA9/ZBTB16/MSX2/HOXD9/HOXD10/WNT7A/OSR1	10
GO:0048706	GO:0048706	embryonic skeletal system development	19/1033	126/18670	6.31e-05	0.00376341	0.00328165	HOXA11/HOXA9/HOXB6/HOXB8/HOXB5/HOXB1/HOXD9/HOXD10/GSC/DLX1/HOXB2/LHX1/FGFR2/FGF9/XYLT1/NKX3-2/COL2A1/OSR1/FOXC2	19
GO:0019229	GO:0019229	regulation of vasoconstriction	12/1033	58/18670	6.47e-05	0.00377702	0.00329352	P2RX1/ASIC2/DBH/EDN2/ACE2/ADM/FGG/FGA/FGB/ADRA2C/EDN3/CHRM3	12
GO:0006022	GO:0006022	aminoglycan metabolic process	23/1033	170/18670	6.49e-05	0.00377702	0.00329352	HGF/GPC4/HAS3/SMPD3/HS3ST2/PGLYRP2/NDNF/CHST1/FOXC1/ITIH6/XYLT1/B3GAT2/NCAN/FGF2/CHST9/ANGPT1/B3GNT7/ACAN/EXTL1/NDST3/GAL3ST3/CHST6/PRELP	23
GO:0048608	GO:0048608	reproductive structure development	44/1033	431/18670	6.78e-05	0.00386617	0.00337126	HOXA11/TP63/HOXA9/AFP/LFNG/GATA3/NRK/FOXA1/PPARG/GATA4/GCM1/CYP19A1/ADCYAP1/REN/EAF2/ADM/WNT7A/AR/GJB1/PLAC1/GATA2/ALOX15B/ASCL2/FOXL2/WT1/NTRK1/RAD21L1/HOXA10/LHX1/SRD5A2/SOX8/FOXC1/FGFR2/COL9A3/FGF9/SFRP1/ITGB8/LIF/OSR1/GAS2/BMP6/PTX3/ID4/SERPINA5	44
GO:0042446	GO:0042446	hormone biosynthetic process	15/1033	86/18670	6.8e-05	0.00386617	0.00337126	RDH8/SLC5A7/TPO/CHST8/CYP19A1/ADM/DIO3/HSD3B1/SLC44A4/DIO1/AKR1B15/SRD5A2/PPARGC1A/BMP6/CHST9	15
GO:0042063	GO:0042063	gliogenesis	33/1033	290/18670	7e-05	0.00393114	0.00342791	PAX2/FA2H/MAG/LIN28A/PPARG/GCM1/ASCL1/ADCYAP1/S100A8/DLX1/BMERB1/CDK5R2/GAP43/AZU1/SOX2/ASCL2/DRD1/POU3F1/MAPT/HES5/SOX8/PAX6/CDK6/PTPRZ1/SOX6/PLP1/LIF/NTRK3/GPR17/S100B/ID4/NCMAP/DNER	33
GO:0030203	GO:0030203	glycosaminoglycan metabolic process	22/1033	160/18670	7.27e-05	0.00403793	0.00352104	HGF/GPC4/HAS3/SMPD3/HS3ST2/PGLYRP2/NDNF/CHST1/FOXC1/ITIH6/XYLT1/B3GAT2/NCAN/FGF2/CHST9/ANGPT1/B3GNT7/ACAN/EXTL1/NDST3/CHST6/PRELP	22
GO:0021953	GO:0021953	central nervous system neuron differentiation	24/1033	183/18670	7.51e-05	0.00412793	0.00359951	LHX5/CHD5/HOXD10/FAIM2/ASCL1/FOXN4/DLX1/WNT3A/WNT7A/ISL2/GBX2/KNDC1/ERBB4/GATA2/DRD1/MAPT/HES5/LHX1/PAX6/FGFR2/MAP2/SFRP1/TBR1/ID4	24
GO:0061458	GO:0061458	reproductive system development	44/1033	434/18670	7.96e-05	0.00432198	0.00376873	HOXA11/TP63/HOXA9/AFP/LFNG/GATA3/NRK/FOXA1/PPARG/GATA4/GCM1/CYP19A1/ADCYAP1/REN/EAF2/ADM/WNT7A/AR/GJB1/PLAC1/GATA2/ALOX15B/ASCL2/FOXL2/WT1/NTRK1/RAD21L1/HOXA10/LHX1/SRD5A2/SOX8/FOXC1/FGFR2/COL9A3/FGF9/SFRP1/ITGB8/LIF/OSR1/GAS2/BMP6/PTX3/ID4/SERPINA5	44
GO:0007586	GO:0007586	digestion	20/1033	139/18670	8.04e-05	0.00432198	0.00376873	NPC1L1/PGC/AKR1D1/CAPN9/GCNT3/SST/TFF3/TFF1/UCN/MOGAT2/MUC6/MUC2/PPARGC1A/CCKBR/NPR3/VIL1/CHRM3/FABP1/MUC13/SERPINA3	20
GO:0006959	GO:0006959	humoral immune response	38/1033	356/18670	8.24e-05	0.0043789	0.00381836	BPIFB2/CPB2/PGC/COL20A1/FCER2/GATA3/HPX/C7/C4BPB/PI3/DEFB126/IGLL1/JCHAIN/SPINK5/S100A8/S100A7/FCN2/PGLYRP2/DCD/S100A9/S100A12/CAMP/KRT1/FGA/FGB/AZU1/CD19/PRTN3/CFD/KRT6A/C4B/IGLL5/BPI/EPPIN/REG1A/ZP4/HTN1/CXCL5	38
GO:0023061	GO:0023061	signal release	46/1033	462/18670	8.52e-05	0.00447803	0.0039048	ABCC8/TFAP2B/C1QTNF3/CHRNA4/SMPD3/SYT17/GATA3/P2RX1/SLC5A7/GRM4/GAD1/SYT5/SYT4/SYT6/CYP19A1/ADCYAP1/REN/CPLX2/HTR2C/ADM/WNT7A/SSTR5/UCN/SLC30A8/KCNC2/GALR1/FGG/FGA/FGB/SNCG/FOXL2/FAM3B/ADRA2C/DRD1/SLC44A4/HNF1B/SFRP1/TRPV4/GLP1R/ITPR2/EDN3/LIF/SYT8/BMP6/PRKCA/ADCY8	46
GO:0110111	GO:0110111	negative regulation of animal organ morphogenesis	9/1033	35/18670	8.97e-05	0.00458252	0.00399591	PAX2/CPB2/GATA3/CHAD/DIO3/HNF1B/FOXC1/TNFRSF11B/FOXC2	9
GO:0042403	GO:0042403	thyroid hormone metabolic process	7/1033	21/18670	9.11e-05	0.00458252	0.00399591	IYD/CRYM/SLC5A5/GATA3/TPO/DIO3/DIO1	7
GO:0048485	GO:0048485	sympathetic nervous system development	7/1033	21/18670	9.11e-05	0.00458252	0.00399591	TFAP2B/TP63/GATA3/ASCL1/NTRK1/GFRA3/HAND2	7
GO:0034310	GO:0034310	primary alcohol catabolic process	6/1033	15/18670	9.19e-05	0.00458252	0.00399591	SULT1E1/ALDH3B2/SULT1A2/AKR1B10/HAO1/SULT1C4	6
GO:0072160	GO:0072160	nephron tubule epithelial cell differentiation	6/1033	15/18670	9.19e-05	0.00458252	0.00399591	PAX2/GATA3/LHX1/PROM1/LIF/OSR1	6
GO:0006570	GO:0006570	tyrosine metabolic process	5/1033	10/18670	0.000102438	0.00500818	0.00436708	IYD/HGD/HPD/TH/PAH	5
GO:0021877	GO:0021877	forebrain neuron fate commitment	5/1033	10/18670	0.000102438	0.00500818	0.00436708	ASCL1/DLX1/GATA2/PAX6/TBR1	5
GO:0015872	GO:0015872	dopamine transport	11/1033	52/18670	0.000104991	0.00508219	0.00443162	CHRNA4/SYT17/SYT5/SYT4/SYT6/SLC6A3/RAB3B/SNCG/SLC22A1/DRD1/SYT8	11
GO:0021700	GO:0021700	developmental maturation	32/1033	284/18670	0.000107881	0.00510079	0.00444784	CAMK2B/PAX2/SLC26A3/SEZ6L/GATA3/IGSF21/MSX2/PAEP/FOXA1/PPARG/SYT4/SPINK5/ASCL1/REN/G6PD/RET/BFSP2/CDK5R2/FGG/RND1/CNTNAP2/GATA2/GLDN/HES5/SOX8/XYLT1/ROPN1B/TFCP2L1/TCP11/NPPC/RFLNA/RHEX	32
GO:0009914	GO:0009914	hormone transport	35/1033	322/18670	0.000108328	0.00510079	0.00444784	ABCC8/TFAP2B/ABCC2/C1QTNF3/SMPD3/CRYM/GATA3/CYP19A1/ADCYAP1/REN/HTR2C/ADM/SSTR5/UCN/SLC30A8/KCNC2/GALR1/FGG/FGA/FGB/SLC22A1/FOXL2/FAM3B/ADRA2C/SLC44A4/HNF1B/SFRP1/TRPV4/GLP1R/ITPR2/EDN3/LIF/BMP6/PRKCA/ADCY8	35
GO:0016266	GO:0016266	O-glycan processing	12/1033	61/18670	0.000108505	0.00510079	0.00444784	GCNT3/MUCL1/MUC6/MUC2/MUC21/MUC19/MUC5AC/GALNT13/B3GNT7/MUC13/MUC16/C1GALT1C1L	12
GO:0046189	GO:0046189	phenol-containing compound biosynthetic process	10/1033	44/18670	0.000113983	0.00530728	0.00462789	GATA3/DBH/DDC/HDC/PNMT/SLC6A3/SLC45A2/TH/HAND2/PAH	10
GO:0015844	GO:0015844	monoamine transport	15/1033	90/18670	0.000116272	0.00536275	0.00467626	NOS1/CHRNA4/SYT17/P2RX1/SYT5/SYT4/SYT6/SLC6A3/UCN/RAB3B/SNCG/SLC22A1/ADRA2C/DRD1/SYT8	15
GO:0035296	GO:0035296	regulation of tube diameter	20/1033	143/18670	0.000120042	0.00538427	0.00469503	NOS1/P2RX1/ASIC2/DBH/EDN2/ACE2/ADCYAP1/HTR7/ADM/UCN/FGG/FGA/FGB/ADRA2C/DRD1/FOXC1/EDN3/CHRM3/NPPC/FOXC2	20
GO:0050880	GO:0050880	regulation of blood vessel size	20/1033	143/18670	0.000120042	0.00538427	0.00469503	NOS1/P2RX1/ASIC2/DBH/EDN2/ACE2/ADCYAP1/HTR7/ADM/UCN/FGG/FGA/FGB/ADRA2C/DRD1/FOXC1/EDN3/CHRM3/NPPC/FOXC2	20
GO:0097746	GO:0097746	regulation of blood vessel diameter	20/1033	143/18670	0.000120042	0.00538427	0.00469503	NOS1/P2RX1/ASIC2/DBH/EDN2/ACE2/ADCYAP1/HTR7/ADM/UCN/FGG/FGA/FGB/ADRA2C/DRD1/FOXC1/EDN3/CHRM3/NPPC/FOXC2	20
GO:0021879	GO:0021879	forebrain neuron differentiation	11/1033	53/18670	0.00012594	0.00559746	0.00488093	LHX5/ASCL1/DLX1/GBX2/ERBB4/GATA2/DRD1/HES5/PAX6/FGFR2/TBR1	11
GO:0035150	GO:0035150	regulation of tube size	20/1033	144/18670	0.000132299	0.00582713	0.00508119	NOS1/P2RX1/ASIC2/DBH/EDN2/ACE2/ADCYAP1/HTR7/ADM/UCN/FGG/FGA/FGB/ADRA2C/DRD1/FOXC1/EDN3/CHRM3/NPPC/FOXC2	20
GO:0051238	GO:0051238	sequestering of metal ion	6/1033	16/18670	0.000140103	0.0059574	0.0051948	S100A8/S100A7/SLC30A2/S100A9/SLC30A8/FTMT	6
GO:0072176	GO:0072176	nephric duct development	6/1033	16/18670	0.000140103	0.0059574	0.0051948	PAX2/GATA3/LHX1/HNF1B/EPHA7/OSR1	6
GO:0072189	GO:0072189	ureter development	6/1033	16/18670	0.000140103	0.0059574	0.0051948	PAX2/GATA3/RET/LHX1/SOX8/OSR1	6
GO:0048562	GO:0048562	embryonic organ morphogenesis	32/1033	288/18670	0.000140131	0.0059574	0.0051948	HOXA11/PAX2/GATA3/HOXB6/HOXB8/HOXB5/HOXB1/HOXD9/HOXD10/ATP8A2/GSC/GATA4/FOXN4/WNT3A/GBX2/HOXB2/CHRNA9/GATA2/TH/FOXL2/SLC44A4/NOTO/LHX1/HNF1B/PAX6/FGFR2/FGF9/NKX3-2/COL2A1/OSR1/HAND2/FOXC2	32
GO:0043114	GO:0043114	regulation of vascular permeability	9/1033	37/18670	0.000143086	0.00603057	0.00525859	MYLK3/ADM/UCN/AZU1/C2CD4A/C2CD4B/TRPV4/BMP6/ANGPT1	9
GO:0042391	GO:0042391	regulation of membrane potential	43/1033	434/18670	0.000159855	0.00667973	0.00582466	SLC26A3/HCN2/P2RX6/CHRNA4/GRIN2D/P2RX1/ASIC2/CUX2/CHRNA2/SLC34A1/ATP1A4/SCN7A/HCN4/ADCYAP1/GLRA3/GRIK4/KCNE4/SCN3A/WNT7A/GRIA1/KCNJ3/GRIK3/KCNC2/SCN3B/KCNK3/CHRNA9/GPR88/DRD1/MAPT/GABRQ/ACTN2/KCNK2/GABRP/NALCN/BVES/NTRK3/KCNT2/KCNK5/GABRG3/GRIN2A/RGS7BP/FZD9/WWP2	43
GO:1904036	GO:1904036	negative regulation of epithelial cell apoptotic process	10/1033	46/18670	0.000169332	0.00701581	0.00611772	GATA3/FGG/FGA/FGB/SCG2/NDNF/GATA2/SERPINB13/FGF21/ANGPT1	10
GO:0007219	GO:0007219	Notch signaling pathway	24/1033	193/18670	0.000173323	0.00712081	0.00620928	CNTN1/TP63/FCER2/LFNG/FOXA1/GATA5/CNTN6/ASCL1/DLX1/TIMP4/AGXT/TSPEAR/GATA2/CFD/HES5/MAGEA1/HNF1B/FOXC1/CDK6/GAS2/FOXC2/MAML2/DNER/WWP2	24
GO:0061138	GO:0061138	morphogenesis of a branching epithelium	23/1033	182/18670	0.000184559	0.00751926	0.00655671	HOXA11/HGF/TP63/PAX2/PGF/MSX2/HOXD11/FOXA1/GCM1/ADM/GBX2/AR/CCL11/WT1/LHX1/HNF1B/SOX8/FGFR2/LAMA1/SFRP1/FGF2/ADAMTS16/FOXC2	23
GO:0006814	GO:0006814	sodium ion transport	26/1033	218/18670	0.000187872	0.00759098	0.00661925	CNTN1/SLC4A8/NKAIN1/NOS1/HCN2/SLC5A5/ASIC2/SLC5A7/SLC8A2/SLC34A1/ATP1A4/SCN7A/HCN4/SLC5A12/SCN3A/SCN3B/SLC38A8/SCNN1B/SLC38A11/SLC23A1/SLC17A8/ATP4B/ASIC5/NALCN/SLC13A5/OSR1	26
GO:0006029	GO:0006029	proteoglycan metabolic process	15/1033	94/18670	0.000191965	0.00769275	0.006708	HS3ST2/CHST8/NDNF/HS6ST3/XYLT1/B3GAT2/NCAN/CNMD/COL2A1/CHST9/ACAN/EXTL1/NDST3/GAL3ST3/FOXL1	15
GO:0006590	GO:0006590	thyroid hormone generation	6/1033	17/18670	0.000206415	0.00820459	0.00715431	IYD/SLC5A5/GATA3/TPO/DIO3/DIO1	6
GO:0016042	GO:0016042	lipid catabolic process	35/1033	333/18670	0.000208935	0.00823776	0.00718324	CROT/CRAT/SMPD3/SULT1E1/AADAC/ACADL/HAO2/AKR1D1/LGALS12/PLAAT4/PLAAT2/CYP19A1/GLYATL2/PLA2G2F/PLA2G4D/ACER1/ACOX2/PLA2G4F/FABP6/CES3/LIPF/PLCXD3/CYP4F2/CYP4F3/PLA2G2C/PLA2G4E/AKR1B10/ECI2/PNLIPRP3/PLIN5/PLCXD2/HAO1/FGF21/FABP1/ENPP6	35
GO:0001763	GO:0001763	morphogenesis of a branching structure	24/1033	196/18670	0.000219504	0.00844568	0.00736455	HOXA11/HGF/TP63/PAX2/PGF/MSX2/HOXD11/FOXA1/GCM1/ADM/GBX2/AR/CCL11/WT1/LHX1/HNF1B/SOX8/FGFR2/LAMA1/SFRP1/EPHA7/FGF2/ADAMTS16/FOXC2	24
GO:0009072	GO:0009072	aromatic amino acid family metabolic process	9/1033	39/18670	0.00022061	0.00844568	0.00736455	IYD/HGD/KYNU/HDC/TDO2/HPD/TH/IDO1/PAH	9
GO:0042417	GO:0042417	dopamine metabolic process	9/1033	39/18670	0.00022061	0.00844568	0.00736455	SNCB/DBH/DDC/SLC6A3/TACR3/TH/DRD1/MAOA/GRIN2A	9
GO:0034308	GO:0034308	primary alcohol metabolic process	14/1033	85/18670	0.000221118	0.00844568	0.00736455	DHRS9/RDH8/SULT1E1/ALDH3B2/RDH16/AWAT2/SULT1A2/AKR1B10/AKR1B15/ADH1C/HAO1/BMP6/CYP27C1/SULT1C4	14
GO:0007548	GO:0007548	sex differentiation	30/1033	270/18670	0.000223427	0.00846773	0.00738377	HOXA11/TP63/HOXA9/AFP/LFNG/GATA3/GATA4/CYP19A1/ADCYAP1/DMRTC2/REN/WNT7A/AR/FOXL2/WT1/NTRK1/RAD21L1/HOXA10/LHX1/DACH1/SRD5A2/SOX8/FOXC1/COL9A3/FGF9/SFRP1/OSR1/GAS2/BMP6/PTX3	30
GO:0006063	GO:0006063	uronic acid metabolic process	7/1033	24/18670	0.000234385	0.00867168	0.00756162	UGT2B28/UGT2B4/UGT1A6/UGT2B15/UGT2B17/UGT2B11/UGT1A7	7
GO:0019585	GO:0019585	glucuronate metabolic process	7/1033	24/18670	0.000234385	0.00867168	0.00756162	UGT2B28/UGT2B4/UGT1A6/UGT2B15/UGT2B17/UGT2B11/UGT1A7	7
GO:0050427	GO:0050427	3'-phosphoadenosine 5'-phosphosulfate metabolic process	7/1033	24/18670	0.000234385	0.00867168	0.00756162	SULT2B1/SULT1E1/SULT1A2/SULT1C2/PAPSS1/SLC26A2/SULT1C4	7
GO:0021872	GO:0021872	forebrain generation of neurons	12/1033	66/18670	0.000237678	0.00867168	0.00756162	LHX5/ASCL1/DLX1/WNT3A/GBX2/ERBB4/GATA2/DRD1/HES5/PAX6/FGFR2/TBR1	12
GO:0072171	GO:0072171	mesonephric tubule morphogenesis	12/1033	66/18670	0.000237678	0.00867168	0.00756162	HOXA11/PAX2/GATA3/PGF/HOXD11/WT1/LHX1/HNF1B/SOX8/FGF2/OSR1/ADAMTS16	12
GO:0042310	GO:0042310	vasoconstriction	13/1033	76/18670	0.000249893	0.00904984	0.00789136	P2RX1/ASIC2/DBH/EDN2/ACE2/HTR7/ADM/FGG/FGA/FGB/ADRA2C/EDN3/CHRM3	13
GO:0010038	GO:0010038	response to metal ion	37/1033	364/18670	0.000271927	0.00977537	0.00852402	DPEP1/ABCC2/SNCB/SMPD3/SYT17/SYT5/SLC34A1/SYT4/SYT6/SLC40A1/ASCL1/SLC6A3/S100A8/CNGA3/SLC30A2/TFF1/G6PD/ALOX15/SLC30A8/KCNC2/ACER1/KCNK3/FGG/FGA/FGB/TH/NQO1/MAPT/CPNE4/PPARGC1A/TNNC1/ACTA1/SYT8/BMP6/ADCY8/TNFRSF11B/RYR3	37
GO:0030858	GO:0030858	positive regulation of epithelial cell differentiation	12/1033	67/18670	0.000275172	0.00981983	0.00856279	PAX2/SULT2B1/PLAAT4/IL20/SFN/ALOX15B/LHX1/PROM1/PAX6/FOXC1/LIF/BMP6	12
GO:0051937	GO:0051937	catecholamine transport	13/1033	77/18670	0.000285668	0.0101116	0.00881721	CHRNA4/SYT17/SYT5/SYT4/SYT6/SLC6A3/UCN/RAB3B/SNCG/SLC22A1/ADRA2C/DRD1/SYT8	13
GO:0015696	GO:0015696	ammonium transport	16/1033	108/18670	0.000287484	0.0101116	0.00881721	NOS1/CHRNA4/SYT17/P2RX1/SLC5A7/SYT5/SYT4/SYT6/ADCYAP1/SLC6A3/RAB3B/SNCG/SLC22A1/DRD1/SLC44A4/SYT8	16
GO:0008228	GO:0008228	opsonization	5/1033	12/18670	0.000293283	0.0102419	0.00893081	C4BPB/LBP/FCN2/C4B/PTX3	5
GO:0034035	GO:0034035	purine ribonucleoside bisphosphate metabolic process	7/1033	25/18670	0.000310092	0.0107037	0.00933355	SULT2B1/SULT1E1/SULT1A2/SULT1C2/PAPSS1/SLC26A2/SULT1C4	7
GO:0098656	GO:0098656	anion transmembrane transport	31/1033	288/18670	0.000310888	0.0107037	0.00933355	SLC7A2/SLC4A8/SLC26A3/SLC7A8/SLC1A2/SLC12A5/BEST3/SLC34A1/CLCA2/GLRA3/SLC5A12/THRSP/SLC7A13/SLC38A8/SLC38A11/SLC23A1/SLC17A8/SLC25A18/SLC44A4/GABRQ/SLC26A4/GABRP/SLC13A5/OSR1/SLC26A2/SLC6A20/SLC7A3/TTYH1/GABRG3/CLCNKB/SLC6A14	31
GO:0048469	GO:0048469	cell maturation	22/1033	177/18670	0.000319689	0.0109298	0.00953066	SLC26A3/GATA3/PAEP/FOXA1/PPARG/ASCL1/REN/G6PD/RET/BFSP2/FGG/RND1/CNTNAP2/GATA2/GLDN/HES5/SOX8/ROPN1B/TFCP2L1/TCP11/NPPC/RHEX	22
GO:0060537	GO:0060537	muscle tissue development	40/1033	408/18670	0.000331297	0.011248	0.00980814	MYOM2/TLL2/HOXD9/HOXD10/TNNI3/GATA5/MYO18B/GATA4/MYLK3/WNT3A/G6PD/XIRP2/ANKRD2/ERBB4/IGSF22/FOXL2/WT1/SOX8/FOXC1/FGFR2/ACTN2/COL19A1/KCNK2/MYH7/FGF9/PPARGC1A/SOX6/BVES/TNNC1/SMYD1/FGF2/ACTA1/OSR1/ANKRD1/FZD7/S100B/KCNAB1/FOXC2/MYOZ1/DNER	40
GO:0015893	GO:0015893	drug transport	25/1033	214/18670	0.000340501	0.0114807	0.0100111	SLC7A2/ABCC2/CHRNA4/SYT17/SLC1A2/SYT5/RTBDN/SYT4/SYT6/SLC6A3/UCN/GALR1/RAB3B/SNCG/SLC22A1/SLC17A8/SLC25A18/DRD1/SLC44A4/SLC13A5/NR1I2/SYT8/SLC6A20/SLC7A3/SLC35F3	25
GO:0006575	GO:0006575	cellular modified amino acid metabolic process	24/1033	202/18670	0.000345534	0.0115707	0.0100895	CROT/IYD/DPEP1/VNN3/CRAT/GGT1/CRYM/SLC5A5/GATA3/ACADL/TPO/GNMT/EGLN3/BHMT2/GSTM5/PLA2G2F/PLA2G4D/G6PD/PLA2G4F/PLA2G4E/DIO3/DIO1/CKMT1B/FOLH1	24
GO:0030166	GO:0030166	proteoglycan biosynthetic process	12/1033	69/18670	0.000365373	0.0121518	0.0105962	HS3ST2/CHST8/HS6ST3/XYLT1/B3GAT2/NCAN/CHST9/ACAN/EXTL1/NDST3/GAL3ST3/FOXL1	12
GO:0003012	GO:0003012	muscle system process	44/1033	465/18670	0.000370522	0.0122398	0.0106729	MYOM2/CAMK2B/NOS1/P2RX6/P2RX1/EDN2/TNNI3/ACE2/HRC/GATA5/ATP8A2/SCN7A/GATA4/HCN4/STAC2/HTR7/KCNE4/TRIM63/G6PD/KCNJ3/UCN/ANKRD2/SCN3B/JSRP1/TACR3/SLN/IGSF22/ADRA2C/DRD1/ACTN2/MYH7/SGCA/PPARGC1A/CRYAB/TNNC1/EDN3/TNNI2/CHRM3/ACTA1/MLIP/PRKCA/HAND2/MYOZ1/SYNM	44
GO:0022600	GO:0022600	digestive system process	15/1033	100/18670	0.000384052	0.0126016	0.0109884	NPC1L1/GCNT3/TFF3/TFF1/UCN/MOGAT2/MUC6/MUC2/CCKBR/NPR3/VIL1/CHRM3/FABP1/MUC13/SERPINA3	15
GO:0030856	GO:0030856	regulation of epithelial cell differentiation	20/1033	156/18670	0.000391622	0.0127643	0.0111303	TP63/PAX2/SULT2B1/GATA3/MSX2/PLAAT4/ASCL1/IL20/SFN/ALOX15B/SERPINB13/HES5/CDSN/LHX1/PROM1/PAX6/FOXC1/LIF/OSR1/BMP6	20
GO:0018149	GO:0018149	peptide cross-linking	11/1033	60/18670	0.000397354	0.0128595	0.0112133	CSTA/PI3/TGM3/IVL/TGM4/KRT1/SPRR1B/NDNF/SPRR4/LCE1C/SPRR2A	11
GO:0015701	GO:0015701	bicarbonate transport	9/1033	42/18670	0.000399803	0.0128595	0.0112133	SLC4A8/CA12/SLC26A3/CA9/CA4/SLC26A4/CA6/SLC26A2/CA3	9
GO:0009953	GO:0009953	dorsal/ventral pattern formation	14/1033	90/18670	0.000406944	0.012891	0.0112408	HOXA11/HOXD11/FOXA1/GSC/ASCL1/FOXN4/WNT3A/WNT7A/HOXB2/NOTO/LHX1/PAX6/SFRP1/SOSTDC1	14
GO:0021533	GO:0021533	cell differentiation in hindbrain	6/1033	19/18670	0.000411331	0.012891	0.0112408	LHX5/FAIM2/WNT7A/KNDC1/GATA2/LHX1	6
GO:0060231	GO:0060231	mesenchymal to epithelial transition	6/1033	19/18670	0.000411331	0.012891	0.0112408	PAX2/GATA3/TCF15/WT1/LIF/FZD7	6
GO:2000696	GO:2000696	regulation of epithelial cell differentiation involved in kidney development	6/1033	19/18670	0.000411331	0.012891	0.0112408	PAX2/GATA3/LHX1/PROM1/LIF/OSR1	6
GO:0006790	GO:0006790	sulfur compound metabolic process	37/1033	372/18670	0.000414441	0.0129057	0.0112537	DPEP1/ABCC2/SULT2B1/GGT1/ACSBG1/SULT1E1/KYNU/CHST8/GNMT/BHMT2/GSTM5/HMGCS2/TDO2/G6PD/ACSM1/AGXT/NDNF/CHST1/SULT1C3/SULT1A2/SULT1C2/ACOT6/XYLT1/NCAN/PAPSS1/MAT1A/CHST9/ANGPT1/SLC26A2/B3GNT7/ACAN/NDST3/ACSL6/GAL3ST3/CHST6/PRELP/SULT1C4	37
GO:0060795	GO:0060795	cell fate commitment involved in formation of primary germ layer	8/1033	34/18670	0.000427525	0.0131728	0.0114866	HOXA11/PAX2/WNT3A/SOX2/HNF1B/ELF5/FZD7/FOXC2	8
GO:0007631	GO:0007631	feeding behavior	15/1033	101/18670	0.000428406	0.0131728	0.0114866	TCF15/ACE2/GDF15/ATP8A2/REN/HTR2C/UCN/TACR3/TH/DRD1/DMBX1/DACH1/TBR1/HAND2/RXFP4	15
GO:1903510	GO:1903510	mucopolysaccharide metabolic process	16/1033	112/18670	0.000437127	0.013357	0.0116471	HGF/HAS3/SMPD3/NDNF/CHST1/ITIH6/XYLT1/NCAN/FGF2/CHST9/ANGPT1/B3GNT7/ACAN/NDST3/CHST6/PRELP	16
GO:0045604	GO:0045604	regulation of epidermal cell differentiation	11/1033	61/18670	0.000460901	0.0139095	0.012129	TP63/SULT2B1/MSX2/PLAAT4/IL20/SFN/ALOX15B/SERPINB13/HES5/CDSN/FOXC1	11
GO:0048645	GO:0048645	animal organ formation	11/1033	61/18670	0.000460901	0.0139095	0.012129	HOXA11/TP63/PAX2/GATA5/WNT3A/AR/WT1/FGFR2/NKX3-2/TBR1/HAND2	11
GO:0110110	GO:0110110	positive regulation of animal organ morphogenesis	13/1033	81/18670	0.000475759	0.0142221	0.0124015	HOXA11/PAX2/GATA3/GATA5/WNT3A/AR/WT1/LHX1/SOX8/FGFR2/LIF/HAND2/AMTN	13
GO:0015837	GO:0015837	amine transport	15/1033	102/18670	0.000477075	0.0142221	0.0124015	CHRNA4/SYT17/SYT5/ACE2/DDC/SYT4/SYT6/UCN/RAB3B/SNCG/TH/ADRA2C/DRD1/OSR1/SYT8	15
GO:1990573	GO:1990573	potassium ion import across plasma membrane	9/1033	43/18670	0.000481115	0.0142556	0.0124307	HCN2/SLC12A5/ATP1A4/HCN4/KCNJ15/KCNJ3/ATP4B/KCNJ16/KCNK5	9
GO:0060562	GO:0060562	epithelial tube morphogenesis	33/1033	322/18670	0.000492334	0.0145001	0.012644	HOXA11/PAX2/GATA3/PGF/MSX2/HOXD11/FOXA1/GATA4/FOXN4/ADM/WNT3A/RET/GBX2/AR/CCL11/WT1/HES5/NOTO/LHX1/HNF1B/SOX8/FGFR2/LAMA1/SFRP1/EPHA7/FGF2/LGR5/OSR1/ADAMTS16/HAND2/IRX1/SOSTDC1/FOXC2	33
GO:0072207	GO:0072207	metanephric epithelium development	7/1033	27/18670	0.000519863	0.0151311	0.0131942	PAX2/WT1/HES5/SOX8/LIF/OSR1/POU3F3	7
GO:0014706	GO:0014706	striated muscle tissue development	38/1033	390/18670	0.000519949	0.0151311	0.0131942	MYOM2/TLL2/HOXD9/HOXD10/TNNI3/GATA5/MYO18B/GATA4/MYLK3/WNT3A/G6PD/XIRP2/ANKRD2/ERBB4/IGSF22/FOXL2/WT1/SOX8/FOXC1/FGFR2/ACTN2/COL19A1/KCNK2/MYH7/FGF9/SOX6/BVES/TNNC1/SMYD1/FGF2/ACTA1/ANKRD1/FZD7/S100B/KCNAB1/FOXC2/MYOZ1/DNER	38
GO:0045471	GO:0045471	response to ethanol	17/1033	125/18670	0.000526785	0.0152394	0.0132886	GATA3/CSF3/DBH/ADCYAP1/SLC6A3/S100A8/G6PD/HPGD/KCNC2/TH/NQO1/FGFR2/ITPR2/NTRK3/NPPC/CA3/GRIN2A	17
GO:0072234	GO:0072234	metanephric nephron tubule development	6/1033	20/18670	0.000560277	0.0161129	0.0140503	PAX2/HES5/SOX8/LIF/OSR1/POU3F3	6
GO:0031638	GO:0031638	zymogen activation	10/1033	53/18670	0.000570045	0.0162758	0.0141923	CPB2/GGT1/CLEC3B/KLK2/FGG/FGA/FGB/MELTF/PRSS12/GRIN2A	10
GO:0048704	GO:0048704	embryonic skeletal system morphogenesis	14/1033	93/18670	0.0005726	0.0162758	0.0141923	HOXA11/HOXB6/HOXB8/HOXB5/HOXB1/HOXD9/HOXD10/GSC/HOXB2/LHX1/FGFR2/COL2A1/OSR1/FOXC2	14
GO:0046879	GO:0046879	hormone secretion	32/1033	312/18670	0.00058691	0.0165415	0.0144241	ABCC8/TFAP2B/C1QTNF3/SMPD3/GATA3/CYP19A1/ADCYAP1/REN/HTR2C/ADM/SSTR5/UCN/SLC30A8/KCNC2/GALR1/FGG/FGA/FGB/FOXL2/FAM3B/ADRA2C/SLC44A4/HNF1B/SFRP1/TRPV4/GLP1R/ITPR2/EDN3/LIF/BMP6/PRKCA/ADCY8	32
GO:0007218	GO:0007218	neuropeptide signaling pathway	15/1033	104/18670	0.000588715	0.0165415	0.0144241	GRPR/SSTR1/ADCYAP1/GLRA3/SSTR5/UCN/GALR1/PNOC/PROKR1/NXPH4/NPBWR1/PROKR2/SORCS1/GPR83/RXFP4	15
GO:0048732	GO:0048732	gland development	41/1033	434/18670	0.000597597	0.0166952	0.014558	HGF/TP63/HOXA9/CPB2/FA2H/FGL1/GATA3/MSX2/HOXD9/FOXA1/CYP19A1/ASCL1/ADCYAP1/SLC6A3/EAF2/WNT3A/ACER1/AR/CCL11/ERBB4/GATA2/ALOX15B/SOX2/WT1/HNF1B/PAX6/FOXC1/FGFR2/LAMA1/SFRP1/CCKBR/TFCP2L1/REG1A/PAX1/ELF5/EDAR/HAND2/CSN3/SOSTDC1/ID4/SERPINA5	41
GO:0045137	GO:0045137	development of primary sexual characteristics	25/1033	223/18670	0.000631636	0.0175458	0.0152998	HOXA11/HOXA9/AFP/LFNG/GATA3/GATA4/CYP19A1/ADCYAP1/REN/AR/FOXL2/WT1/NTRK1/RAD21L1/HOXA10/DACH1/SRD5A2/SOX8/FOXC1/COL9A3/FGF9/SFRP1/OSR1/GAS2/PTX3	25
GO:0035137	GO:0035137	hindlimb morphogenesis	8/1033	36/18670	0.000645836	0.0178389	0.0155554	TFAP2B/TP63/ZBTB16/MSX2/HOXD9/HOXD10/WNT7A/OSR1	8
GO:0008209	GO:0008209	androgen metabolic process	7/1033	28/18670	0.000660359	0.0179347	0.0156389	DHRS9/AKR1D1/CYP19A1/ADM/HSD3B1/SRD5A2/PPARGC1A	7
GO:0009074	GO:0009074	aromatic amino acid family catabolic process	7/1033	28/18670	0.000660359	0.0179347	0.0156389	HGD/KYNU/HDC/TDO2/HPD/IDO1/PAH	7
GO:0043501	GO:0043501	skeletal muscle adaptation	7/1033	28/18670	0.000660359	0.0179347	0.0156389	CAMK2B/TRIM63/MYH7/PPARGC1A/TNNC1/ACTA1/MYOZ1	7
GO:0016054	GO:0016054	organic acid catabolic process	29/1033	275/18670	0.000667645	0.0179347	0.0156389	CROT/NOS1/CRAT/CRYM/HGD/ACADL/KYNU/HAO2/AKR1D1/GAD1/HDC/TDO2/GLYATL2/HPD/PADI4/LDHD/ACOX2/AGXT/CYP4F2/CYP4F3/ECI2/PLIN5/HAO1/IDO1/FGF2/HMGCLL1/MAT1A/FABP1/PAH	29
GO:0046395	GO:0046395	carboxylic acid catabolic process	29/1033	275/18670	0.000667645	0.0179347	0.0156389	CROT/NOS1/CRAT/CRYM/HGD/ACADL/KYNU/HAO2/AKR1D1/GAD1/HDC/TDO2/GLYATL2/HPD/PADI4/LDHD/ACOX2/AGXT/CYP4F2/CYP4F3/ECI2/PLIN5/HAO1/IDO1/FGF2/HMGCLL1/MAT1A/FABP1/PAH	29
GO:0097756	GO:0097756	negative regulation of blood vessel diameter	13/1033	84/18670	0.000680609	0.018183	0.0158554	P2RX1/ASIC2/DBH/EDN2/ACE2/HTR7/ADM/FGG/FGA/FGB/ADRA2C/EDN3/CHRM3	13
GO:0007517	GO:0007517	muscle organ development	39/1033	410/18670	0.000704573	0.018721	0.0163245	MYOM2/TLL2/TCF15/HOXD9/HOXD10/TNNI3/GSC/PAX3/WNT3A/G6PD/XIRP2/ANKRD2/ERBB4/IGSF22/FOXL2/WT1/SOX8/FOXC1/FGFR2/COL19A1/KCNK2/MYH7/FGF9/SGCA/CRYAB/SOX6/BVES/TNNC1/SMYD1/LIF/FGF2/ACTA1/ANKRD1/FZD7/S100B/KCNAB1/FOXC2/MYOZ1/DNER	39
GO:0007613	GO:0007613	memory	16/1033	117/18670	0.000714374	0.0188788	0.0164621	ITGA3/CUX2/SLC8A2/DBH/SYT4/JPH3/GRIA1/RIN1/TH/DRD1/MAPT/KCNK2/LRRN4/ADCY8/S100B/GRIN2A	16
GO:0042737	GO:0042737	drug catabolic process	18/1033	140/18670	0.000724497	0.0190434	0.0166056	NOS1/SULT1E1/HGD/TPO/DBH/ALDH3B2/SLC6A3/CYP4B1/HPD/MAOA/SULT1A2/CYP2B6/CYP2F1/HP/HAO1/NR1I2/PAH/SULT1C4	18
GO:0030277	GO:0030277	maintenance of gastrointestinal epithelium	6/1033	21/18670	0.000747936	0.0194503	0.0169605	TFF3/TFF1/MUC6/MUC2/MUC13/SERPINA3	6
GO:0032332	GO:0032332	positive regulation of chondrocyte differentiation	6/1033	21/18670	0.000747936	0.0194503	0.0169605	HOXA11/ZBTB16/GDF6/SOX6/SOX5/BMP6	6
GO:0010721	GO:0010721	negative regulation of cell development	34/1033	344/18670	0.000778904	0.0201399	0.0175618	NGFR/PTHLH/MAG/TLX2/PAEP/LIN28A/SYT4/KIAA0319/ASCL1/ADCYAP1/DLX1/WNT3A/WNT7A/ISL2/G6PD/BMERB1/CCL11/ERBB4/SOX2/ASCL2/DIO3/HES5/DISP3/SOX8/PAX6/MAP2/TRPV4/EPHA7/NTRK3/SEMA3D/NPPC/MELTF/ID4/RFLNA	34
GO:0051402	GO:0051402	neuron apoptotic process	26/1033	239/18670	0.000782694	0.0201399	0.0175618	TFAP2B/NGFR/TP63/SNCB/MAG/GATA3/GRM4/EGLN3/VSTM2L/FAIM2/ASCL1/DLX1/G6PD/NDNF/NQO1/DIO3/NTRK1/CRLF1/PAK3/PTPRZ1/TRIM2/PPARGC1A/EPHA7/ANGPT1/RAPSN/FZD9	26
GO:0008202	GO:0008202	steroid metabolic process	33/1033	331/18670	0.000796346	0.0203235	0.0177219	NPC1L1/DHRS9/RDH8/AFP/SULT2B1/DHRS2/SULT1E1/ACADL/AKR1D1/HMGCS2/UGT2B28/CYP19A1/RDH16/ADM/TM7SF2/G6PD/ACOX2/APOF/CYP8B1/UGT2B15/SULT1A2/CYP2B6/UGT2B17/HSD3B1/DISP3/MALRD1/UGT2B11/AKR1B15/SRD5A2/PPARGC1A/TFCP2L1/NR1I2/BMP6	33
GO:0007422	GO:0007422	peripheral nervous system development	12/1033	75/18670	0.000798533	0.0203235	0.0177219	FA2H/ASIC2/HOXD9/HOXD10/ISL2/POU3F1/SOX8/NTRK3/GFRA3/HAND2/UGT8/NCMAP	12
GO:0048663	GO:0048663	neuron fate commitment	11/1033	65/18670	0.000806455	0.0203235	0.0177219	HOXD10/FOXA1/ASCL1/FOXN4/DLX1/ISL2/GATA2/PAX6/TBR1/NTRK3/ZNF521	11
GO:0060675	GO:0060675	ureteric bud morphogenesis	11/1033	65/18670	0.000806455	0.0203235	0.0177219	HOXA11/PAX2/GATA3/PGF/HOXD11/WT1/LHX1/HNF1B/SOX8/FGF2/ADAMTS16	11
GO:0006813	GO:0006813	potassium ion transport	26/1033	240/18670	0.000832828	0.0208805	0.0182076	ABCC8/KCNQ2/NOS1/HCN2/SLC12A5/ATP1A4/HCN4/ADCYAP1/KCNE4/KCNJ15/KCNJ3/KCNC2/KCNK3/LRRC26/DRD1/ATP4B/ACTN2/KCNK2/NALCN/EDN3/DPP6/KCNJ16/KCNT2/KCNK5/KCNAB1/WWP2	26
GO:2000027	GO:2000027	regulation of animal organ morphogenesis	27/1033	253/18670	0.000840552	0.0209666	0.0182827	HOXA11/HGF/PAX2/GPC4/CPB2/GATA3/GATA5/CHAD/WNT3A/WNT7A/AR/WT1/SP6/DIO3/PAX9/LHX1/HNF1B/SOX8/FOXC1/FGFR2/SFRP1/LIF/FZD7/HAND2/TNFRSF11B/FOXC2/AMTN	27
GO:0006936	GO:0006936	muscle contraction	35/1033	360/18670	0.000881581	0.0218784	0.0190778	MYOM2/NOS1/P2RX6/P2RX1/EDN2/TNNI3/ACE2/HRC/ATP8A2/SCN7A/GATA4/HCN4/STAC2/HTR7/KCNE4/TRIM63/KCNJ3/UCN/ANKRD2/SCN3B/JSRP1/TACR3/IGSF22/ADRA2C/DRD1/ACTN2/MYH7/SGCA/CRYAB/TNNC1/EDN3/TNNI2/CHRM3/ACTA1/SYNM	35
GO:0048638	GO:0048638	regulation of developmental growth	34/1033	347/18670	0.000906234	0.0223767	0.0195122	TLL2/SYT17/MAG/NRK/GDF15/OLFM1/SYT4/ATP8A2/SLC6A3/WNT3A/G6PD/AR/ERBB4/WT1/MAPT/DIO3/HNF1B/FOXC1/FGFR2/MAP2/KCNK2/FGF9/SFRP1/REG1A/VIL1/EPHA7/FGF2/NTRK3/SEMA3D/NPPC/FOXC2/GJD4/MYOZ1/SPAAR	34
GO:0022612	GO:0022612	gland morphogenesis	16/1033	120/18670	0.000943876	0.023189	0.0202206	HGF/TP63/CPB2/FGL1/MSX2/FOXA1/WNT3A/AR/CCL11/PAX6/FGFR2/LAMA1/SFRP1/EDAR/SOSTDC1/ID4	16
GO:0046321	GO:0046321	positive regulation of fatty acid oxidation	5/1033	15/18670	0.000967372	0.0236388	0.0206128	PPARG/C1QTNF2/PLIN5/PPARGC1A/FABP1	5
GO:0008406	GO:0008406	gonad development	24/1033	217/18670	0.000971856	0.0236388	0.0206128	HOXA11/HOXA9/AFP/LFNG/GATA3/GATA4/CYP19A1/ADCYAP1/REN/AR/FOXL2/WT1/NTRK1/RAD21L1/HOXA10/SRD5A2/SOX8/FOXC1/COL9A3/FGF9/SFRP1/OSR1/GAS2/PTX3	24
GO:0010842	GO:0010842	retina layer formation	6/1033	22/18670	0.000980674	0.0237352	0.0206969	TFAP2B/ATP8A2/FOXN4/LHX1/PROM1/TSPAN12	6
GO:0006836	GO:0006836	neurotransmitter transport	28/1033	269/18670	0.00100217	0.0241361	0.0210465	NOS1/CHRNA4/SYT17/P2RX1/SLC1A2/SLC5A7/GRM4/GAD1/SYT5/DDC/SYT4/ADCYAP1/SLC6A3/CPLX2/HTR2C/WNT7A/RAB3B/SNCG/SLC22A1/SLC17A8/TH/SLC25A18/DRD1/SLC44A4/GABRQ/SYT8/SLC6A20/SLC6A14	28
GO:0048644	GO:0048644	muscle organ morphogenesis	13/1033	88/18670	0.00106509	0.0254231	0.0221687	MYOM2/TCF15/TNNI3/GSC/XIRP2/IGSF22/FOXC1/FGFR2/MYH7/TNNC1/LIF/ANKRD1/FOXC2	13
GO:0006024	GO:0006024	glycosaminoglycan biosynthetic process	15/1033	110/18670	0.00106601	0.0254231	0.0221687	GPC4/HAS3/SMPD3/HS3ST2/CHST1/XYLT1/NCAN/CHST9/ANGPT1/B3GNT7/ACAN/EXTL1/NDST3/CHST6/PRELP	15
GO:0010107	GO:0010107	potassium ion import	9/1033	48/18670	0.00111653	0.0263707	0.022995	HCN2/SLC12A5/ATP1A4/HCN4/KCNJ15/KCNJ3/ATP4B/KCNJ16/KCNK5	9
GO:0030850	GO:0030850	prostate gland development	9/1033	48/18670	0.00111653	0.0263707	0.022995	TP63/FOXA1/CYP19A1/EAF2/AR/ALOX15B/FGFR2/SFRP1/ID4	9
GO:0008207	GO:0008207	C21-steroid hormone metabolic process	8/1033	39/18670	0.00113341	0.0266405	0.0232303	DHRS9/AFP/DHRS2/AKR1D1/ADM/HSD3B1/PPARGC1A/BMP6	8
GO:0032355	GO:0032355	response to estradiol	17/1033	134/18670	0.00116839	0.0273313	0.0238326	F7/GGT1/MSX2/FOXA1/SLC34A1/SSTR1/WNT7A/UCN/HPGD/TACR3/TH/NQO1/WFDC1/SFRP1/RGS9/PPARGC1A/CRYAB	17
GO:0050891	GO:0050891	multicellular organismal water homeostasis	11/1033	68/18670	0.00118767	0.0275872	0.0240558	TFAP2B/TP63/FA2H/ABCA12/KRT1/ACER1/SCNN1B/SFN/CYP4F2/TRPV4/ADCY8	11
GO:0048738	GO:0048738	cardiac muscle tissue development	25/1033	233/18670	0.00119061	0.0275872	0.0240558	MYOM2/TNNI3/GATA5/MYO18B/GATA4/MYLK3/WNT3A/G6PD/XIRP2/ERBB4/IGSF22/WT1/FOXC1/FGFR2/ACTN2/KCNK2/MYH7/FGF9/SOX6/BVES/TNNC1/FGF2/ANKRD1/FZD7/FOXC2	25
GO:0071621	GO:0071621	granulocyte chemotaxis	16/1033	123/18670	0.0012331	0.028366	0.0247348	EDN2/LBP/VAV3/S100A8/S100A7/S100A9/S100A12/CXCR1/SCG2/CCL11/CXCL17/TRPV4/EDN3/IL37/ITGA9/CXCL5	16
GO:0072503	GO:0072503	cellular divalent inorganic cation homeostasis	44/1033	493/18670	0.00123583	0.028366	0.0247348	NOS1/BDKRB1/GRIN2D/P2RX1/SLC8A2/EDN2/ATP13A4/TNNI3/HRC/ADCYAP1/S100A8/ACKR2/GPR6/HTR2C/FATE1/ADM/JPH3/GRIA1/SLC30A2/S100A9/CXCR1/SLC30A8/GALR1/JSRP1/KCNK3/CCL11/CHRNA9/CD19/GATA2/DRD1/CCKBR/TRPV4/GLP1R/ITPR2/EDN3/GPR55/FGF2/GPR17/TRPM8/ADCY8/RIC3/GRIN2A/FZD9/RYR3	44
GO:0072170	GO:0072170	metanephric tubule development	6/1033	23/18670	0.00126528	0.0287718	0.0250887	PAX2/HES5/SOX8/LIF/OSR1/POU3F3	6
GO:0072243	GO:0072243	metanephric nephron epithelium development	6/1033	23/18670	0.00126528	0.0287718	0.0250887	PAX2/HES5/SOX8/LIF/OSR1/POU3F3	6
GO:0042475	GO:0042475	odontogenesis of dentin-containing tooth	13/1033	90/18670	0.00131684	0.0298056	0.0259902	TP63/SMPD3/MSX2/SLC34A1/DLX1/ADM/FOXC1/ODAM/EDAR/HAND2/TNFRSF11B/SOSTDC1/AMTN	13
GO:0072224	GO:0072224	metanephric glomerulus development	5/1033	16/18670	0.0013434	0.0302547	0.0263818	PAX2/RET/WT1/LHX1/OSR1	5
GO:0045823	GO:0045823	positive regulation of heart contraction	8/1033	40/18670	0.00134905	0.0302547	0.0263818	EDN2/ACE2/HRC/ADM/UCN/SCN3B/TACR3/EDN3	8
GO:0001658	GO:0001658	branching involved in ureteric bud morphogenesis	10/1033	59/18670	0.0013607	0.0303765	0.026488	HOXA11/PAX2/PGF/HOXD11/WT1/LHX1/HNF1B/SOX8/FGF2/ADAMTS16	10
GO:0035107	GO:0035107	appendage morphogenesis	18/1033	148/18670	0.00138809	0.0307075	0.0267766	HOXA11/TFAP2B/TP63/HOXA9/ZBTB16/MSX2/HOXD9/HOXD10/WNT7A/HOXA10/FGFR2/FGF9/TBX4/FRAS1/COL2A1/OSR1/FREM2/HAND2	18
GO:0035108	GO:0035108	limb morphogenesis	18/1033	148/18670	0.00138809	0.0307075	0.0267766	HOXA11/TFAP2B/TP63/HOXA9/ZBTB16/MSX2/HOXD9/HOXD10/WNT7A/HOXA10/FGFR2/FGF9/TBX4/FRAS1/COL2A1/OSR1/FREM2/HAND2	18
GO:0043523	GO:0043523	regulation of neuron apoptotic process	23/1033	210/18670	0.001398	0.0307874	0.0268463	TFAP2B/SNCB/MAG/GATA3/GRM4/EGLN3/VSTM2L/FAIM2/ASCL1/DLX1/G6PD/NDNF/NQO1/NTRK1/CRLF1/PAK3/PTPRZ1/TRIM2/PPARGC1A/EPHA7/ANGPT1/RAPSN/FZD9	23
GO:0042758	GO:0042758	long-chain fatty acid catabolic process	4/1033	10/18670	0.0014952	0.0327805	0.0285842	ACADL/GLYATL2/CYP4F2/CYP4F3	4
GO:0003338	GO:0003338	metanephros morphogenesis	7/1033	32/18670	0.00154711	0.0337669	0.0294444	PAX2/WT1/HES5/LHX1/SOX8/LIF/FRAS1	7
GO:0048568	GO:0048568	embryonic organ development	39/1033	428/18670	0.00156931	0.033905	0.0295648	HOXA11/PAX2/GATA3/HOXB6/TPO/HOXB8/HOXB5/HOXB1/NRK/HOXD9/HOXD10/ATP8A2/GSC/GATA4/GCM1/FOXN4/ADM/WNT3A/GBX2/HOXB2/CHRNA9/GATA2/TH/ASCL2/FOXL2/SLC44A4/NOTO/LHX1/HNF1B/PAX6/FOXC1/FGFR2/FGF9/NKX3-2/LIF/COL2A1/OSR1/HAND2/FOXC2	39
GO:0042572	GO:0042572	retinol metabolic process	8/1033	41/18670	0.00159606	0.033905	0.0295648	DHRS9/RDH8/RDH16/AWAT2/AKR1B10/AKR1B15/ADH1C/CYP27C1	8
GO:0045616	GO:0045616	regulation of keratinocyte differentiation	8/1033	41/18670	0.00159606	0.033905	0.0295648	TP63/MSX2/PLAAT4/IL20/ALOX15B/SERPINB13/CDSN/FOXC1	8
GO:0008016	GO:0008016	regulation of heart contraction	26/1033	251/18670	0.00159716	0.033905	0.0295648	NOS1/SLC8A2/EDN2/TNNI3/ACE2/HRC/ATP1A4/GATA4/HCN4/FOXN4/ADM/KCNE4/KCNJ3/UCN/SCN3B/TACR3/KCNK3/TH/MYH7/GLP1R/BVES/ITPR2/EDN3/S100A1/NPPC/RYR3	26
GO:0055074	GO:0055074	calcium ion homeostasis	42/1033	471/18670	0.00160323	0.033905	0.0295648	TFAP2B/NOS1/BDKRB1/GRIN2D/P2RX1/SLC8A2/EDN2/ATP13A4/TNNI3/HRC/ADCYAP1/ACKR2/GPR6/HTR2C/FATE1/ADM/JPH3/GRIA1/CXCR1/GALR1/JSRP1/KCNK3/CCL11/CHRNA9/CD19/GATA2/DRD1/CCKBR/TRPV4/GLP1R/REG1A/ITPR2/EDN3/GPR55/FGF2/GPR17/TRPM8/ADCY8/RIC3/GRIN2A/FZD9/RYR3	42
GO:0042430	GO:0042430	indole-containing compound metabolic process	6/1033	24/18670	0.00160891	0.033905	0.0295648	KYNU/SLC34A1/DDC/TDO2/IDO1/GRIN2A	6
GO:0042537	GO:0042537	benzene-containing compound metabolic process	6/1033	24/18670	0.00160891	0.033905	0.0295648	KYNU/CYP4B1/TDO2/ACSM1/TH/IDO1	6
GO:0045606	GO:0045606	positive regulation of epidermal cell differentiation	6/1033	24/18670	0.00160891	0.033905	0.0295648	SULT2B1/PLAAT4/IL20/SFN/ALOX15B/FOXC1	6
GO:0048754	GO:0048754	branching morphogenesis of an epithelial tube	18/1033	150/18670	0.00161777	0.0339454	0.0296001	HOXA11/PAX2/PGF/MSX2/HOXD11/FOXA1/GBX2/AR/CCL11/WT1/LHX1/HNF1B/SOX8/FGFR2/LAMA1/FGF2/ADAMTS16/FOXC2	18
GO:0060485	GO:0060485	mesenchyme development	28/1033	278/18670	0.00164658	0.0344022	0.0299984	HGF/SERPINB3/PAX2/MSX2/TCF15/FOXA1/OLFM1/GATA5/GSC/GATA4/WNT3A/RANBP3L/RET/GBX2/ERBB4/WT1/SOX8/FOXC1/FGFR2/FGF9/SFRP1/EDN3/PAX1/ACTA1/OSR1/SEMA3D/HAND2/FOXC2	28
GO:0006023	GO:0006023	aminoglycan biosynthetic process	15/1033	115/18670	0.00168168	0.0349861	0.0305075	GPC4/HAS3/SMPD3/HS3ST2/CHST1/XYLT1/NCAN/CHST9/ANGPT1/B3GNT7/ACAN/EXTL1/NDST3/CHST6/PRELP	15
GO:0090185	GO:0090185	negative regulation of kidney development	5/1033	17/18670	0.00181715	0.0376442	0.0328254	PAX2/GATA3/WT1/HNF1B/OSR1	5
GO:0060047	GO:0060047	heart contraction	28/1033	280/18670	0.00183057	0.0377622	0.0329282	NOS1/SLC8A2/EDN2/TNNI3/ACE2/HRC/ATP1A4/GATA4/HCN4/FOXN4/ADM/KCNE4/KCNJ3/UCN/SCN3B/TACR3/KCNK3/TH/MYH7/GLP1R/BVES/TNNC1/ITPR2/EDN3/TNNI2/S100A1/NPPC/RYR3	28
GO:0009101	GO:0009101	glycoprotein biosynthetic process	33/1033	348/18670	0.0018391	0.0377788	0.0329427	ST6GALNAC1/ITM2A/LFNG/HS3ST2/CHST8/GCNT3/B4GALNT2/MGAT5B/MUCL1/MGAT4C/MUC6/HS6ST3/ALG1L/MUC2/MUC21/MUC19/MUC5AC/XYLT1/ST8SIA1/B3GAT2/NCAN/GALNT13/CHST9/B3GNT7/ACAN/EXTL1/NDST3/MUC13/GAL3ST3/FOXL1/MUC16/GALNT17/C1GALT1C1L	33
GO:0010092	GO:0010092	specification of animal organ identity	7/1033	33/18670	0.00187117	0.0381134	0.0332345	HOXA11/PAX2/GATA5/WNT3A/AR/FGFR2/TBR1	7
GO:0035115	GO:0035115	embryonic forelimb morphogenesis	7/1033	33/18670	0.00187117	0.0381134	0.0332345	HOXA11/TP63/HOXA9/MSX2/HOXD9/WNT7A/OSR1	7
GO:0030902	GO:0030902	hindbrain development	18/1033	152/18670	0.00187877	0.0381134	0.0332345	CNTN1/LHX5/SEZ6L/HOXB1/FAIM2/ASCL1/SSTR1/WNT7A/GBX2/CDK5R2/KNDC1/HOXB2/GATA2/LHX1/HNF1B/FOXC1/PPARGC1A/TBR1	18
GO:0009100	GO:0009100	glycoprotein metabolic process	38/1033	419/18670	0.00194506	0.039074	0.0340721	ST6GALNAC1/ITM2A/LFNG/HS3ST2/CHST8/SLC34A1/GCNT3/B4GALNT2/MGAT5B/MUCL1/NDNF/MGAT4C/MUC6/HS6ST3/ALG1L/MUC2/MUC21/MUC19/MUC5AC/XYLT1/ST8SIA1/B3GAT2/NCAN/CNMD/COL2A1/GALNT13/CHST9/B3GNT7/ACAN/EXTL1/PTX3/NDST3/MUC13/GAL3ST3/FOXL1/MUC16/GALNT17/C1GALT1C1L	38
GO:0003407	GO:0003407	neural retina development	10/1033	62/18670	0.00200505	0.039074	0.0340721	TFAP2B/ATP8A2/FOXN4/DLX1/SLC17A8/DIO3/LHX1/SOX8/PROM1/TSPAN12	10
GO:0032835	GO:0032835	glomerulus development	10/1033	62/18670	0.00200505	0.039074	0.0340721	PAX2/RET/WT1/LHX1/PROM1/FOXC1/OSR1/ANGPT1/SERPINB7/FOXC2	10
GO:0048857	GO:0048857	neural nucleus development	10/1033	62/18670	0.00200505	0.039074	0.0340721	HOXB1/ASCL1/G6PD/KCNC2/CDK5R2/HOXB2/FGF9/PLP1/S100A1/NDRG2	10
GO:0032330	GO:0032330	regulation of chondrocyte differentiation	9/1033	52/18670	0.00200975	0.039074	0.0340721	HOXA11/PTHLH/ZBTB16/GDF6/NKX3-2/SOX6/SOX5/BMP6/RFLNA	9
GO:0055078	GO:0055078	sodium ion homeostasis	9/1033	52/18670	0.00200975	0.039074	0.0340721	TFAP2B/UPK3A/C7/ATP1A4/SCN7A/SCNN1B/ATP4B/CYP4F2/TMPRSS3	9
GO:0031639	GO:0031639	plasminogen activation	6/1033	25/18670	0.00201906	0.039074	0.0340721	CPB2/CLEC3B/FGG/FGA/FGB/MELTF	6
GO:0035235	GO:0035235	ionotropic glutamate receptor signaling pathway	6/1033	25/18670	0.00201906	0.039074	0.0340721	GRIN2D/GRIK4/GRIA1/GRIK3/GRIA2/GRIN2A	6
GO:0060561	GO:0060561	apoptotic process involved in morphogenesis	6/1033	25/18670	0.00201906	0.039074	0.0340721	PAX2/HNF1B/FOXC1/CRYAB/HAND2/FOXC2	6
GO:0061217	GO:0061217	regulation of mesonephros development	6/1033	25/18670	0.00201906	0.039074	0.0340721	PAX2/GATA3/WT1/LHX1/HNF1B/SOX8	6
GO:0072273	GO:0072273	metanephric nephron morphogenesis	6/1033	25/18670	0.00201906	0.039074	0.0340721	PAX2/WT1/HES5/LHX1/SOX8/LIF	6
GO:0042133	GO:0042133	neurotransmitter metabolic process	18/1033	153/18670	0.00202203	0.039074	0.0340721	SLC7A2/NOS1/SLC5A7/DBH/GAD1/DDC/HDC/SLC6A3/AGXT/TH/NQO1/MAOA/SLC44A4/BCHE/PTX3/ENPP6/PAH/GRIN2A	18
GO:0097530	GO:0097530	granulocyte migration	17/1033	141/18670	0.00204424	0.0393476	0.0343107	EDN2/LBP/VAV3/S100A8/S100A7/S100A9/S100A12/CXCR1/SCG2/CCL11/CXCL17/PRTN3/TRPV4/EDN3/IL37/ITGA9/CXCL5	17
GO:0042136	GO:0042136	neurotransmitter biosynthetic process	14/1033	106/18670	0.00210008	0.0401067	0.0349726	SLC7A2/NOS1/SLC5A7/DBH/GAD1/DDC/HDC/SLC6A3/AGXT/TH/NQO1/SLC44A4/PTX3/PAH	14
GO:1901606	GO:1901606	alpha-amino acid catabolic process	14/1033	106/18670	0.00210008	0.0401067	0.0349726	NOS1/CRYM/HGD/KYNU/GAD1/HDC/TDO2/HPD/PADI4/AGXT/IDO1/HMGCLL1/MAT1A/PAH	14
GO:0071804	GO:0071804	cellular potassium ion transport	23/1033	217/18670	0.00214974	0.0407368	0.035522	ABCC8/KCNQ2/HCN2/SLC12A5/ATP1A4/HCN4/KCNE4/KCNJ15/KCNJ3/KCNC2/KCNK3/LRRC26/ATP4B/ACTN2/KCNK2/NALCN/EDN3/DPP6/KCNJ16/KCNT2/KCNK5/KCNAB1/WWP2	23
GO:0071805	GO:0071805	potassium ion transmembrane transport	23/1033	217/18670	0.00214974	0.0407368	0.035522	ABCC8/KCNQ2/HCN2/SLC12A5/ATP1A4/HCN4/KCNE4/KCNJ15/KCNJ3/KCNC2/KCNK3/LRRC26/ATP4B/ACTN2/KCNK2/NALCN/EDN3/DPP6/KCNJ16/KCNT2/KCNK5/KCNAB1/WWP2	23
GO:0051952	GO:0051952	regulation of amine transport	13/1033	95/18670	0.00216915	0.0409459	0.0357044	CHRNA4/SYT17/SYT5/ACE2/SYT4/SYT6/UCN/RAB3B/SNCG/ADRA2C/DRD1/OSR1/SYT8	13
GO:0003009	GO:0003009	skeletal muscle contraction	8/1033	43/18670	0.00219671	0.0413066	0.036019	TNNI3/ATP8A2/STAC2/JSRP1/MYH7/TNNC1/TNNI2/SYNM	8
GO:0019532	GO:0019532	oxalate transport	4/1033	11/18670	0.00224718	0.0417736	0.0364262	SLC26A3/AGXT/SLC26A4/SLC26A2	4
GO:0052697	GO:0052697	xenobiotic glucuronidation	4/1033	11/18670	0.00224718	0.0417736	0.0364262	UGT2B28/UGT1A6/UGT2B11/UGT1A7	4
GO:0060525	GO:0060525	prostate glandular acinus development	4/1033	11/18670	0.00224718	0.0417736	0.0364262	TP63/FOXA1/FGFR2/SFRP1	4
GO:0030104	GO:0030104	water homeostasis	11/1033	74/18670	0.00239571	0.0441986	0.0385407	TFAP2B/TP63/FA2H/ABCA12/KRT1/ACER1/SCNN1B/SFN/CYP4F2/TRPV4/ADCY8	11
GO:0099601	GO:0099601	regulation of neurotransmitter receptor activity	11/1033	74/18670	0.00239571	0.0441986	0.0385407	NPTX2/SLURP1/GRIA1/PSCA/NPTX1/ACTN2/RGS9/PPARGC1A/GRIA2/GRIN2A/SHISA6	11
GO:0043583	GO:0043583	ear development	23/1033	219/18670	0.00241914	0.0443997	0.0387161	PAX2/GATA3/TCF15/ATP8A2/GSC/WNT3A/GBX2/KCNK3/CHRNA9/GATA2/SLC17A8/SOX2/HES5/SLC44A4/FGFR2/KCNK2/FGF9/NKX3-2/COL2A1/LGR5/NTRK3/OSR1/FREM2	23
GO:0045682	GO:0045682	regulation of epidermis development	12/1033	85/18670	0.00242547	0.0443997	0.0387161	TP63/SULT2B1/MSX2/PLAAT4/SPINK5/IL20/SFN/ALOX15B/SERPINB13/HES5/CDSN/FOXC1	12
GO:0007156	GO:0007156	homophilic cell adhesion via plasma membrane adhesion molecules	19/1033	168/18670	0.00243385	0.0443997	0.0387161	CDH10/CEACAM5/IGSF21/CDH15/VSTM2L/CNTN6/MYPN/CDH12/RET/CDHR4/PTPRT/CDH19/CDH17/PCDH11X/PCDHB3/DSG3/PCDHGC4/PCDHGB4/PCDHGB3	19
GO:0015711	GO:0015711	organic anion transport	42/1033	482/18670	0.00246348	0.0447731	0.0390417	SLC7A2/CROT/ABCC2/SLC4A8/CA12/SLC26A3/SLC7A8/CA9/SLC1A2/ABCC11/ACE2/RTBDN/PPARG/SYT4/ATP8A2/ABCA12/SLC5A12/THRSP/PLA2G2F/SLC7A13/SLC38A8/CA4/PLA2G4F/SLC38A11/SLC23A1/AGXT/SLC17A8/SLC25A18/CYP4F2/PLA2G2C/SLC44A4/SLC26A4/CA6/MTTP/SLC13A5/OSR1/SLC26A2/FABP1/SLC6A20/CA3/SLC7A3/SLC6A14	42
GO:0010460	GO:0010460	positive regulation of heart rate	6/1033	26/18670	0.00250351	0.0448339	0.0390947	EDN2/HRC/ADM/SCN3B/TACR3/EDN3	6
GO:0033561	GO:0033561	regulation of water loss via skin	6/1033	26/18670	0.00250351	0.0448339	0.0390947	TP63/FA2H/ABCA12/KRT1/ACER1/SFN	6
GO:0036152	GO:0036152	phosphatidylethanolamine acyl-chain remodeling	6/1033	26/18670	0.00250351	0.0448339	0.0390947	PLAAT4/PLAAT2/PLA2G2F/PLA2G4D/PLA2G4F/PLA2G4E	6
GO:0060740	GO:0060740	prostate gland epithelium morphogenesis	6/1033	26/18670	0.00250351	0.0448339	0.0390947	TP63/FOXA1/AR/FGFR2/SFRP1/ID4	6
GO:0035850	GO:0035850	epithelial cell differentiation involved in kidney development	8/1033	44/18670	0.00255698	0.0453219	0.0395202	PAX2/GATA3/WT1/LHX1/PROM1/LIF/OSR1/FOXC2	8
GO:0044331	GO:0044331	cell-cell adhesion mediated by cadherin	8/1033	44/18670	0.00255698	0.0453219	0.0395202	CDH10/FOXA1/CDH15/CDH12/WNT3A/CDH19/CDH17/BMP6	8
GO:0034765	GO:0034765	regulation of ion transmembrane transport	42/1033	483/18670	0.00255857	0.0453219	0.0395202	KCNQ2/NOS1/HCN2/BDKRB1/ASIC2/HRC/SLC34A1/SCN7A/HCN4/STAC2/KCNE4/SCN3A/JPH3/GRIA1/KCNJ15/G6PD/KCNJ3/KCNC2/SCN3B/RRAD/JSRP1/SLN/CD19/LRRC26/DRD1/PIRT/ACTN2/NALCN/RGS9/PPARGC1A/GRIA2/EDN3/DPP6/OSR1/KCNJ16/S100A1/KCNK5/KCNAB1/GRIN2A/CLCNKB/SHISA6/WWP2	42
GO:0048709	GO:0048709	oligodendrocyte differentiation	13/1033	97/18670	0.00261773	0.0461213	0.0402173	FA2H/MAG/PPARG/ASCL1/DLX1/HES5/SOX8/PAX6/PTPRZ1/SOX6/PLP1/GPR17/ID4	13
GO:0021515	GO:0021515	cell differentiation in spinal cord	9/1033	54/18670	0.002632	0.0461213	0.0402173	LHX5/HOXD10/ASCL1/FOXN4/WNT3A/ISL2/GATA2/LHX1/PAX6	9
GO:0061005	GO:0061005	cell differentiation involved in kidney development	9/1033	54/18670	0.002632	0.0461213	0.0402173	PAX2/GATA3/WT1/LHX1/PROM1/LIF/OSR1/FOXC2/POU3F3	9
GO:0003333	GO:0003333	amino acid transmembrane transport	12/1033	86/18670	0.00268017	0.0467976	0.0408071	SLC7A2/SLC7A8/SLC1A2/SLC7A13/SLC38A8/SLC38A11/SLC17A8/SLC25A18/OSR1/SLC6A20/SLC7A3/SLC6A14	12
GO:0019827	GO:0019827	stem cell population maintenance	18/1033	157/18670	0.00269029	0.0468073	0.0408154	TP63/PAX2/LIN28A/PRDM16/WNT7A/PADI4/GATA2/SOX2/ASCL2/HES5/HNF1B/POLR2F/SFRP1/LIF/ELF5/FGF2/FZD7/FOXD3	18
GO:0006493	GO:0006493	protein O-linked glycosylation	14/1033	109/18670	0.00273376	0.047395	0.0413279	LFNG/GCNT3/MGAT5B/MUCL1/MUC6/MUC2/MUC21/MUC19/MUC5AC/GALNT13/B3GNT7/MUC13/MUC16/C1GALT1C1L	14
GO:0051480	GO:0051480	regulation of cytosolic calcium ion concentration	33/1033	357/18670	0.00276589	0.0477824	0.0416658	NOS1/BDKRB1/GRIN2D/P2RX1/EDN2/HRC/ADCYAP1/ACKR2/GPR6/HTR2C/ADM/JPH3/GRIA1/CXCR1/GALR1/JSRP1/KCNK3/CHRNA9/CD19/GATA2/DRD1/CCKBR/TRPV4/GLP1R/ITPR2/GPR55/FGF2/GPR17/ADCY8/RIC3/GRIN2A/FZD9/RYR3	33
GO:1901605	GO:1901605	alpha-amino acid metabolic process	23/1033	222/18670	0.00287658	0.0495197	0.0431807	IYD/DPEP1/NOS1/GGT1/CRYM/HGD/KYNU/GNMT/GAD1/EGLN3/BHMT2/HDC/TDO2/HPD/PADI4/GLYATL1/AGXT/TH/CKMT1B/IDO1/HMGCLL1/MAT1A/PAH	23
GO:0015850	GO:0015850	organic hydroxy compound transport	26/1033	262/18670	0.00290049	0.0497562	0.0433869	NPC1L1/ABCC2/NOS1/CHRNA4/SYT17/P2RX1/SYT5/PPARG/SYT4/SYT6/CYP19A1/SLC6A3/AQP10/REN/ABCA12/SLC5A12/UCN/AQP7/GALR1/RAB3B/SNCG/SLC22A1/ADRA2C/DRD1/SYT8/BMP6	26

## Sheet: Basal-like_TCGA_Gene_Ontology
Supplementary Table 5. Gene Ontology enrichment analysis of the differentially expressed genes in TNBC-TCGA.
	ID	Description	GeneRatio	BgRatio	pvalue	p.adjust	qvalue	geneID	Count
GO:0070268	GO:0070268	cornification	23/547	112/18670	1.41e-13	5.53e-10	5.05e-10	KRT31/CASP14/CSTA/PI3/SPINK5/LCE3D/SPRR3/KRT1/SPRR1B/SPRR1A/KRT75/KRT6C/KRT72/KRT13/KRT79/CDSN/KRT6A/KRT23/KLK14/DSG3/KRT4/KRT77/KRT81	23
GO:0019730	GO:0019730	antimicrobial humoral response	22/547	122/18670	7.56e-12	1.48e-08	1.35e-08	BPIFB2/PGC/CHGA/PI3/DEFB126/SPINK5/S100A8/S100A7/PGLYRP2/DCD/S100A9/S100A12/CAMP/DEFB1/FGA/AZU1/PRTN3/KRT6A/EPPIN/REG1A/HTN1/F2	22
GO:0008544	GO:0008544	epidermis development	42/547	464/18670	9.69e-11	1.26e-07	1.16e-07	ALX4/TP63/PTHLH/SULT2B1/KRT31/CASP14/CSTA/PI3/SOX21/SPINK5/S100A7/ABCA12/CERS3/LCE3D/SPRR3/KRT1/ACER1/SPRR1B/SPRR1A/KRT75/KRT6C/KRT72/KRT13/CST6/SPRR4/KRT79/POU3F1/KRTDAP/SERPINB13/CDSN/KRT6A/KRT23/KLK14/DSG3/WNT10A/EDAR/LGR5/KRT4/SOSTDC1/KRT77/KRT81/KRTAP2-3	42
GO:0030216	GO:0030216	keratinocyte differentiation	32/547	305/18670	4.62e-10	4.52e-07	4.13e-07	TP63/KRT31/CASP14/CSTA/PI3/SPINK5/S100A7/ABCA12/CERS3/LCE3D/SPRR3/KRT1/ACER1/SPRR1B/SPRR1A/KRT75/KRT6C/KRT72/KRT13/SPRR4/KRT79/POU3F1/SERPINB13/CDSN/KRT6A/KRT23/KLK14/DSG3/KRT4/KRT77/KRT81/KRTAP2-3	32
GO:0043588	GO:0043588	skin development	38/547	419/18670	7.4e-10	5.79e-07	5.29e-07	ALX4/TP63/KRT31/CASP14/CSTA/PI3/SOX21/SPINK5/S100A7/ABCA12/CERS3/LCE3D/SPRR3/KRT1/ACER1/SPRR1B/SPRR1A/KRT75/KRT6C/KRT72/KRT13/SPRR4/KRT79/POU3F1/SERPINB13/CDSN/KRT6A/KRT23/KLK14/DSG3/WNT10A/EDAR/LGR5/KRT4/SOSTDC1/KRT77/KRT81/KRTAP2-3	38
GO:0031424	GO:0031424	keratinization	26/547	224/18670	2.41e-09	1.57e-06	1.43e-06	KRT31/CASP14/CSTA/PI3/SPINK5/ABCA12/LCE3D/SPRR3/KRT1/SPRR1B/SPRR1A/KRT75/KRT6C/KRT72/KRT13/SPRR4/KRT79/CDSN/KRT6A/KRT23/KLK14/DSG3/KRT4/KRT77/KRT81/KRTAP2-3	26
GO:0009913	GO:0009913	epidermal cell differentiation	33/547	358/18670	6.68e-09	3.73e-06	3.41e-06	TP63/SULT2B1/KRT31/CASP14/CSTA/PI3/SPINK5/S100A7/ABCA12/CERS3/LCE3D/SPRR3/KRT1/ACER1/SPRR1B/SPRR1A/KRT75/KRT6C/KRT72/KRT13/SPRR4/KRT79/POU3F1/SERPINB13/CDSN/KRT6A/KRT23/KLK14/DSG3/KRT4/KRT77/KRT81/KRTAP2-3	33
GO:0010466	GO:0010466	negative regulation of peptidase activity	27/547	262/18670	1.58e-08	7.73e-06	7.06e-06	DPEP1/SERPINB3/PAX2/CSTA/PI3/SPINK5/TIMP4/WFDC12/WFDC5/CST6/SERPINB13/SERPINB4/SPINK8/CARD17/CARD18/EPPIN/ITIH6/VIL1/SERPINA10/FABP1/SERPINB7/SMR3B/WFIKKN2/SERPINA5/SERPINB2/SERPINB10/WFDC6	27
GO:0010951	GO:0010951	negative regulation of endopeptidase activity	26/547	250/18670	2.42e-08	1.05e-05	9.62e-06	DPEP1/SERPINB3/PAX2/CSTA/PI3/SPINK5/TIMP4/WFDC12/WFDC5/CST6/SERPINB13/SERPINB4/SPINK8/CARD17/CARD18/EPPIN/ITIH6/VIL1/SERPINA10/FABP1/SERPINB7/SMR3B/WFIKKN2/SERPINA5/SERPINB2/SERPINB10	26
GO:0061448	GO:0061448	connective tissue development	26/547	273/18670	1.43e-07	5.6e-05	5.12e-05	HOXA11/PAX7/PTHLH/IL17F/TGFBI/OTOR/BMP3/WNT7A/WT1/SOX8/NKX3-2/PPARGC1A/SOX6/TRPV4/MATN4/SOX5/CNMD/FGF2/COL2A1/ACAN/HAND2/SERPINB7/FOXC2/RFLNA/SNORC/COL11A2	26
GO:0052548	GO:0052548	regulation of endopeptidase activity	33/547	425/18670	3.94e-07	0.000140186	0.000128153	DPEP1/SERPINB3/TP63/PAX2/CSTA/PI3/EGLN3/SPINK5/S100A8/TIMP4/S100A9/WFDC12/WFDC5/CST6/SERPINB13/SERPINB4/SPINK8/CARD17/CARD18/KHDC1L/EPPIN/ITIH6/VIL1/EPHA7/SERPINA10/FABP1/SERPINB7/SMR3B/WFIKKN2/SERPINA5/SERPINB2/SERPINB10/GRIN2B	33
GO:0030198	GO:0030198	extracellular matrix organization	30/547	368/18670	4.82e-07	0.000157203	0.000143709	ELN/COL23A1/ADTRP/TGFBI/SPINK5/KLK2/FGG/FGA/WT1/COL4A6/CAPNS2/COL9A2/COL19A1/COL9A3/ICAM5/COL9A1/MATN4/NCAN/LOXL4/FGF2/COL2A1/HAPLN1/SCUBE3/GAS2/ACAN/PTX3/MELTF/TNFRSF11B/FOXC2/COL11A2	30
GO:0052547	GO:0052547	regulation of peptidase activity	34/547	452/18670	5.47e-07	0.000164664	0.00015053	DPEP1/SERPINB3/TP63/PAX2/CSTA/PI3/EGLN3/SPINK5/S100A8/TIMP4/S100A9/WFDC12/WFDC5/CST6/SERPINB13/SERPINB4/SPINK8/CARD17/CARD18/KHDC1L/EPPIN/ITIH6/VIL1/EPHA7/SERPINA10/FABP1/SERPINB7/SMR3B/WFIKKN2/SERPINA5/SERPINB2/SERPINB10/WFDC6/GRIN2B	34
GO:0051216	GO:0051216	cartilage development	21/547	209/18670	9.51e-07	0.000265913	0.000243088	HOXA11/PAX7/PTHLH/IL17F/TGFBI/OTOR/BMP3/WNT7A/NKX3-2/SOX6/TRPV4/MATN4/SOX5/CNMD/FGF2/COL2A1/ACAN/HAND2/RFLNA/SNORC/COL11A2	21
GO:0051346	GO:0051346	negative regulation of hydrolase activity	33/547	466/18670	3.01e-06	0.000785766	0.000718318	DPEP1/SERPINB3/PAX2/CSTA/PI3/SPINK5/ADCYAP1/TIMP4/WFDC12/WFDC5/CST6/SERPINB13/SERPINB4/PLIN5/SPINK8/CARD17/CARD18/MAP2/EPPIN/PCDH11X/ITIH6/PPP4R4/VIL1/SERPINA10/FABP1/PTX3/SERPINB7/SMR3B/WFIKKN2/SERPINA5/SERPINB2/SERPINB10/WFDC6	33
GO:0045861	GO:0045861	negative regulation of proteolysis	28/547	363/18670	3.41e-06	0.000835123	0.000763438	DPEP1/SERPINB3/PAX2/CSTA/PI3/SPINK5/TIMP4/WFDC12/WFDC5/CST6/SERPINB13/SERPINB4/SPINK8/CARD17/CARD18/EPPIN/ITIH6/VIL1/SERPINA10/FABP1/SERPINB7/SMR3B/WFIKKN2/F2/SERPINA5/SERPINB2/SERPINB10/WFDC6	28
GO:0051238	GO:0051238	sequestering of metal ion	6/547	16/18670	3.84e-06	0.000883576	0.000807732	FTHL17/S100A8/S100A7/S100A9/SLC30A8/FTMT	6
GO:0042742	GO:0042742	defense response to bacterium	26/547	330/18670	5.2e-06	0.0011317	0.00103455	PGC/CHGA/DEFB126/IGLL1/LBP/SPINK5/S100A8/S100A7/LYZL2/FCN2/PGLYRP2/DCD/S100A9/S100A12/CAMP/DEFB1/WFDC12/FGA/AZU1/GBP6/C10orf99/KRT6A/HP/EPPIN/HTN1/F2	26
GO:0006959	GO:0006959	humoral immune response	27/547	356/18670	6.96e-06	0.00143369	0.00131063	BPIFB2/PGC/CHGA/IFNG/PI3/DEFB126/IGLL1/SPINK5/S100A8/S100A7/FCN2/PGLYRP2/DCD/S100A9/S100A12/CAMP/DEFB1/KRT1/FGA/AZU1/PRTN3/KRT6A/EPPIN/REG1A/ZP4/HTN1/F2	27
GO:0043062	GO:0043062	extracellular structure organization	30/547	422/18670	7.86e-06	0.00153911	0.001407	ELN/COL23A1/ADTRP/TGFBI/SPINK5/KLK2/FGG/FGA/WT1/COL4A6/CAPNS2/COL9A2/COL19A1/COL9A3/ICAM5/COL9A1/MATN4/NCAN/LOXL4/FGF2/COL2A1/HAPLN1/SCUBE3/GAS2/ACAN/PTX3/MELTF/TNFRSF11B/FOXC2/COL11A2	30
GO:0061844	GO:0061844	antimicrobial humoral immune response mediated by antimicrobial peptide	11/547	73/18670	8.49e-06	0.00158231	0.00144649	PGC/DEFB126/SPINK5/S100A7/S100A9/S100A12/CAMP/DEFB1/KRT6A/REG1A/F2	11
GO:0061333	GO:0061333	renal tubule morphogenesis	11/547	78/18670	1.63e-05	0.00289335	0.00264499	HOXA11/PAX2/EYA1/PGF/WT1/SOX8/WNK4/FGF2/LGR5/GREB1L/IRX1	11
GO:0050832	GO:0050832	defense response to fungus	8/547	40/18670	1.73e-05	0.00290718	0.00265764	CHGA/IL17A/S100A8/DCD/S100A9/S100A12/C10orf99/HTN1	8
GO:0009620	GO:0009620	response to fungus	9/547	52/18670	1.78e-05	0.00290718	0.00265764	CHGA/IL17A/S100A8/DCD/S100A9/S100A12/C10orf99/HTN1/PTX3	9
GO:0009566	GO:0009566	fertilization	17/547	182/18670	2.66e-05	0.00416305	0.00380571	HOXA11/ZP2/PAEP/DEFB126/TEX101/ATP1A4/ZP1/MEIOB/TDRD12/ZPBP2/RAD21L1/ROPN1B/ZP4/KLK14/MFGE8/RNASE10/SERPINA5	17
GO:0022600	GO:0022600	digestive system process	12/547	100/18670	3.57e-05	0.00537899	0.00491728	GCNT3/TFF3/MOGAT2/CEL/MUC6/MUC2/NPR3/WNK4/VIL1/CHRM3/FABP1/MUC13	12
GO:0042445	GO:0042445	hormone metabolic process	19/547	232/18670	5.68e-05	0.00775549	0.00708978	IYD/DHRS9/AFP/HSD17B2/DHRS2/SLC5A5/IFNG/CGA/RDH16/AWAT2/ADM/AKR1B10/DIO1/UGT2B11/AKR1B15/UGT1A7/PPARGC1A/BCO1/CHST9	19
GO:0072078	GO:0072078	nephron tubule morphogenesis	10/547	74/18670	5.72e-05	0.00775549	0.00708978	HOXA11/PAX2/EYA1/PGF/WT1/SOX8/WNK4/FGF2/GREB1L/IRX1	10
GO:0018149	GO:0018149	peptide cross-linking	9/547	60/18670	5.82e-05	0.00775549	0.00708978	CSTA/PI3/LCE3D/SPRR3/TGM4/KRT1/SPRR1B/SPRR1A/SPRR4	9
GO:0007586	GO:0007586	digestion	14/547	139/18670	5.94e-05	0.00775549	0.00708978	PGC/GCNT3/TFF3/MOGAT2/CEL/MUC6/MUC2/PPARGC1A/NPR3/WNK4/VIL1/CHRM3/FABP1/MUC13	14
GO:0048645	GO:0048645	animal organ formation	9/547	61/18670	6.65e-05	0.00839721	0.00767641	HOXA11/TP63/PAX2/EYA1/GATA5/WT1/NKX3-2/TBR1/HAND2	9
GO:0072088	GO:0072088	nephron epithelium morphogenesis	10/547	76/18670	7.22e-05	0.00872705	0.00797794	HOXA11/PAX2/EYA1/PGF/WT1/SOX8/WNK4/FGF2/GREB1L/IRX1	10
GO:0031640	GO:0031640	killing of cells of other organism	9/547	62/18670	7.58e-05	0.00872705	0.00797794	CHGA/IFNG/DCD/S100A12/CAMP/AZU1/KRT6A/HTN1/F2	9
GO:0044364	GO:0044364	disruption of cells of other organism	9/547	62/18670	7.58e-05	0.00872705	0.00797794	CHGA/IFNG/DCD/S100A12/CAMP/AZU1/KRT6A/HTN1/F2	9
GO:0072028	GO:0072028	nephron morphogenesis	10/547	78/18670	9.03e-05	0.0100995	0.00923259	HOXA11/PAX2/EYA1/PGF/WT1/SOX8/WNK4/FGF2/GREB1L/IRX1	10
GO:0060993	GO:0060993	kidney morphogenesis	11/547	94/18670	9.47e-05	0.010296	0.00941225	HOXA11/PAX2/EYA1/PGF/GCNT3/WT1/SOX8/WNK4/FGF2/GREB1L/IRX1	11
GO:0061326	GO:0061326	renal tubule development	11/547	95/18670	0.000104295	0.0110356	0.0100883	HOXA11/PAX2/EYA1/PGF/WT1/SOX8/WNK4/FGF2/LGR5/GREB1L/IRX1	11
GO:0034754	GO:0034754	cellular hormone metabolic process	13/547	129/18670	0.000107631	0.0110889	0.010137	DHRS9/AFP/HSD17B2/DHRS2/RDH16/AWAT2/ADM/AKR1B10/UGT2B11/AKR1B15/UGT1A7/PPARGC1A/BCO1	13
GO:0006570	GO:0006570	tyrosine metabolic process	4/547	10/18670	0.000132968	0.0133107	0.0121681	IYD/HGD/TH/PAH	4
GO:0042476	GO:0042476	odontogenesis	13/547	132/18670	0.000135996	0.0133107	0.0121681	TP63/SLC34A1/ADM/SP6/PAX9/AQP6/ODAM/SSUH2/WNT10A/EDAR/HAND2/TNFRSF11B/SOSTDC1	13
GO:0045165	GO:0045165	cell fate commitment	20/547	270/18670	0.00014623	0.0139632	0.0127646	HOXA11/PAX7/PAX2/EYA1/LHX3/MYF6/WNT7A/GLIS1/WT1/SOX8/SOX6/SOX5/WNT10A/TBR1/FGF2/NTRK3/BARHL2/SOSTDC1/FOXC2/ZNF521	20
GO:0097756	GO:0097756	negative regulation of blood vessel diameter	10/547	84/18670	0.000169383	0.0157889	0.0144336	CHGA/DBH/EDN2/ADM/FGG/FGA/KCNMB2/EDN3/CHRM3/HTR1D	10
GO:0003018	GO:0003018	vascular process in circulatory system	15/547	173/18670	0.000180246	0.0164108	0.0150021	CHGA/DBH/EDN2/ADCYAP1/ADM/FGG/FGA/AZU1/KCNMB2/C2CD4A/TRPV4/EDN3/CHRM3/FOXC2/HTR1D	15
GO:0052697	GO:0052697	xenobiotic glucuronidation	4/547	11/18670	0.000204115	0.0181616	0.0166026	UGT2B28/UGT2B11/UGT1A10/UGT1A7	4
GO:0018958	GO:0018958	phenol-containing compound metabolic process	11/547	103/18670	0.000215909	0.018784	0.0171717	IYD/SNCAIP/SNCB/SLC5A5/DBH/CGA/TH/DIO1/CHRNB2/HAND2/PAH	11
GO:0072073	GO:0072073	kidney epithelium development	13/547	140/18670	0.00024503	0.0207805	0.0189968	HOXA11/PAX2/EYA1/PGF/WT1/SOX8/CRLF1/WNK4/EPHA7/FGF2/GREB1L/IRX1/FOXC2	13
GO:0050829	GO:0050829	defense response to Gram-negative bacterium	10/547	88/18670	0.000249473	0.0207805	0.0189968	CHGA/DEFB126/LBP/S100A7/LYZL2/FCN2/CAMP/DEFB1/AZU1/F2	10
GO:0019229	GO:0019229	regulation of vasoconstriction	8/547	58/18670	0.000272372	0.0217959	0.019925	DBH/EDN2/ADM/FGG/FGA/KCNMB2/EDN3/CHRM3	8
GO:1903524	GO:1903524	positive regulation of blood circulation	9/547	73/18670	0.000272797	0.0217959	0.019925	CHGA/DBH/EDN2/ADM/FGG/FGA/EDN3/CHRM3/RYR2	9
GO:0072006	GO:0072006	nephron development	13/547	142/18670	0.000281781	0.0220635	0.0201696	HOXA11/PAX2/EYA1/PGF/WT1/SOX8/WNK4/FGF2/GREB1L/KIRREL3/SERPINB7/IRX1/FOXC2	13
GO:0036150	GO:0036150	phosphatidylserine acyl-chain remodeling	5/547	21/18670	0.000292207	0.0224312	0.0205058	PLA2G2F/PLA2G4D/PLA2G4F/PLA2G4E/MBOAT1	5
GO:0001658	GO:0001658	branching involved in ureteric bud morphogenesis	8/547	59/18670	0.000307137	0.0231239	0.021139	HOXA11/PAX2/EYA1/PGF/WT1/SOX8/FGF2/GREB1L	8
GO:0035821	GO:0035821	modification of morphology or physiology of other organism	14/547	164/18670	0.000344	0.0254106	0.0232294	CHGA/CLEC4M/IFNG/DCD/S100A9/S100A12/CAMP/AZU1/KRT6A/REG1A/HTN1/NTRK3/PTX3/F2	14
GO:0072009	GO:0072009	nephron epithelium development	11/547	109/18670	0.000354878	0.0257287	0.0235202	HOXA11/PAX2/EYA1/PGF/WT1/SOX8/WNK4/FGF2/GREB1L/IRX1/FOXC2	11
GO:0045834	GO:0045834	positive regulation of lipid metabolic process	13/547	146/18670	0.00036956	0.0258996	0.0236764	IFNG/AADAC/VAV3/CGA/HTR2C/ADM/DISP3/PLIN5/PPARGC1A/FGF2/FABP1/F2/ZBTB20	13
GO:0042310	GO:0042310	vasoconstriction	9/547	76/18670	0.000370466	0.0258996	0.0236764	DBH/EDN2/ADM/FGG/FGA/KCNMB2/EDN3/CHRM3/HTR1D	9
GO:0016266	GO:0016266	O-glycan processing	8/547	61/18670	0.000387545	0.0264614	0.02419	GCNT3/MUCL1/MUC6/MUC2/MUC21/GALNT13/MUC13/MUC16	8
GO:0072080	GO:0072080	nephron tubule development	10/547	93/18670	0.00039202	0.0264614	0.02419	HOXA11/PAX2/EYA1/PGF/WT1/SOX8/WNK4/FGF2/GREB1L/IRX1	10
GO:0016339	GO:0016339	calcium-dependent cell-cell adhesion via plasma membrane cell adhesion molecules	7/547	48/18670	0.000463135	0.0307317	0.0280938	CDH10/CDH15/CDH12/CDH19/CDH7/PCDHB3/PCDHGB4	7
GO:0097529	GO:0097529	myeloid leukocyte migration	16/547	210/18670	0.00048242	0.0310911	0.0284223	CHGA/IL17A/PGF/EDN2/LBP/VAV3/S100A8/S100A7/S100A9/S100A12/AZU1/CXCL17/PRTN3/TRPV4/EDN3/TAFA4	16
GO:0071312	GO:0071312	cellular response to alkaloid	6/547	35/18670	0.000484433	0.0310911	0.0284223	SLC34A1/TH/PPARGC1A/ADCY8/RYR2/RYR3	6
GO:0001657	GO:0001657	ureteric bud development	10/547	97/18670	0.000549908	0.034724	0.0317434	HOXA11/PAX2/EYA1/PGF/WT1/SOX8/CRLF1/FGF2/GREB1L/FOXC2	10
GO:0032103	GO:0032103	positive regulation of response to external stimulus	21/547	323/18670	0.000588464	0.0355748	0.0325212	PGC/IL17A/IL17F/PGF/EDN2/LBP/IL33/IL21/S100A8/S100A7/S100A9/S100A12/AZU1/CXCL17/C2CD4A/TRPV4/EDN3/FGF2/NTRK3/PRKCA/F2	21
GO:0072163	GO:0072163	mesonephric epithelium development	10/547	98/18670	0.00059668	0.0355748	0.0325212	HOXA11/PAX2/EYA1/PGF/WT1/SOX8/CRLF1/FGF2/GREB1L/FOXC2	10
GO:0072164	GO:0072164	mesonephric tubule development	10/547	98/18670	0.00059668	0.0355748	0.0325212	HOXA11/PAX2/EYA1/PGF/WT1/SOX8/CRLF1/FGF2/GREB1L/FOXC2	10
GO:0060675	GO:0060675	ureteric bud morphogenesis	8/547	65/18670	0.000599729	0.0355748	0.0325212	HOXA11/PAX2/EYA1/PGF/WT1/SOX8/FGF2/GREB1L	8
GO:0007339	GO:0007339	binding of sperm to zona pellucida	6/547	37/18670	0.000660303	0.0383011	0.0350134	ZP2/PAEP/TEX101/ZP1/ZPBP2/ZP4	6
GO:0072171	GO:0072171	mesonephric tubule morphogenesis	8/547	66/18670	0.000665255	0.0383011	0.0350134	HOXA11/PAX2/EYA1/PGF/WT1/SOX8/FGF2/GREB1L	8
GO:0007416	GO:0007416	synapse assembly	14/547	177/18670	0.000739841	0.041978	0.0383747	CUX2/GABRG2/ADGRL3/WNT7A/LRTM2/CEL/PCDHB3/EPHA7/NTRK3/KIRREL3/CNTN5/CHRNB2/SLITRK1/DNER	14
GO:0050830	GO:0050830	defense response to Gram-positive bacterium	10/547	101/18670	0.000757127	0.042345	0.0387103	CHGA/LBP/LYZL2/FCN2/PGLYRP2/CAMP/DEFB1/GBP6/C10orf99/KRT6A	10
GO:0051883	GO:0051883	killing of cells in other organism involved in symbiotic interaction	4/547	15/18670	0.000769003	0.0424035	0.0387637	CAMP/AZU1/KRT6A/F2	4
GO:0050891	GO:0050891	multicellular organismal water homeostasis	8/547	68/18670	0.000813609	0.0438643	0.0400991	TP63/ABCA12/KRT1/ACER1/CYP4F2/ADCY2/TRPV4/ADCY8	8
GO:0001823	GO:0001823	mesonephros development	10/547	102/18670	0.000817904	0.0438643	0.0400991	HOXA11/PAX2/EYA1/PGF/WT1/SOX8/CRLF1/FGF2/GREB1L/FOXC2	10
GO:0036152	GO:0036152	phosphatidylethanolamine acyl-chain remodeling	5/547	26/18670	0.000836995	0.0442815	0.0404805	PLA2G2F/PLA2G4D/PLA2G4F/PLA2G4E/MBOAT1	5
GO:0016042	GO:0016042	lipid catabolic process	21/547	333/18670	0.000869897	0.044938	0.0410807	PNPLA5/ADTRP/AADAC/PCK1/LGALS12/PLA2G2F/PLA2G4D/ACER1/ACOX2/PLA2G4F/CEL/LIPF/HCAR2/CYP4F2/PLA2G2C/PLA2G4E/AKR1B10/PNLIPRP3/PLIN5/BCO1/FABP1	21
GO:0071466	GO:0071466	cellular response to xenobiotic stimulus	14/547	180/18670	0.00087236	0.044938	0.0410807	DPEP1/AADAC/PCK1/UGT2B28/S100A12/CYP2B6/CYP2F1/UGT2B11/UGT1A10/UGT1A7/PPARGC1A/ADCY8/RYR2/RYR3	14
GO:0097530	GO:0097530	granulocyte migration	12/547	141/18670	0.000918259	0.0466881	0.0426805	IL17A/EDN2/LBP/VAV3/S100A8/S100A7/S100A9/S100A12/CXCL17/PRTN3/TRPV4/EDN3	12
GO:0007218	GO:0007218	neuropeptide signaling pathway	10/547	104/18670	0.000951512	0.0468708	0.0428475	KISS1R/ADCYAP1/TAC3/PROKR1/NPBWR1/PROKR2/SORCS1/GPR83/ECEL1/RXFP4	10
GO:0006584	GO:0006584	catecholamine metabolic process	7/547	54/18670	0.000957768	0.0468708	0.0428475	SNCAIP/SNCB/DBH/TH/CHRNB2/HAND2/PAH	7
GO:0009712	GO:0009712	catechol-containing compound metabolic process	7/547	54/18670	0.000957768	0.0468708	0.0428475	SNCAIP/SNCB/DBH/TH/CHRNB2/HAND2/PAH	7
GO:0002062	GO:0002062	chondrocyte differentiation	11/547	123/18670	0.000988105	0.0475835	0.0434991	HOXA11/PTHLH/TGFBI/WNT7A/NKX3-2/SOX6/MATN4/SOX5/COL2A1/ACAN/RFLNA	11
GO:0042448	GO:0042448	progesterone metabolic process	4/547	16/18670	0.00100173	0.0475835	0.0434991	DHRS9/AFP/ADM/PPARGC1A	4
GO:0035296	GO:0035296	regulation of tube diameter	12/547	143/18670	0.00103886	0.0475835	0.0434991	CHGA/DBH/EDN2/ADCYAP1/ADM/FGG/FGA/KCNMB2/EDN3/CHRM3/FOXC2/HTR1D	12
GO:0050880	GO:0050880	regulation of blood vessel size	12/547	143/18670	0.00103886	0.0475835	0.0434991	CHGA/DBH/EDN2/ADCYAP1/ADM/FGG/FGA/KCNMB2/EDN3/CHRM3/FOXC2/HTR1D	12
GO:0097746	GO:0097746	regulation of blood vessel diameter	12/547	143/18670	0.00103886	0.0475835	0.0434991	CHGA/DBH/EDN2/ADCYAP1/ADM/FGG/FGA/KCNMB2/EDN3/CHRM3/FOXC2/HTR1D	12
GO:0009410	GO:0009410	response to xenobiotic stimulus	19/547	292/18670	0.00104526	0.0475835	0.0434991	DPEP1/AADAC/DBH/PCK1/UGT2B28/ADGRL3/TDO2/S100A12/TH/CYP2B6/CYP2F1/UGT2B11/UGT1A10/UGT1A7/PPARGC1A/ADCY8/CHRNB2/RYR2/RYR3	19
GO:0072001	GO:0072001	renal system development	19/547	293/18670	0.00108811	0.0489651	0.0447621	HOXA11/PAX2/EYA1/PGF/SLC34A1/GCNT3/WT1/SOX8/CRLF1/WNK4/EPHA7/FGF2/LGR5/GREB1L/KIRREL3/SERPINB7/IRX1/PKHD1/FOXC2	19
GO:0035150	GO:0035150	regulation of tube size	12/547	144/18670	0.00110392	0.049112	0.0448964	CHGA/DBH/EDN2/ADCYAP1/ADM/FGG/FGA/KCNMB2/EDN3/CHRM3/FOXC2/HTR1D	12
