# Supplementary material for: LncRNA SOX9-AS1 triggers a transcriptional program involved in lipid metabolic reprogramming, cell migration and invasion in triple-negative breast cancer
Source: Sci Rep. 2024 Jan 17;14:1483. doi: 10.1038/s41598-024-51947-2 (PMC10794186; doi:10.1038/s41598-024-51947-2)
Supplement: Supplementary file 8 — Supplementary Table 6. [file 41598_2024_51947_MOESM8_ESM.xlsx]

## Sheet: TNBC_TCGA_KEGG
Supplementary Table 6. KEGG pathway enrichment analysis of differentially expressed genes in TNBC-TCGA.
	ID	Description	GeneRatio	BgRatio	pvalue	p.adjust	qvalue	geneID	Count
hsa04020	hsa04020	Calcium signaling pathway	36/460	240/8095	6.5e-08	1.1e-05	9.4e-06	3082/816/27006/4842/9127/623/2906/5023/6543/2925/3270/91807/3358/3363/9630/5979/6870/146/810/2066/1812/4914/2263/2254/26291/887/7134/3709/1131/2247/4916/5578/5137/114/2903/6263	36
hsa04080	hsa04080	Neuroactive ligand-receptor interaction	45/460	341/8095	7.5e-08	1.1e-05	9.4e-06	9127/623/1137/2906/5023/1135/2914/2925/57152/1907/6751/116/8001/3358/3363/133/2900/2890/6750/6755/7349/2899/7253/2587/3354/6870/146/55584/2918/53637/2831/152/1812/55879/2568/887/2740/2891/10888/1908/1131/5746/339403/2567/2903	45
hsa00350	hsa00350	Tyrosine metabolism	11/460	36/8095	2.91e-06	0.000285213	0.000243039	218/3081/7173/1621/1644/222/5409/3242/7054/4128/126	11
hsa00830	hsa00830	Retinol metabolism	15/460	68/8095	4.51e-06	0.000331618	0.000282581	10170/50700/7365/54490/8608/158835/7363/54578/7366/1555/7367/10720/54577/126/339761	15
hsa00140	hsa00140	Steroid hormone biosynthesis	14/460	61/8095	5.73e-06	0.000337203	0.000287341	6820/7365/6783/6718/54490/1588/7363/54578/7366/7367/3283/10720/54577/6716	14
hsa00982	hsa00982	Drug metabolism - cytochrome P450	15/460	72/8095	9.52e-06	0.000466535	0.000397549	218/7365/222/2949/54490/7363/54578/4128/7366/1555/7367/10720/54577/126/2327	15
hsa04974	hsa04974	Protein digestion and absorption	18/460	103/8095	1.67e-05	0.000702277	0.000598431	91522/1361/23428/57642/6543/81578/59272/480/1288/1298/1310/1299/1297/1280/8645/84570/1302/340267	18
hsa04724	hsa04724	Glutamatergic synapse	19/460	114/8095	1.97e-05	0.000725029	0.00061782	2906/6506/2914/51764/2900/2890/283748/3760/2899/255189/246213/2918/123745/2891/3709/5578/114/9229/2903	19
hsa00980	hsa00980	Metabolism of xenobiotics by cytochrome P450	15/460	78/8095	2.63e-05	0.000852405	0.00072636	218/7365/222/2949/54490/7363/22977/54578/7366/1555/1572/7367/10720/54577/126	15
hsa00590	hsa00590	Arachidonic acid metabolism	13/460	61/8095	2.9e-05	0.000852405	0.00072636	2678/64600/283748/246/255189/2877/247/8529/11283/4051/391013/123745/1555	13
hsa04971	hsa04971	Gastric acid secretion	14/460	76/8095	7.98e-05	0.00204883	0.00174587	816/480/91807/6750/3772/810/496/3776/887/3709/1131/3773/5578/114	14
hsa00040	hsa00040	Pentose and glucuronate interconversions	9/460	34/8095	8.36e-05	0.00204883	0.00174587	7365/54490/7363/54578/7366/7367/57016/10720/54577	9
hsa05031	hsa05031	Amphetamine addiction	13/460	69/8095	0.000112479	0.00254375	0.00216761	816/2906/1644/6531/2890/90993/810/7054/1812/4128/2891/5578/2903	13
hsa00053	hsa00053	Ascorbate and aldarate metabolism	8/460	30/8095	0.000197151	0.00414017	0.00352797	7365/54490/7363/54578/7366/7367/10720/54577	8
hsa04970	hsa04970	Salivary secretion	15/460	93/8095	0.000213885	0.00419215	0.00357226	4842/1472/480/820/1470/146/810/5554/3709/3346/1131/5578/114/6263/5542	15
hsa00360	hsa00360	Phenylalanine metabolism	6/460	17/8095	0.000235536	0.00432798	0.00368801	218/1644/222/3242/4128/5053	6
hsa05033	hsa05033	Nicotine addiction	9/460	40/8095	0.000321429	0.00555883	0.00473685	1137/2906/2890/246213/55879/2568/2891/2567/2903	9
hsa05030	hsa05030	Cocaine addiction	10/460	49/8095	0.000352236	0.0057532	0.00490247	2906/1644/6531/90993/7054/1812/4128/8787/2891/2903	10
hsa04750	hsa04750	Inflammatory mediator regulation of TRP channels	15/460	98/8095	0.000385147	0.00595964	0.00507839	816/623/40/3358/283748/255189/810/123745/4914/51802/59341/3709/79054/5578/114	15
hsa05204	hsa05204	Chemical carcinogenesis - DNA adducts	12/460	69/8095	0.000446555	0.00656436	0.00559369	7365/2949/54490/10/7363/54578/9/7366/6799/7367/10720/54577	12
hsa00860	hsa00860	Porphyrin and chlorophyll metabolism	9/460	43/8095	0.00056943	0.00797203	0.00679321	7365/54490/7363/54578/341208/7366/7367/10720/54577	9
hsa04024	hsa04024	cAMP signaling pathway	25/460	219/8095	0.000638765	0.00853623	0.00727398	816/610/2906/1907/7137/480/10451/10021/6751/116/1261/2890/6750/90993/6755/7253/3354/810/1260/1812/2740/2891/1908/114/2903	25
hsa04610	hsa04610	Complement and coagulation cascades	13/460	85/8095	0.000936832	0.0119752	0.0102044	2155/1361/3053/623/730/725/2266/2243/2244/1675/721/5104/5055	13
hsa03320	hsa03320	PPAR signaling pathway	12/460	76/8095	0.00109519	0.0134161	0.0114322	23205/33/5468/3158/6258/364/8309/2172/1582/440503/2168/23305	12
hsa04512	hsa04512	ECM-receptor interaction	13/460	88/8095	0.00130353	0.0153296	0.0130628	3675/1101/1288/1298/1299/284217/3696/1297/80144/1280/8515/3680/341640	13
hsa00910	hsa00910	Nitrogen metabolism	5/460	17/8095	0.00202793	0.0229313	0.0195404	771/768/762/765/761	5
hsa04713	hsa04713	Circadian entrainment	13/460	97/8095	0.00317963	0.0327293	0.0278896	816/4842/2906/51764/116/2890/3760/810/2891/5578/114/2903/6263	13
hsa04918	hsa04918	Thyroid hormone synthesis	11/460	75/8095	0.00318875	0.0327293	0.0278896	389434/6528/7173/480/90993/7253/2877/5172/3709/5578/114	11
hsa04742	hsa04742	Taste transduction	12/460	86/8095	0.0032284	0.0327293	0.0278896	40/2914/51764/10021/6328/6338/3354/54429/1131/5137/114/8645	12
hsa04720	hsa04720	Long-term potentiation	10/460	67/8095	0.00425665	0.0407588	0.0347318	816/2906/5502/2890/810/2891/3709/5578/114/2903	10
hsa04976	hsa04976	Bile secretion	12/460	89/8095	0.0042977	0.0407588	0.0347318	1244/7365/480/54490/7363/54578/6580/7366/7367/10720/54577/114	12
hsa00591	hsa00591	Linoleic acid metabolism	6/460	29/8095	0.00505515	0.0464442	0.0395765	64600/283748/246/255189/391013/123745	6
hsa00983	hsa00983	Drug metabolism - other enzymes	11/460	80/8095	0.00528743	0.0470906	0.0401274	7365/2949/54490/10/7363/54578/9/7366/7367/10720/54577	11
hsa04726	hsa04726	Serotonergic synapse	14/460	115/8095	0.00544586	0.0470906	0.0401274	51764/1644/3358/3363/283748/246/3760/3354/255189/247/123745/4128/3709/5578	14

## Sheet: Basal-like_TCGA_KEGG
Supplementary Table 6. KEGG pathway enrichment analysis of differentially expressed genes in Basal-like-TCGA.
	ID	Description	GeneRatio	BgRatio	pvalue	p.adjust	qvalue	geneID	Count
hsa04970	hsa04970	Salivary secretion	13/224	93/8095	1.44e-06	0.000366196	0.000300484	480/820/810/108/5554/653247/3709/3346/1131/5578/114/6263/5542	13
hsa04974	hsa04974	Protein digestion and absorption	13/224	103/8095	4.65e-06	0.000591155	0.000485075	2006/91522/480/1360/136227/256076/1288/1298/1310/1299/1297/1280/1302	13
hsa04270	hsa04270	Vascular smooth muscle contraction	14/224	133/8095	1.7e-05	0.00143001	0.0011734	1907/133/64600/283748/255189/810/391013/123745/10242/108/3709/1908/5578/114	14
hsa04972	hsa04972	Pancreatic secretion	12/224	102/8095	2.25e-05	0.00143001	0.0011734	480/9635/1360/64600/1056/391013/108/3709/1131/5578/114/6262	12
hsa00590	hsa00590	Arachidonic acid metabolism	9/224	61/8095	4.02e-05	0.00204007	0.00167399	64600/283748/246/255189/8529/11283/391013/123745/1555	9
hsa04724	hsa04724	Glutamatergic synapse	12/224	114/8095	6.87e-05	0.00278926	0.00228874	6511/283748/3760/255189/123745/108/2891/3709/5578/114/9229/2904	12
hsa04750	hsa04750	Inflammatory mediator regulation of TRP channels	11/224	98/8095	7.69e-05	0.00278926	0.00228874	3358/283748/255189/810/123745/108/59341/3709/79054/5578/114	11
hsa00830	hsa00830	Retinol metabolism	9/224	68/8095	9.65e-05	0.00306302	0.00251337	10170/54490/8608/158835/1555/10720/54575/54577/53630	9
hsa00591	hsa00591	Linoleic acid metabolism	6/224	29/8095	0.000116944	0.00330041	0.00270817	64600/283748/246/255189/391013/123745	6
hsa04080	hsa04080	Neuroactive ligand-receptor interaction	22/224	341/8095	0.000180118	0.004575	0.00375404	2566/84634/1907/1081/116/3358/133/6866/55584/2831/22953/2740/2891/10888/1908/1131/1141/339403/3352/2147/2567/2904	22
hsa04713	hsa04713	Circadian entrainment	10/224	97/8095	0.000329762	0.00761452	0.00624813	116/3760/810/108/2891/5578/114/6262/6263/2904	10
hsa04024	hsa04024	cAMP signaling pathway	16/224	219/8095	0.000361858	0.00765933	0.0062849	1907/480/10451/1081/116/810/338442/1260/108/2740/2891/1908/114/3352/6262/2904	16
hsa04913	hsa04913	Ovarian steroidogenesis	7/224	51/8095	0.000464339	0.00907248	0.00744447	3294/1081/283748/255189/123745/108/114	7
hsa00592	hsa00592	alpha-Linolenic acid metabolism	5/224	25/8095	0.000524108	0.00950881	0.00780251	64600/283748/255189/391013/123745	5
hsa04911	hsa04911	Insulin secretion	9/224	86/8095	0.000585139	0.00990836	0.00813036	480/116/10242/108/2740/1131/5578/114/6262	9
hsa04912	hsa04912	GnRH signaling pathway	9/224	93/8095	0.00103559	0.0143849	0.0118036	1081/283748/255189/810/123745/108/3709/5578/114	9
hsa04918	hsa04918	Thyroid hormone synthesis	8/224	75/8095	0.00103768	0.0143849	0.0118036	389434/6528/480/1081/108/3709/5578/114	8
hsa04975	hsa04975	Fat digestion and absorption	6/224	43/8095	0.0010865	0.0143849	0.0118036	64600/80168/1056/8513/391013/2168	6
hsa03320	hsa03320	PPAR signaling pathway	8/224	76/8095	0.00113267	0.0143849	0.0118036	23205/5105/3158/8309/1582/440503/2168/23305	8
hsa04971	hsa04971	Gastric acid secretion	8/224	76/8095	0.00113267	0.0143849	0.0118036	480/810/108/3709/1131/3773/5578/114	8
hsa00040	hsa00040	Pentose and glucuronate interconversions	5/224	34/8095	0.00224196	0.0271171	0.0222511	54490/57016/10720/54575/54577	5
hsa04976	hsa04976	Bile secretion	8/224	89/8095	0.00312231	0.0360485	0.0295798	28234/480/54490/10720/54575/54577/108/114	8
hsa04921	hsa04921	Oxytocin signaling pathway	11/224	154/8095	0.00356216	0.0393386	0.0322795	283748/3760/255189/810/123745/108/3709/5578/114/6262/6263	11
hsa04725	hsa04725	Cholinergic synapse	9/224	113/8095	0.00399466	0.0422768	0.0346905	3785/3760/6572/108/3709/1131/5578/114/1141	9
hsa04657	hsa04657	IL-17 signaling pathway	8/224	94/8095	0.00437535	0.0436094	0.0357839	3458/3605/112744/6279/6278/6280/338324/5596	8
hsa04726	hsa04726	Serotonergic synapse	9/224	115/8095	0.00448736	0.0436094	0.0357839	3358/283748/246/3760/255189/123745/3709/5578/3352	9
hsa05033	hsa05033	Nicotine addiction	5/224	40/8095	0.00463564	0.0436094	0.0357839	2566/2891/1141/2567/2904	5
hsa00790	hsa00790	Folate biosynthesis	4/224	26/8095	0.00528661	0.0478132	0.0392333	7054/57016/250/5053	4
hsa04925	hsa04925	Aldosterone synthesis and secretion	8/224	98/8095	0.00563103	0.0478132	0.0392333	480/3777/810/108/3709/3164/5578/114	8
hsa00980	hsa00980	Metabolism of xenobiotics by cytochrome P450	7/224	78/8095	0.00564722	0.0478132	0.0392333	222/54490/1555/1572/10720/54575/54577	7
hsa04730	hsa04730	Long-term depression	6/224	60/8095	0.00604508	0.0485985	0.0398777	283748/255189/123745/2891/3709/5578	6
hsa00860	hsa00860	Porphyrin and chlorophyll metabolism	5/224	43/8095	0.00634253	0.0485985	0.0398777	54490/341208/10720/54575/54577	5
hsa00140	hsa00140	Steroid hormone biosynthesis	6/224	61/8095	0.00655346	0.0485985	0.0398777	3294/6820/54490/10720/54575/54577	6
hsa00561	hsa00561	Glycerolipid metabolism	6/224	61/8095	0.00655346	0.0485985	0.0398777	80168/1056/8513/57016/119548/154141	6
hsa04020	hsa04020	Calcium signaling pathway	14/224	240/8095	0.00669664	0.0485985	0.0398777	3358/9965/810/22953/108/7134/3709/1131/2247/4916/5578/114/6262/6263	14
