# Supplementary material for: LncRNA SOX9-AS1 triggers a transcriptional program involved in lipid metabolic reprogramming, cell migration and invasion in triple-negative breast cancer
Source: Sci Rep. 2024 Jan 17;14:1483. doi: 10.1038/s41598-024-51947-2 (PMC10794186; doi:10.1038/s41598-024-51947-2)
Supplement: Supplementary file 9 — Supplementary Table 7. [file 41598_2024_51947_MOESM9_ESM.xlsx]

## Sheet: TNBC_GSEA_phenotype Low
Supplementary Table 7. Gene set enrichment analysis (GSEA) of DEGs usign Hallmark gene set (TNBC-TCGA cohort).
	GS follow link to MSigDB	GS DETAILS	SIZE	ES	NES	NOM p-val	FDR q-val	FWER p-val	RANK AT MAX	LEADING EDGE
3	HALLMARK_XENOBIOTIC_METABOLISM	Details ...	198	0.43	1.77	0.002	0.129	0.171	5154	tags=49%, list=28%, signal=68%
2	HALLMARK_PEROXISOME	Details ...	104	0.43	1.8	0.002	0.154	0.145	4153	tags=43%, list=23%, signal=56%
4	HALLMARK_OXIDATIVE_PHOSPHORYLATION	Details ...	198	0.51	1.67	0.052	0.206	0.293	5380	tags=55%, list=29%, signal=77%
6	HALLMARK_REACTIVE_OXYGEN_SPECIES_PATHWAY	Details ...	49	0.47	1.58	0.047	0.24	0.45	4666	tags=43%, list=25%, signal=57%
5	HALLMARK_ADIPOGENESIS	Details ...	200	0.4	1.61	0.04	0.248	0.405	4619	tags=42%, list=25%, signal=55%
8	HALLMARK_P53_PATHWAY	Details ...	197	0.38	1.51	0.056	0.258	0.57	5382	tags=45%, list=29%, signal=63%
7	HALLMARK_ESTROGEN_RESPONSE_LATE	Details ...	199	0.38	1.54	0.049	0.261	0.524	5359	tags=48%, list=29%, signal=67%
1	HALLMARK_FATTY_ACID_METABOLISM	Details ...	156	0.48	1.81	0.01	0.274	0.128	5281	tags=56%, list=29%, signal=78%
9	HALLMARK_UV_RESPONSE_UP	Details ...	157	0.32	1.39	0.063	0.413	0.759	4591	tags=35%, list=25%, signal=46%
10	HALLMARK_BILE_ACID_METABOLISM	Details ...	112	0.34	1.36	0.105	0.43	0.8	3776	tags=36%, list=20%, signal=45%
12	HALLMARK_APOPTOSIS	Details ...	160	0.28	1.2	0.208	0.652	0.928	7090	tags=52%, list=38%, signal=85%
11	HALLMARK_ESTROGEN_RESPONSE_EARLY	Details ...	199	0.32	1.21	0.246	0.691	0.925	4171	tags=35%, list=23%, signal=44%
21	HALLMARK_GLYCOLYSIS		197	0.24	0.98	0.474	0.742	0.994	3639	tags=27%, list=20%, signal=33%
20	HALLMARK_IL2_STAT5_SIGNALING	Details ...	198	0.24	0.99	0.456	0.755	0.994	5418	tags=34%, list=29%, signal=47%
19	HALLMARK_COMPLEMENT	Details ...	199	0.27	1.01	0.45	0.769	0.992	3977	tags=26%, list=22%, signal=33%
18	HALLMARK_PI3K_AKT_MTOR_SIGNALING	Details ...	104	0.23	1.03	0.421	0.772	0.991	4288	tags=30%, list=23%, signal=39%
17	HALLMARK_MTORC1_SIGNALING	Details ...	199	0.27	1.04	0.416	0.785	0.99	4961	tags=32%, list=27%, signal=44%
16	HALLMARK_COAGULATION	Details ...	138	0.3	1.04	0.414	0.823	0.99	4188	tags=31%, list=23%, signal=40%
14	HALLMARK_HEME_METABOLISM	Details ...	196	0.23	1.09	0.299	0.829	0.982	4313	tags=26%, list=23%, signal=33%
15	HALLMARK_ANDROGEN_RESPONSE	Details ...	100	0.29	1.05	0.402	0.86	0.988	5062	tags=41%, list=27%, signal=56%
13	HALLMARK_DNA_REPAIR	Details ...	149	0.28	1.09	0.366	0.884	0.981	4463	tags=32%, list=24%, signal=42%
22	HALLMARK_PANCREAS_BETA_CELLS		37	0.29	0.89	0.617	0.894	0.996	5875	tags=41%, list=32%, signal=59%
23	HALLMARK_KRAS_SIGNALING_DN		197	0.19	0.83	0.779	0.976	0.999	5449	tags=33%, list=30%, signal=46%
34	HALLMARK_INFLAMMATORY_RESPONSE		198	0.17	0.54	0.937	0.989	1	5288	tags=30%, list=29%, signal=42%
35	HALLMARK_MYC_TARGETS_V1		200	0.13	0.42	0.969	0.992	1	3312	tags=15%, list=18%, signal=17%
30	HALLMARK_IL6_JAK_STAT3_SIGNALING		87	0.21	0.68	0.8	0.993	1	7216	tags=39%, list=39%, signal=64%
33	HALLMARK_ANGIOGENESIS		35	0.2	0.58	0.935	0.994	1	6373	tags=46%, list=35%, signal=70%
26	HALLMARK_INTERFERON_GAMMA_RESPONSE		200	0.25	0.76	0.669	0.995	0.999	3727	tags=25%, list=20%, signal=30%
31	HALLMARK_INTERFERON_ALPHA_RESPONSE		97	0.23	0.65	0.781	0.997	1	3542	tags=23%, list=19%, signal=28%
29	HALLMARK_KRAS_SIGNALING_UP		200	0.17	0.7	0.901	0.999	1	4654	tags=26%, list=25%, signal=34%
24	HALLMARK_HYPOXIA		198	0.2	0.8	0.715	1	0.999	6077	tags=36%, list=33%, signal=54%
25	HALLMARK_CHOLESTEROL_HOMEOSTASIS		74	0.21	0.77	0.747	1	0.999	2433	tags=19%, list=13%, signal=22%
27	HALLMARK_APICAL_JUNCTION		199	0.18	0.72	0.85	1	1	4046	tags=24%, list=22%, signal=31%
28	HALLMARK_SPERMATOGENESIS		131	0.17	0.72	0.9	1	1	3818	tags=21%, list=21%, signal=27%
32	HALLMARK_ALLOGRAFT_REJECTION		200	0.2	0.62	0.805	1	1	7093	tags=46%, list=38%, signal=73%

## Sheet: TNBC_GSEA_phenotype High
Supplementary Table 7. Gene set enrichment analysis of DEGs usign Hallmark gene set (TNBC-TCGA cohort).
	GS follow link to MSigDB	GS DETAILS	SIZE	ES	NES	NOM p-val	FDR q-val	FWER p-val	RANK AT MAX	LEADING EDGE
1	HALLMARK_NOTCH_SIGNALING	Details ...	32	-0.4	-1.42	0.049	1	0.692	2133	tags=25%, list=12%, signal=28%
2	HALLMARK_TGF_BETA_SIGNALING	Details ...	54	-0.37	-1.28	0.185	1	0.874	2248	tags=30%, list=12%, signal=34%
3	HALLMARK_MITOTIC_SPINDLE	Details ...	199	-0.31	-1.24	0.226	0.96	0.907	5079	tags=41%, list=28%, signal=56%
4	HALLMARK_UV_RESPONSE_DN	Details ...	144	-0.29	-1.12	0.325	1	0.97	3731	tags=32%, list=20%, signal=40%
5	HALLMARK_WNT_BETA_CATENIN_SIGNALING	Details ...	42	-0.24	-0.92	0.575	1	1	6057	tags=38%, list=33%, signal=57%
6	HALLMARK_HEDGEHOG_SIGNALING	Details ...	35	-0.27	-0.92	0.569	1	1	1838	tags=14%, list=10%, signal=16%
7	HALLMARK_UNFOLDED_PROTEIN_RESPONSE	Details ...	111	-0.2	-0.83	0.695	1	1	3116	tags=22%, list=17%, signal=26%
8	HALLMARK_G2M_CHECKPOINT	Details ...	198	-0.25	-0.8	0.638	1	1	5992	tags=44%, list=33%, signal=64%
9	HALLMARK_PROTEIN_SECRETION	Details ...	96	-0.22	-0.76	0.687	1	1	2898	tags=22%, list=16%, signal=26%
10	HALLMARK_MYOGENESIS	Details ...	199	-0.17	-0.66	0.91	1	1	2108	tags=15%, list=11%, signal=16%
11	HALLMARK_EPITHELIAL_MESENCHYMAL_TRANSITION	Details ...	199	-0.18	-0.54	0.898	1	1	2596	tags=16%, list=14%, signal=18%
12	HALLMARK_APICAL_SURFACE	Details ...	44	-0.14	-0.5	0.988	1	1	2564	tags=14%, list=14%, signal=16%
13	HALLMARK_MYC_TARGETS_V2	Details ...	58	-0.17	-0.47	0.919	1	1	2575	tags=16%, list=14%, signal=18%
14	HALLMARK_TNFA_SIGNALING_VIA_NFKB	Details ...	199	-0.13	-0.44	0.994	1	1	2550	tags=13%, list=14%, signal=15%
15	HALLMARK_E2F_TARGETS	Details ...	200	-0.15	-0.44	0.933	0.988	1	6174	tags=38%, list=33%, signal=56%

## Sheet: Basal-like_GSEA_phenoty Low
Supplementary Table 7. Gene set enrichment analysis of DEGs usign Hallmark gene set (Basal-like-TCGA cohort).
	GS follow link to MSigDB	GS DETAILS	SIZE	ES	NES	NOM p-val	FDR q-val	FWER p-val	RANK AT MAX	LEADING EDGE
1	HALLMARK_REACTIVE_OXYGEN_SPECIES_PATHWAY	Details ...	49	0.51	1.68	0.024	0.87	0.276	4352	tags=47%, list=23%, signal=61%
2	HALLMARK_XENOBIOTIC_METABOLISM	Details ...	198	0.39	1.6	0.023	0.709	0.414	4925	tags=43%, list=27%, signal=59%
3	HALLMARK_PEROXISOME	Details ...	104	0.39	1.58	0.032	0.526	0.446	3603	tags=35%, list=19%, signal=43%
4	HALLMARK_P53_PATHWAY	Details ...	197	0.36	1.5	0.047	0.597	0.567	2950	tags=29%, list=16%, signal=34%
5	HALLMARK_MTORC1_SIGNALING	Details ...	199	0.38	1.48	0.093	0.529	0.602	3824	tags=34%, list=21%, signal=43%
6	HALLMARK_FATTY_ACID_METABOLISM	Details ...	156	0.38	1.46	0.079	0.495	0.638	3206	tags=30%, list=17%, signal=36%
7	HALLMARK_UV_RESPONSE_UP	Details ...	157	0.33	1.44	0.043	0.464	0.668	4142	tags=34%, list=22%, signal=44%
8	HALLMARK_PI3K_AKT_MTOR_SIGNALING	Details ...	104	0.31	1.4	0.049	0.491	0.728	4746	tags=40%, list=26%, signal=54%
9	HALLMARK_ADIPOGENESIS	Details ...	200	0.35	1.39	0.119	0.444	0.732	6048	tags=48%, list=33%, signal=71%
10	HALLMARK_GLYCOLYSIS	Details ...	197	0.32	1.34	0.136	0.489	0.804	4352	tags=38%, list=23%, signal=49%
11	HALLMARK_COMPLEMENT	Details ...	199	0.36	1.31	0.188	0.509	0.837	4253	tags=38%, list=23%, signal=49%
12	HALLMARK_ALLOGRAFT_REJECTION	Details ...	200	0.43	1.31	0.233	0.469	0.841	5437	tags=57%, list=29%, signal=79%
13	HALLMARK_MYC_TARGETS_V1	Details ...	200	0.4	1.3	0.234	0.452	0.855	3499	tags=29%, list=19%, signal=36%
14	HALLMARK_APOPTOSIS	Details ...	160	0.3	1.25	0.145	0.512	0.908	4519	tags=35%, list=24%, signal=46%
15	HALLMARK_COAGULATION	Details ...	138	0.33	1.23	0.206	0.507	0.919	4577	tags=41%, list=25%, signal=53%
16	HALLMARK_IL2_STAT5_SIGNALING	Details ...	198	0.3	1.23	0.198	0.481	0.919	3649	tags=32%, list=20%, signal=39%
17	HALLMARK_OXIDATIVE_PHOSPHORYLATION	Details ...	198	0.38	1.19	0.33	0.514	0.945	5205	tags=43%, list=28%, signal=60%
18	HALLMARK_DNA_REPAIR	Details ...	149	0.3	1.18	0.266	0.505	0.947	6077	tags=45%, list=33%, signal=66%
19	HALLMARK_IL6_JAK_STAT3_SIGNALING	Details ...	87	0.37	1.16	0.311	0.513	0.957	5607	tags=51%, list=30%, signal=72%
20	HALLMARK_HYPOXIA	Details ...	198	0.27	1.08	0.337	0.644	0.983	4946	tags=36%, list=27%, signal=48%
21	HALLMARK_ESTROGEN_RESPONSE_LATE		199	0.24	1.08	0.321	0.617	0.983	4168	tags=33%, list=23%, signal=42%
22	HALLMARK_BILE_ACID_METABOLISM		112	0.27	1.07	0.339	0.595	0.984	2594	tags=20%, list=14%, signal=23%
23	HALLMARK_INTERFERON_GAMMA_RESPONSE		200	0.37	1.05	0.432	0.604	0.987	4782	tags=40%, list=26%, signal=53%
24	HALLMARK_MYC_TARGETS_V2		58	0.37	1.03	0.445	0.616	0.989	7334	tags=59%, list=40%, signal=97%
25	HALLMARK_INFLAMMATORY_RESPONSE		198	0.31	1.01	0.459	0.642	0.993	5033	tags=40%, list=27%, signal=54%
26	HALLMARK_KRAS_SIGNALING_UP		199	0.25	0.98	0.466	0.661	0.995	4634	tags=34%, list=25%, signal=45%
27	HALLMARK_UNFOLDED_PROTEIN_RESPONSE		111	0.21	0.9	0.577	0.777	1	5837	tags=37%, list=32%, signal=54%
28	HALLMARK_ANGIOGENESIS		35	0.31	0.89	0.562	0.78	1	5721	tags=51%, list=31%, signal=74%
29	HALLMARK_ESTROGEN_RESPONSE_EARLY		199	0.2	0.89	0.64	0.758	1	2639	tags=20%, list=14%, signal=23%
30	HALLMARK_PANCREAS_BETA_CELLS		39	0.27	0.8	0.781	0.885	1	3565	tags=23%, list=19%, signal=29%
31	HALLMARK_INTERFERON_ALPHA_RESPONSE		97	0.29	0.77	0.639	0.91	1	6191	tags=44%, list=33%, signal=66%
32	HALLMARK_HEME_METABOLISM		197	0.16	0.75	0.925	0.913	1	3949	tags=22%, list=21%, signal=27%
33	HALLMARK_SPERMATOGENESIS		132	0.18	0.73	0.887	0.91	1	3717	tags=24%, list=20%, signal=30%
34	HALLMARK_CHOLESTEROL_HOMEOSTASIS		74	0.2	0.73	0.827	0.897	1	5425	tags=38%, list=29%, signal=53%
35	HALLMARK_G2M_CHECKPOINT		198	0.22	0.7	0.712	0.908	1	4752	tags=28%, list=26%, signal=38%
36	HALLMARK_E2F_TARGETS		200	0.23	0.68	0.727	0.903	1	4546	tags=28%, list=25%, signal=36%
37	HALLMARK_TNFA_SIGNALING_VIA_NFKB		199	0.2	0.68	0.839	0.882	1	6191	tags=41%, list=33%, signal=61%
38	HALLMARK_EPITHELIAL_MESENCHYMAL_TRANSITION		199	0.19	0.56	0.877	0.953	1	4539	tags=31%, list=25%, signal=41%

## Sheet: Basal-like_GSEA_phenoty High
Supplementary Table 7. Gene set enrichment analysis of DEGs usign Hallmark gene set (Basal-like-TCGA cohort).
	GS follow link to MSigDB	GS DETAILS	SIZE	ES	NES	NOM p-val	FDR q-val	FWER p-val	RANK AT MAX	LEADING EDGE
1	HALLMARK_NOTCH_SIGNALING	Details ...	32	-0.4	-1.47	0.046	0.861	0.611	1974	tags=25%, list=11%, signal=28%
2	HALLMARK_UV_RESPONSE_DN	Details ...	144	-0.35	-1.34	0.145	0.807	0.825	4102	tags=40%, list=22%, signal=50%
3	HALLMARK_TGF_BETA_SIGNALING	Details ...	54	-0.35	-1.22	0.24	0.841	0.932	4003	tags=39%, list=22%, signal=49%
4	HALLMARK_MITOTIC_SPINDLE	Details ...	199	-0.28	-1.1	0.368	0.968	0.985	3694	tags=27%, list=20%, signal=33%
5	HALLMARK_KRAS_SIGNALING_DN	Details ...	197	-0.21	-0.91	0.648	1	0.999	4184	tags=28%, list=23%, signal=36%
6	HALLMARK_MYOGENESIS	Details ...	199	-0.23	-0.89	0.593	1	0.999	3621	tags=24%, list=20%, signal=30%
7	HALLMARK_ANDROGEN_RESPONSE	Details ...	100	-0.22	-0.87	0.573	1	1	2433	tags=19%, list=13%, signal=22%
8	HALLMARK_PROTEIN_SECRETION	Details ...	96	-0.24	-0.87	0.575	0.902	1	4522	tags=29%, list=24%, signal=38%
9	HALLMARK_APICAL_JUNCTION	Details ...	199	-0.19	-0.77	0.808	0.988	1	1330	tags=12%, list=7%, signal=13%
10	HALLMARK_WNT_BETA_CATENIN_SIGNALING	Details ...	42	-0.19	-0.75	0.857	0.926	1	5704	tags=36%, list=31%, signal=51%
11	HALLMARK_HEDGEHOG_SIGNALING	Details ...	35	-0.18	-0.65	0.957	0.964	1	683	tags=9%, list=4%, signal=9%
12	HALLMARK_APICAL_SURFACE	Details ...	44	-0.15	-0.57	0.989	0.94	1	4498	tags=23%, list=24%, signal=30%
