# Supplementary material for: LncRNA SOX9-AS1 triggers a transcriptional program involved in lipid metabolic reprogramming, cell migration and invasion in triple-negative breast cancer
Source: Sci Rep. 2024 Jan 17;14:1483. doi: 10.1038/s41598-024-51947-2 (PMC10794186; doi:10.1038/s41598-024-51947-2)
Supplement: Supplementary file 10 — Supplementary Table 8. [file 41598_2024_51947_MOESM10_ESM.xlsx]

## Sheet: BRCA_TCGA_TNBC_log2_TPM_1_prote
Supplementary Table 8. Correlation analysis based on RNA-seq data between the expression levels of SOX9-AS1 and genes in TNBC samples from TCGA.
gene.symbol	statistic	parameter	p.value	Spearman.r.value	null.value	alternative	method	data.name
MIA-RAB4B	c(S = 81015.6041892967)	NULL	5.36e-15	0.653981	c(rho = 0)	two.sided	Spearman's rank correlation rho	X[[i]] and TNBC_PC_genes_T$`SOX9-AS1`
MIA	c(S = 86102.6838728897)	NULL	7.62e-14	0.632254	c(rho = 0)	two.sided	Spearman's rank correlation rho	X[[i]] and TNBC_PC_genes_T$`SOX9-AS1`
PCARE	c(S = 96324.8341302676)	NULL	8.79e-12	0.588595	c(rho = 0)	two.sided	Spearman's rank correlation rho	X[[i]] and TNBC_PC_genes_T$`SOX9-AS1`
RLBP1	c(S = 101471.253087915)	NULL	7.42e-11	0.566614	c(rho = 0)	two.sided	Spearman's rank correlation rho	X[[i]] and TNBC_PC_genes_T$`SOX9-AS1`
FGFBP2	c(S = 101754.717298015)	NULL	8.3e-11	0.565403	c(rho = 0)	two.sided	Spearman's rank correlation rho	X[[i]] and TNBC_PC_genes_T$`SOX9-AS1`
ROPN1B	c(S = 103164)	NULL	4.92e-11	0.559384	c(rho = 0)	two.sided	Spearman's rank correlation rho	X[[i]] and TNBC_PC_genes_T$`SOX9-AS1`
KRT23	c(S = 103410)	NULL	7.23e-11	0.558334	c(rho = 0)	two.sided	Spearman's rank correlation rho	X[[i]] and TNBC_PC_genes_T$`SOX9-AS1`
ZNF521	c(S = 103962)	NULL	1.34e-10	0.555976	c(rho = 0)	two.sided	Spearman's rank correlation rho	X[[i]] and TNBC_PC_genes_T$`SOX9-AS1`
CPSF4L	c(S = 104316.891074731)	NULL	2.26e-10	0.55446	c(rho = 0)	two.sided	Spearman's rank correlation rho	X[[i]] and TNBC_PC_genes_T$`SOX9-AS1`
SFT2D2	c(S = 104462)	NULL	2.03e-10	0.553841	c(rho = 0)	two.sided	Spearman's rank correlation rho	X[[i]] and TNBC_PC_genes_T$`SOX9-AS1`
NCMAP	c(S = 104670)	NULL	2.37e-10	0.552952	c(rho = 0)	two.sided	Spearman's rank correlation rho	X[[i]] and TNBC_PC_genes_T$`SOX9-AS1`
MGAM2	c(S = 105306.899531463)	NULL	3.29e-10	0.550232	c(rho = 0)	two.sided	Spearman's rank correlation rho	X[[i]] and TNBC_PC_genes_T$`SOX9-AS1`
SLC26A2	c(S = 106604)	NULL	7.13e-10	0.544692	c(rho = 0)	two.sided	Spearman's rank correlation rho	X[[i]] and TNBC_PC_genes_T$`SOX9-AS1`
LRP6	c(S = 107484)	NULL	1.07e-09	0.540933	c(rho = 0)	two.sided	Spearman's rank correlation rho	X[[i]] and TNBC_PC_genes_T$`SOX9-AS1`
CDH19	c(S = 107951.628446034)	NULL	8.78e-10	0.538936	c(rho = 0)	two.sided	Spearman's rank correlation rho	X[[i]] and TNBC_PC_genes_T$`SOX9-AS1`
AC022966.1	c(S = 108218)	NULL	1.46e-09	0.537799	c(rho = 0)	two.sided	Spearman's rank correlation rho	X[[i]] and TNBC_PC_genes_T$`SOX9-AS1`
VEPH1	c(S = 108258)	NULL	1.49e-09	0.537628	c(rho = 0)	two.sided	Spearman's rank correlation rho	X[[i]] and TNBC_PC_genes_T$`SOX9-AS1`
SNORC	c(S = 109084)	NULL	2.07e-09	0.5341	c(rho = 0)	two.sided	Spearman's rank correlation rho	X[[i]] and TNBC_PC_genes_T$`SOX9-AS1`
TRIM2	c(S = 109406)	NULL	2.35e-09	0.532725	c(rho = 0)	two.sided	Spearman's rank correlation rho	X[[i]] and TNBC_PC_genes_T$`SOX9-AS1`
FGF2	c(S = 109580)	NULL	2.51e-09	0.531981	c(rho = 0)	two.sided	Spearman's rank correlation rho	X[[i]] and TNBC_PC_genes_T$`SOX9-AS1`
ARHGEF10	c(S = 109714)	NULL	2.64e-09	0.531409	c(rho = 0)	two.sided	Spearman's rank correlation rho	X[[i]] and TNBC_PC_genes_T$`SOX9-AS1`
ROPN1	c(S = 110466.717944992)	NULL	2.16e-09	0.528194	c(rho = 0)	two.sided	Spearman's rank correlation rho	X[[i]] and TNBC_PC_genes_T$`SOX9-AS1`
GLS	c(S = 111358)	NULL	4.82e-09	0.524388	c(rho = 0)	two.sided	Spearman's rank correlation rho	X[[i]] and TNBC_PC_genes_T$`SOX9-AS1`
SFRP1	c(S = 111804)	NULL	5.64e-09	0.522483	c(rho = 0)	two.sided	Spearman's rank correlation rho	X[[i]] and TNBC_PC_genes_T$`SOX9-AS1`
CDK2AP1	c(S = 112330)	NULL	6.76e-09	0.520236	c(rho = 0)	two.sided	Spearman's rank correlation rho	X[[i]] and TNBC_PC_genes_T$`SOX9-AS1`
GGA3	c(S = 112492)	NULL	7.15e-09	0.519544	c(rho = 0)	two.sided	Spearman's rank correlation rho	X[[i]] and TNBC_PC_genes_T$`SOX9-AS1`
GCOM1	c(S = 112720.814219995)	NULL	4.72e-09	0.518567	c(rho = 0)	two.sided	Spearman's rank correlation rho	X[[i]] and TNBC_PC_genes_T$`SOX9-AS1`
SOX9	c(S = 113084)	NULL	8.73e-09	0.517016	c(rho = 0)	two.sided	Spearman's rank correlation rho	X[[i]] and TNBC_PC_genes_T$`SOX9-AS1`
PAM	c(S = 113504)	NULL	1e-08	0.515222	c(rho = 0)	two.sided	Spearman's rank correlation rho	X[[i]] and TNBC_PC_genes_T$`SOX9-AS1`
PCDH8	c(S = 113765.149653835)	NULL	6.72e-09	0.514107	c(rho = 0)	two.sided	Spearman's rank correlation rho	X[[i]] and TNBC_PC_genes_T$`SOX9-AS1`
TPPP2	c(S = 113841.737164441)	NULL	6.9e-09	0.513779	c(rho = 0)	two.sided	Spearman's rank correlation rho	X[[i]] and TNBC_PC_genes_T$`SOX9-AS1`
TSPYL5	c(S = 114570)	NULL	1.42e-08	0.510669	c(rho = 0)	two.sided	Spearman's rank correlation rho	X[[i]] and TNBC_PC_genes_T$`SOX9-AS1`
GALNT13	c(S = 114814.745187877)	NULL	9.54e-09	0.509624	c(rho = 0)	two.sided	Spearman's rank correlation rho	X[[i]] and TNBC_PC_genes_T$`SOX9-AS1`
CCDC82	c(S = 114904)	NULL	1.59e-08	0.509242	c(rho = 0)	two.sided	Spearman's rank correlation rho	X[[i]] and TNBC_PC_genes_T$`SOX9-AS1`
SYNM	c(S = 114916)	NULL	1.59e-08	0.509191	c(rho = 0)	two.sided	Spearman's rank correlation rho	X[[i]] and TNBC_PC_genes_T$`SOX9-AS1`
COL9A1	c(S = 114944.994537442)	NULL	9.96e-09	0.509067	c(rho = 0)	two.sided	Spearman's rank correlation rho	X[[i]] and TNBC_PC_genes_T$`SOX9-AS1`
PTX3	c(S = 115404)	NULL	1.86e-08	0.507107	c(rho = 0)	two.sided	Spearman's rank correlation rho	X[[i]] and TNBC_PC_genes_T$`SOX9-AS1`
TRIM65	c(S = 115562)	NULL	1.96e-08	0.506432	c(rho = 0)	two.sided	Spearman's rank correlation rho	X[[i]] and TNBC_PC_genes_T$`SOX9-AS1`
CYP27C1	c(S = 115892)	NULL	2.17e-08	0.505023	c(rho = 0)	two.sided	Spearman's rank correlation rho	X[[i]] and TNBC_PC_genes_T$`SOX9-AS1`
IFNAR2	c(S = 116018)	NULL	2.26e-08	0.504485	c(rho = 0)	two.sided	Spearman's rank correlation rho	X[[i]] and TNBC_PC_genes_T$`SOX9-AS1`
JRKL	c(S = 116152)	NULL	2.35e-08	0.503912	c(rho = 0)	two.sided	Spearman's rank correlation rho	X[[i]] and TNBC_PC_genes_T$`SOX9-AS1`
ARHGEF9	c(S = 116310)	NULL	2.47e-08	0.503237	c(rho = 0)	two.sided	Spearman's rank correlation rho	X[[i]] and TNBC_PC_genes_T$`SOX9-AS1`
DNAH17	c(S = 116542)	NULL	2.66e-08	0.502247	c(rho = 0)	two.sided	Spearman's rank correlation rho	X[[i]] and TNBC_PC_genes_T$`SOX9-AS1`
TBX19	c(S = 116616)	NULL	2.72e-08	0.501931	c(rho = 0)	two.sided	Spearman's rank correlation rho	X[[i]] and TNBC_PC_genes_T$`SOX9-AS1`
GLP1R	c(S = 116704.996894927)	NULL	1.77e-08	0.50155	c(rho = 0)	two.sided	Spearman's rank correlation rho	X[[i]] and TNBC_PC_genes_T$`SOX9-AS1`
GABRP	c(S = 117238)	NULL	3.3e-08	0.499274	c(rho = 0)	two.sided	Spearman's rank correlation rho	X[[i]] and TNBC_PC_genes_T$`SOX9-AS1`
ABTB2	c(S = 117374)	NULL	3.44e-08	0.498693	c(rho = 0)	two.sided	Spearman's rank correlation rho	X[[i]] and TNBC_PC_genes_T$`SOX9-AS1`
ST8SIA1	c(S = 117452)	NULL	3.52e-08	0.49836	c(rho = 0)	two.sided	Spearman's rank correlation rho	X[[i]] and TNBC_PC_genes_T$`SOX9-AS1`
ADGRA3	c(S = 117520)	NULL	3.59e-08	0.498069	c(rho = 0)	two.sided	Spearman's rank correlation rho	X[[i]] and TNBC_PC_genes_T$`SOX9-AS1`
LEMD1	c(S = 117650)	NULL	3.74e-08	0.497514	c(rho = 0)	two.sided	Spearman's rank correlation rho	X[[i]] and TNBC_PC_genes_T$`SOX9-AS1`
CAPN12	c(S = 117662)	NULL	3.75e-08	0.497463	c(rho = 0)	two.sided	Spearman's rank correlation rho	X[[i]] and TNBC_PC_genes_T$`SOX9-AS1`
FAT1	c(S = 117784)	NULL	3.9e-08	0.496942	c(rho = 0)	two.sided	Spearman's rank correlation rho	X[[i]] and TNBC_PC_genes_T$`SOX9-AS1`
MAP10	c(S = 117822)	NULL	3.94e-08	0.49678	c(rho = 0)	two.sided	Spearman's rank correlation rho	X[[i]] and TNBC_PC_genes_T$`SOX9-AS1`
PRR4	c(S = 117984)	NULL	4.14e-08	0.496088	c(rho = 0)	two.sided	Spearman's rank correlation rho	X[[i]] and TNBC_PC_genes_T$`SOX9-AS1`
C22orf23	c(S = 118018)	NULL	4.18e-08	0.495943	c(rho = 0)	two.sided	Spearman's rank correlation rho	X[[i]] and TNBC_PC_genes_T$`SOX9-AS1`
SHANK2	c(S = 118082)	NULL	4.26e-08	0.495669	c(rho = 0)	two.sided	Spearman's rank correlation rho	X[[i]] and TNBC_PC_genes_T$`SOX9-AS1`
LCTL	c(S = 118234)	NULL	4.46e-08	0.49502	c(rho = 0)	two.sided	Spearman's rank correlation rho	X[[i]] and TNBC_PC_genes_T$`SOX9-AS1`
PRPSAP1	c(S = 118414)	NULL	4.71e-08	0.494251	c(rho = 0)	two.sided	Spearman's rank correlation rho	X[[i]] and TNBC_PC_genes_T$`SOX9-AS1`
COL11A2	c(S = 118532)	NULL	4.88e-08	0.493747	c(rho = 0)	two.sided	Spearman's rank correlation rho	X[[i]] and TNBC_PC_genes_T$`SOX9-AS1`
BTBD3	c(S = 118910)	NULL	5.47e-08	0.492133	c(rho = 0)	two.sided	Spearman's rank correlation rho	X[[i]] and TNBC_PC_genes_T$`SOX9-AS1`
ANKRD11	c(S = 119054)	NULL	5.71e-08	0.491518	c(rho = 0)	two.sided	Spearman's rank correlation rho	X[[i]] and TNBC_PC_genes_T$`SOX9-AS1`
ANXA5	c(S = 119172)	NULL	5.91e-08	0.491014	c(rho = 0)	two.sided	Spearman's rank correlation rho	X[[i]] and TNBC_PC_genes_T$`SOX9-AS1`
COL9A3	c(S = 119284)	NULL	6.11e-08	0.490535	c(rho = 0)	two.sided	Spearman's rank correlation rho	X[[i]] and TNBC_PC_genes_T$`SOX9-AS1`
TRPV4	c(S = 119588)	NULL	6.69e-08	0.489237	c(rho = 0)	two.sided	Spearman's rank correlation rho	X[[i]] and TNBC_PC_genes_T$`SOX9-AS1`
CBS	c(S = 119611.021718425)	NULL	4.44e-08	0.489139	c(rho = 0)	two.sided	Spearman's rank correlation rho	X[[i]] and TNBC_PC_genes_T$`SOX9-AS1`
DSC2	c(S = 119846)	NULL	7.22e-08	0.488135	c(rho = 0)	two.sided	Spearman's rank correlation rho	X[[i]] and TNBC_PC_genes_T$`SOX9-AS1`
PAK3	c(S = 119946)	NULL	7.44e-08	0.487708	c(rho = 0)	two.sided	Spearman's rank correlation rho	X[[i]] and TNBC_PC_genes_T$`SOX9-AS1`
HAO1	c(S = 120166.356261268)	NULL	5.27e-08	0.486767	c(rho = 0)	two.sided	Spearman's rank correlation rho	X[[i]] and TNBC_PC_genes_T$`SOX9-AS1`
PROM1	c(S = 120598)	NULL	9e-08	0.484923	c(rho = 0)	two.sided	Spearman's rank correlation rho	X[[i]] and TNBC_PC_genes_T$`SOX9-AS1`
ANO4	c(S = 120673.57697162)	NULL	6.16e-08	0.484601	c(rho = 0)	two.sided	Spearman's rank correlation rho	X[[i]] and TNBC_PC_genes_T$`SOX9-AS1`
SCARB1	c(S = 120992)	NULL	1.01e-07	0.483241	c(rho = 0)	two.sided	Spearman's rank correlation rho	X[[i]] and TNBC_PC_genes_T$`SOX9-AS1`
WWP2	c(S = 121088)	NULL	1.04e-07	0.48283	c(rho = 0)	two.sided	Spearman's rank correlation rho	X[[i]] and TNBC_PC_genes_T$`SOX9-AS1`
BLACAT1	c(S = 121524)	NULL	1.18e-07	0.480968	c(rho = 0)	two.sided	Spearman's rank correlation rho	X[[i]] and TNBC_PC_genes_T$`SOX9-AS1`
ASB1	c(S = 121562)	NULL	1.19e-07	0.480806	c(rho = 0)	two.sided	Spearman's rank correlation rho	X[[i]] and TNBC_PC_genes_T$`SOX9-AS1`
NIPAL3	c(S = 121938)	NULL	1.32e-07	0.4792	c(rho = 0)	two.sided	Spearman's rank correlation rho	X[[i]] and TNBC_PC_genes_T$`SOX9-AS1`
SYCP3	c(S = 122086)	NULL	1.38e-07	0.478568	c(rho = 0)	two.sided	Spearman's rank correlation rho	X[[i]] and TNBC_PC_genes_T$`SOX9-AS1`
TIAM2	c(S = 122330)	NULL	1.48e-07	0.477526	c(rho = 0)	two.sided	Spearman's rank correlation rho	X[[i]] and TNBC_PC_genes_T$`SOX9-AS1`
CCDC14	c(S = 122362)	NULL	1.49e-07	0.477389	c(rho = 0)	two.sided	Spearman's rank correlation rho	X[[i]] and TNBC_PC_genes_T$`SOX9-AS1`
MUC16	c(S = 122494)	NULL	1.55e-07	0.476825	c(rho = 0)	two.sided	Spearman's rank correlation rho	X[[i]] and TNBC_PC_genes_T$`SOX9-AS1`
NCR3LG1	c(S = 122522)	NULL	1.56e-07	0.476706	c(rho = 0)	two.sided	Spearman's rank correlation rho	X[[i]] and TNBC_PC_genes_T$`SOX9-AS1`
FOXL1	c(S = 122612)	NULL	1.6e-07	0.476321	c(rho = 0)	two.sided	Spearman's rank correlation rho	X[[i]] and TNBC_PC_genes_T$`SOX9-AS1`
TUB	c(S = 122718)	NULL	1.65e-07	0.475869	c(rho = 0)	two.sided	Spearman's rank correlation rho	X[[i]] and TNBC_PC_genes_T$`SOX9-AS1`
PM20D2	c(S = 122744)	NULL	1.67e-07	0.475758	c(rho = 0)	two.sided	Spearman's rank correlation rho	X[[i]] and TNBC_PC_genes_T$`SOX9-AS1`
PLCE1	c(S = 122818)	NULL	1.7e-07	0.475442	c(rho = 0)	two.sided	Spearman's rank correlation rho	X[[i]] and TNBC_PC_genes_T$`SOX9-AS1`
TIGD2	c(S = 123418)	NULL	2.01e-07	0.472879	c(rho = 0)	two.sided	Spearman's rank correlation rho	X[[i]] and TNBC_PC_genes_T$`SOX9-AS1`
MFSD4A	c(S = 123626)	NULL	2.13e-07	0.471991	c(rho = 0)	two.sided	Spearman's rank correlation rho	X[[i]] and TNBC_PC_genes_T$`SOX9-AS1`
ERRFI1	c(S = 123658)	NULL	2.15e-07	0.471854	c(rho = 0)	two.sided	Spearman's rank correlation rho	X[[i]] and TNBC_PC_genes_T$`SOX9-AS1`
TCP11	c(S = 123855.793300832)	NULL	1.6e-07	0.471009	c(rho = 0)	two.sided	Spearman's rank correlation rho	X[[i]] and TNBC_PC_genes_T$`SOX9-AS1`
QPCT	c(S = 124006)	NULL	2.37e-07	0.470368	c(rho = 0)	two.sided	Spearman's rank correlation rho	X[[i]] and TNBC_PC_genes_T$`SOX9-AS1`
SNX22	c(S = 124040)	NULL	2.4e-07	0.470222	c(rho = 0)	two.sided	Spearman's rank correlation rho	X[[i]] and TNBC_PC_genes_T$`SOX9-AS1`
PTAR1	c(S = 124082)	NULL	2.42e-07	0.470043	c(rho = 0)	two.sided	Spearman's rank correlation rho	X[[i]] and TNBC_PC_genes_T$`SOX9-AS1`
DSG2	c(S = 124188)	NULL	2.5e-07	0.46959	c(rho = 0)	two.sided	Spearman's rank correlation rho	X[[i]] and TNBC_PC_genes_T$`SOX9-AS1`
GNRH1	c(S = 124300)	NULL	2.57e-07	0.469112	c(rho = 0)	two.sided	Spearman's rank correlation rho	X[[i]] and TNBC_PC_genes_T$`SOX9-AS1`
SERPINB5	c(S = 124334)	NULL	2.6e-07	0.468967	c(rho = 0)	two.sided	Spearman's rank correlation rho	X[[i]] and TNBC_PC_genes_T$`SOX9-AS1`
VWDE	c(S = 124359.765571395)	NULL	1.85e-07	0.468857	c(rho = 0)	two.sided	Spearman's rank correlation rho	X[[i]] and TNBC_PC_genes_T$`SOX9-AS1`
HAPLN3	c(S = 124556)	NULL	2.76e-07	0.468019	c(rho = 0)	two.sided	Spearman's rank correlation rho	X[[i]] and TNBC_PC_genes_T$`SOX9-AS1`
C17orf80	c(S = 124562)	NULL	2.77e-07	0.467993	c(rho = 0)	two.sided	Spearman's rank correlation rho	X[[i]] and TNBC_PC_genes_T$`SOX9-AS1`
OSBPL1A	c(S = 124620)	NULL	2.81e-07	0.467745	c(rho = 0)	two.sided	Spearman's rank correlation rho	X[[i]] and TNBC_PC_genes_T$`SOX9-AS1`
GAB2	c(S = 124758)	NULL	2.92e-07	0.467156	c(rho = 0)	two.sided	Spearman's rank correlation rho	X[[i]] and TNBC_PC_genes_T$`SOX9-AS1`
OSBPL3	c(S = 124764)	NULL	2.93e-07	0.46713	c(rho = 0)	two.sided	Spearman's rank correlation rho	X[[i]] and TNBC_PC_genes_T$`SOX9-AS1`
NDRG2	c(S = 124896)	NULL	3.03e-07	0.466566	c(rho = 0)	two.sided	Spearman's rank correlation rho	X[[i]] and TNBC_PC_genes_T$`SOX9-AS1`
SCRG1	c(S = 125022)	NULL	3.14e-07	0.466028	c(rho = 0)	two.sided	Spearman's rank correlation rho	X[[i]] and TNBC_PC_genes_T$`SOX9-AS1`
DOK5	c(S = 125094)	NULL	3.2e-07	0.465721	c(rho = 0)	two.sided	Spearman's rank correlation rho	X[[i]] and TNBC_PC_genes_T$`SOX9-AS1`
PLEKHA7	c(S = 125094)	NULL	3.2e-07	0.465721	c(rho = 0)	two.sided	Spearman's rank correlation rho	X[[i]] and TNBC_PC_genes_T$`SOX9-AS1`
FAHD2A	c(S = 125518)	NULL	3.6e-07	0.46391	c(rho = 0)	two.sided	Spearman's rank correlation rho	X[[i]] and TNBC_PC_genes_T$`SOX9-AS1`
EDAR	c(S = 125533.361458389)	NULL	2.59e-07	0.463844	c(rho = 0)	two.sided	Spearman's rank correlation rho	X[[i]] and TNBC_PC_genes_T$`SOX9-AS1`
AMN	c(S = 125704)	NULL	3.78e-07	0.463115	c(rho = 0)	two.sided	Spearman's rank correlation rho	X[[i]] and TNBC_PC_genes_T$`SOX9-AS1`
ITPRID2	c(S = 125852)	NULL	3.94e-07	0.462483	c(rho = 0)	two.sided	Spearman's rank correlation rho	X[[i]] and TNBC_PC_genes_T$`SOX9-AS1`
SLC6A14	c(S = 125946)	NULL	4.04e-07	0.462082	c(rho = 0)	two.sided	Spearman's rank correlation rho	X[[i]] and TNBC_PC_genes_T$`SOX9-AS1`
TM4SF1	c(S = 125960)	NULL	4.06e-07	0.462022	c(rho = 0)	two.sided	Spearman's rank correlation rho	X[[i]] and TNBC_PC_genes_T$`SOX9-AS1`
RASAL2	c(S = 125964)	NULL	4.06e-07	0.462005	c(rho = 0)	two.sided	Spearman's rank correlation rho	X[[i]] and TNBC_PC_genes_T$`SOX9-AS1`
CSN3	c(S = 125979.425521772)	NULL	2.95e-07	0.461939	c(rho = 0)	two.sided	Spearman's rank correlation rho	X[[i]] and TNBC_PC_genes_T$`SOX9-AS1`
RHBDF2	c(S = 126092)	NULL	4.2e-07	0.461458	c(rho = 0)	two.sided	Spearman's rank correlation rho	X[[i]] and TNBC_PC_genes_T$`SOX9-AS1`
PKDREJ	c(S = 126326)	NULL	4.48e-07	0.460459	c(rho = 0)	two.sided	Spearman's rank correlation rho	X[[i]] and TNBC_PC_genes_T$`SOX9-AS1`
TMPRSS5	c(S = 126396)	NULL	4.56e-07	0.46016	c(rho = 0)	two.sided	Spearman's rank correlation rho	X[[i]] and TNBC_PC_genes_T$`SOX9-AS1`
APP	c(S = 126630)	NULL	4.86e-07	0.45916	c(rho = 0)	two.sided	Spearman's rank correlation rho	X[[i]] and TNBC_PC_genes_T$`SOX9-AS1`
VTCN1	c(S = 126644)	NULL	4.88e-07	0.459101	c(rho = 0)	two.sided	Spearman's rank correlation rho	X[[i]] and TNBC_PC_genes_T$`SOX9-AS1`
SLC44A2	c(S = 126708)	NULL	4.96e-07	0.458827	c(rho = 0)	two.sided	Spearman's rank correlation rho	X[[i]] and TNBC_PC_genes_T$`SOX9-AS1`
SGCE	c(S = 126824)	NULL	5.12e-07	0.458332	c(rho = 0)	two.sided	Spearman's rank correlation rho	X[[i]] and TNBC_PC_genes_T$`SOX9-AS1`
PLEKHB1	c(S = 126834)	NULL	5.13e-07	0.458289	c(rho = 0)	two.sided	Spearman's rank correlation rho	X[[i]] and TNBC_PC_genes_T$`SOX9-AS1`
SYNGAP1	c(S = 126940)	NULL	5.28e-07	0.457836	c(rho = 0)	two.sided	Spearman's rank correlation rho	X[[i]] and TNBC_PC_genes_T$`SOX9-AS1`
COL9A2	c(S = 126962)	NULL	5.31e-07	0.457743	c(rho = 0)	two.sided	Spearman's rank correlation rho	X[[i]] and TNBC_PC_genes_T$`SOX9-AS1`
MFGE8	c(S = 127162)	NULL	5.6e-07	0.456888	c(rho = 0)	two.sided	Spearman's rank correlation rho	X[[i]] and TNBC_PC_genes_T$`SOX9-AS1`
TTYH1	c(S = 127204)	NULL	5.67e-07	0.456709	c(rho = 0)	two.sided	Spearman's rank correlation rho	X[[i]] and TNBC_PC_genes_T$`SOX9-AS1`
RBM34	c(S = 127210)	NULL	5.68e-07	0.456683	c(rho = 0)	two.sided	Spearman's rank correlation rho	X[[i]] and TNBC_PC_genes_T$`SOX9-AS1`
CHMP4C	c(S = 127386)	NULL	5.95e-07	0.455932	c(rho = 0)	two.sided	Spearman's rank correlation rho	X[[i]] and TNBC_PC_genes_T$`SOX9-AS1`
TSPAN12	c(S = 127554)	NULL	6.22e-07	0.455214	c(rho = 0)	two.sided	Spearman's rank correlation rho	X[[i]] and TNBC_PC_genes_T$`SOX9-AS1`
CHRM3	c(S = 127614)	NULL	6.32e-07	0.454958	c(rho = 0)	two.sided	Spearman's rank correlation rho	X[[i]] and TNBC_PC_genes_T$`SOX9-AS1`
ZNF177	c(S = 127634.787557973)	NULL	4.69e-07	0.454869	c(rho = 0)	two.sided	Spearman's rank correlation rho	X[[i]] and TNBC_PC_genes_T$`SOX9-AS1`
NCK2	c(S = 127760)	NULL	6.57e-07	0.454334	c(rho = 0)	two.sided	Spearman's rank correlation rho	X[[i]] and TNBC_PC_genes_T$`SOX9-AS1`
GRAMD2B	c(S = 127824)	NULL	6.68e-07	0.454061	c(rho = 0)	two.sided	Spearman's rank correlation rho	X[[i]] and TNBC_PC_genes_T$`SOX9-AS1`
KDELR3	c(S = 127848)	NULL	6.73e-07	0.453958	c(rho = 0)	two.sided	Spearman's rank correlation rho	X[[i]] and TNBC_PC_genes_T$`SOX9-AS1`
OGFRL1	c(S = 127864)	NULL	6.75e-07	0.45389	c(rho = 0)	two.sided	Spearman's rank correlation rho	X[[i]] and TNBC_PC_genes_T$`SOX9-AS1`
ELF5	c(S = 128100)	NULL	7.19e-07	0.452882	c(rho = 0)	two.sided	Spearman's rank correlation rho	X[[i]] and TNBC_PC_genes_T$`SOX9-AS1`
ENKUR	c(S = 128106)	NULL	7.2e-07	0.452856	c(rho = 0)	two.sided	Spearman's rank correlation rho	X[[i]] and TNBC_PC_genes_T$`SOX9-AS1`
PRKD3	c(S = 128124)	NULL	7.23e-07	0.45278	c(rho = 0)	two.sided	Spearman's rank correlation rho	X[[i]] and TNBC_PC_genes_T$`SOX9-AS1`
ZNF229	c(S = 128160)	NULL	7.3e-07	0.452626	c(rho = 0)	two.sided	Spearman's rank correlation rho	X[[i]] and TNBC_PC_genes_T$`SOX9-AS1`
TFCP2L1	c(S = 128288)	NULL	7.55e-07	0.452079	c(rho = 0)	two.sided	Spearman's rank correlation rho	X[[i]] and TNBC_PC_genes_T$`SOX9-AS1`
CREB3L2	c(S = 128454)	NULL	7.89e-07	0.45137	c(rho = 0)	two.sided	Spearman's rank correlation rho	X[[i]] and TNBC_PC_genes_T$`SOX9-AS1`
NOL4L	c(S = 128506)	NULL	8e-07	0.451148	c(rho = 0)	two.sided	Spearman's rank correlation rho	X[[i]] and TNBC_PC_genes_T$`SOX9-AS1`
FNDC7	c(S = 128635.537121039)	NULL	6.19e-07	0.450595	c(rho = 0)	two.sided	Spearman's rank correlation rho	X[[i]] and TNBC_PC_genes_T$`SOX9-AS1`
RXFP4	c(S = 128815.058875943)	NULL	6.5e-07	0.449828	c(rho = 0)	two.sided	Spearman's rank correlation rho	X[[i]] and TNBC_PC_genes_T$`SOX9-AS1`
TRIM47	c(S = 128820)	NULL	8.68e-07	0.449807	c(rho = 0)	two.sided	Spearman's rank correlation rho	X[[i]] and TNBC_PC_genes_T$`SOX9-AS1`
PTPN14	c(S = 128912)	NULL	8.89e-07	0.449414	c(rho = 0)	two.sided	Spearman's rank correlation rho	X[[i]] and TNBC_PC_genes_T$`SOX9-AS1`
PXT1	c(S = 129349.467974359)	NULL	7.52e-07	0.447546	c(rho = 0)	two.sided	Spearman's rank correlation rho	X[[i]] and TNBC_PC_genes_T$`SOX9-AS1`
BICD1	c(S = 129494)	NULL	1.03e-06	0.446928	c(rho = 0)	two.sided	Spearman's rank correlation rho	X[[i]] and TNBC_PC_genes_T$`SOX9-AS1`
STIM1	c(S = 129574)	NULL	1.06e-06	0.446587	c(rho = 0)	two.sided	Spearman's rank correlation rho	X[[i]] and TNBC_PC_genes_T$`SOX9-AS1`
SOCS5	c(S = 129584)	NULL	1.06e-06	0.446544	c(rho = 0)	two.sided	Spearman's rank correlation rho	X[[i]] and TNBC_PC_genes_T$`SOX9-AS1`
FOXC1	c(S = 129770)	NULL	1.11e-06	0.445749	c(rho = 0)	two.sided	Spearman's rank correlation rho	X[[i]] and TNBC_PC_genes_T$`SOX9-AS1`
ST3GAL4	c(S = 129828)	NULL	1.13e-06	0.445502	c(rho = 0)	two.sided	Spearman's rank correlation rho	X[[i]] and TNBC_PC_genes_T$`SOX9-AS1`
MTMR8	c(S = 129846)	NULL	1.13e-06	0.445425	c(rho = 0)	two.sided	Spearman's rank correlation rho	X[[i]] and TNBC_PC_genes_T$`SOX9-AS1`
STK38L	c(S = 129940)	NULL	1.16e-06	0.445023	c(rho = 0)	two.sided	Spearman's rank correlation rho	X[[i]] and TNBC_PC_genes_T$`SOX9-AS1`
ZSCAN30	c(S = 130002)	NULL	1.18e-06	0.444759	c(rho = 0)	two.sided	Spearman's rank correlation rho	X[[i]] and TNBC_PC_genes_T$`SOX9-AS1`
HRCT1	c(S = 130070)	NULL	1.2e-06	0.444468	c(rho = 0)	two.sided	Spearman's rank correlation rho	X[[i]] and TNBC_PC_genes_T$`SOX9-AS1`
SOX8	c(S = 130072)	NULL	1.2e-06	0.44446	c(rho = 0)	two.sided	Spearman's rank correlation rho	X[[i]] and TNBC_PC_genes_T$`SOX9-AS1`
CYB5R2	c(S = 130216)	NULL	1.25e-06	0.443845	c(rho = 0)	two.sided	Spearman's rank correlation rho	X[[i]] and TNBC_PC_genes_T$`SOX9-AS1`
DBNDD2	c(S = 130272)	NULL	1.26e-06	0.443605	c(rho = 0)	two.sided	Spearman's rank correlation rho	X[[i]] and TNBC_PC_genes_T$`SOX9-AS1`
CMTM7	c(S = 130462)	NULL	1.33e-06	0.442794	c(rho = 0)	two.sided	Spearman's rank correlation rho	X[[i]] and TNBC_PC_genes_T$`SOX9-AS1`
IRS2	c(S = 130508)	NULL	1.34e-06	0.442597	c(rho = 0)	two.sided	Spearman's rank correlation rho	X[[i]] and TNBC_PC_genes_T$`SOX9-AS1`
S100A1	c(S = 130554)	NULL	1.36e-06	0.442401	c(rho = 0)	two.sided	Spearman's rank correlation rho	X[[i]] and TNBC_PC_genes_T$`SOX9-AS1`
TAF4B	c(S = 130688)	NULL	1.41e-06	0.441829	c(rho = 0)	two.sided	Spearman's rank correlation rho	X[[i]] and TNBC_PC_genes_T$`SOX9-AS1`
TMOD2	c(S = 130694)	NULL	1.41e-06	0.441803	c(rho = 0)	two.sided	Spearman's rank correlation rho	X[[i]] and TNBC_PC_genes_T$`SOX9-AS1`
MFSD6L	c(S = 130710.779134069)	NULL	1.08e-06	0.441731	c(rho = 0)	two.sided	Spearman's rank correlation rho	X[[i]] and TNBC_PC_genes_T$`SOX9-AS1`
PRTFDC1	c(S = 130716)	NULL	1.42e-06	0.441709	c(rho = 0)	two.sided	Spearman's rank correlation rho	X[[i]] and TNBC_PC_genes_T$`SOX9-AS1`
PCDHGA6	c(S = 130718)	NULL	1.42e-06	0.441701	c(rho = 0)	two.sided	Spearman's rank correlation rho	X[[i]] and TNBC_PC_genes_T$`SOX9-AS1`
ZNF469	c(S = 130884)	NULL	1.48e-06	0.440992	c(rho = 0)	two.sided	Spearman's rank correlation rho	X[[i]] and TNBC_PC_genes_T$`SOX9-AS1`
APBA1	c(S = 130924)	NULL	1.49e-06	0.440821	c(rho = 0)	two.sided	Spearman's rank correlation rho	X[[i]] and TNBC_PC_genes_T$`SOX9-AS1`
ITGA9	c(S = 130930)	NULL	1.5e-06	0.440795	c(rho = 0)	two.sided	Spearman's rank correlation rho	X[[i]] and TNBC_PC_genes_T$`SOX9-AS1`
RGMA	c(S = 131030)	NULL	1.53e-06	0.440368	c(rho = 0)	two.sided	Spearman's rank correlation rho	X[[i]] and TNBC_PC_genes_T$`SOX9-AS1`
CCDC88A	c(S = 131058)	NULL	1.55e-06	0.440248	c(rho = 0)	two.sided	Spearman's rank correlation rho	X[[i]] and TNBC_PC_genes_T$`SOX9-AS1`
PRNP	c(S = 131128)	NULL	1.57e-06	0.439949	c(rho = 0)	two.sided	Spearman's rank correlation rho	X[[i]] and TNBC_PC_genes_T$`SOX9-AS1`
ATL2	c(S = 131268)	NULL	1.63e-06	0.439351	c(rho = 0)	two.sided	Spearman's rank correlation rho	X[[i]] and TNBC_PC_genes_T$`SOX9-AS1`
EXOC7	c(S = 131324)	NULL	1.65e-06	0.439112	c(rho = 0)	two.sided	Spearman's rank correlation rho	X[[i]] and TNBC_PC_genes_T$`SOX9-AS1`
MEF2A	c(S = 131502)	NULL	1.73e-06	0.438352	c(rho = 0)	two.sided	Spearman's rank correlation rho	X[[i]] and TNBC_PC_genes_T$`SOX9-AS1`
PRMT2	c(S = 131522)	NULL	1.74e-06	0.438267	c(rho = 0)	two.sided	Spearman's rank correlation rho	X[[i]] and TNBC_PC_genes_T$`SOX9-AS1`
GYS2	c(S = 131616.112581389)	NULL	1.38e-06	0.437865	c(rho = 0)	two.sided	Spearman's rank correlation rho	X[[i]] and TNBC_PC_genes_T$`SOX9-AS1`
C1GALT1C1L	c(S = 131626.781090203)	NULL	1.38e-06	0.437819	c(rho = 0)	two.sided	Spearman's rank correlation rho	X[[i]] and TNBC_PC_genes_T$`SOX9-AS1`
MRAS	c(S = 131704)	NULL	1.82e-06	0.437489	c(rho = 0)	two.sided	Spearman's rank correlation rho	X[[i]] and TNBC_PC_genes_T$`SOX9-AS1`
FAM189A2	c(S = 131734)	NULL	1.83e-06	0.437361	c(rho = 0)	two.sided	Spearman's rank correlation rho	X[[i]] and TNBC_PC_genes_T$`SOX9-AS1`
LGALSL	c(S = 131738)	NULL	1.84e-06	0.437344	c(rho = 0)	two.sided	Spearman's rank correlation rho	X[[i]] and TNBC_PC_genes_T$`SOX9-AS1`
FOXD3	c(S = 131877.946606113)	NULL	1.48e-06	0.436746	c(rho = 0)	two.sided	Spearman's rank correlation rho	X[[i]] and TNBC_PC_genes_T$`SOX9-AS1`
RNPC3	c(S = 131878)	NULL	1.9e-06	0.436746	c(rho = 0)	two.sided	Spearman's rank correlation rho	X[[i]] and TNBC_PC_genes_T$`SOX9-AS1`
NAT9	c(S = 132020)	NULL	1.97e-06	0.43614	c(rho = 0)	two.sided	Spearman's rank correlation rho	X[[i]] and TNBC_PC_genes_T$`SOX9-AS1`
OCA2	c(S = 132040.022769402)	NULL	1.54e-06	0.436054	c(rho = 0)	two.sided	Spearman's rank correlation rho	X[[i]] and TNBC_PC_genes_T$`SOX9-AS1`
SPTBN1	c(S = 132106)	NULL	2.01e-06	0.435772	c(rho = 0)	two.sided	Spearman's rank correlation rho	X[[i]] and TNBC_PC_genes_T$`SOX9-AS1`
KCTD9	c(S = 132118)	NULL	2.02e-06	0.435721	c(rho = 0)	two.sided	Spearman's rank correlation rho	X[[i]] and TNBC_PC_genes_T$`SOX9-AS1`
CMTM5	c(S = 132145.540928995)	NULL	1.58e-06	0.435603	c(rho = 0)	two.sided	Spearman's rank correlation rho	X[[i]] and TNBC_PC_genes_T$`SOX9-AS1`
ZNF793	c(S = 132172)	NULL	2.05e-06	0.43549	c(rho = 0)	two.sided	Spearman's rank correlation rho	X[[i]] and TNBC_PC_genes_T$`SOX9-AS1`
WIPI1	c(S = 132196)	NULL	2.06e-06	0.435388	c(rho = 0)	two.sided	Spearman's rank correlation rho	X[[i]] and TNBC_PC_genes_T$`SOX9-AS1`
SLC43A3	c(S = 132344)	NULL	2.14e-06	0.434756	c(rho = 0)	two.sided	Spearman's rank correlation rho	X[[i]] and TNBC_PC_genes_T$`SOX9-AS1`
BBS12	c(S = 132368)	NULL	2.15e-06	0.434653	c(rho = 0)	two.sided	Spearman's rank correlation rho	X[[i]] and TNBC_PC_genes_T$`SOX9-AS1`
PELI1	c(S = 132372)	NULL	2.15e-06	0.434636	c(rho = 0)	two.sided	Spearman's rank correlation rho	X[[i]] and TNBC_PC_genes_T$`SOX9-AS1`
GSAP	c(S = 132396)	NULL	2.16e-06	0.434534	c(rho = 0)	two.sided	Spearman's rank correlation rho	X[[i]] and TNBC_PC_genes_T$`SOX9-AS1`
GPR161	c(S = 132464)	NULL	2.2e-06	0.434243	c(rho = 0)	two.sided	Spearman's rank correlation rho	X[[i]] and TNBC_PC_genes_T$`SOX9-AS1`
COL27A1	c(S = 132530)	NULL	2.24e-06	0.433961	c(rho = 0)	two.sided	Spearman's rank correlation rho	X[[i]] and TNBC_PC_genes_T$`SOX9-AS1`
VGLL1	c(S = 132558.783080506)	NULL	1.77e-06	0.433839	c(rho = 0)	two.sided	Spearman's rank correlation rho	X[[i]] and TNBC_PC_genes_T$`SOX9-AS1`
ACR	c(S = 132564)	NULL	2.26e-06	0.433816	c(rho = 0)	two.sided	Spearman's rank correlation rho	X[[i]] and TNBC_PC_genes_T$`SOX9-AS1`
NPAS3	c(S = 132612)	NULL	2.28e-06	0.433611	c(rho = 0)	two.sided	Spearman's rank correlation rho	X[[i]] and TNBC_PC_genes_T$`SOX9-AS1`
HORMAD1	c(S = 132622.832152002)	NULL	1.79e-06	0.433565	c(rho = 0)	two.sided	Spearman's rank correlation rho	X[[i]] and TNBC_PC_genes_T$`SOX9-AS1`
CDKL1	c(S = 132672)	NULL	2.32e-06	0.433355	c(rho = 0)	two.sided	Spearman's rank correlation rho	X[[i]] and TNBC_PC_genes_T$`SOX9-AS1`
POU4F1	c(S = 132678.01497787)	NULL	1.82e-06	0.433329	c(rho = 0)	two.sided	Spearman's rank correlation rho	X[[i]] and TNBC_PC_genes_T$`SOX9-AS1`
FOXC2	c(S = 132684)	NULL	2.33e-06	0.433304	c(rho = 0)	two.sided	Spearman's rank correlation rho	X[[i]] and TNBC_PC_genes_T$`SOX9-AS1`
TBC1D1	c(S = 132712)	NULL	2.34e-06	0.433184	c(rho = 0)	two.sided	Spearman's rank correlation rho	X[[i]] and TNBC_PC_genes_T$`SOX9-AS1`
C6orf15	c(S = 132781.878476124)	NULL	1.87e-06	0.432886	c(rho = 0)	two.sided	Spearman's rank correlation rho	X[[i]] and TNBC_PC_genes_T$`SOX9-AS1`
WBP2	c(S = 132818)	NULL	2.4e-06	0.432731	c(rho = 0)	two.sided	Spearman's rank correlation rho	X[[i]] and TNBC_PC_genes_T$`SOX9-AS1`
YIPF2	c(S = 132926)	NULL	2.47e-06	0.43227	c(rho = 0)	two.sided	Spearman's rank correlation rho	X[[i]] and TNBC_PC_genes_T$`SOX9-AS1`
MELTF	c(S = 132932)	NULL	2.47e-06	0.432245	c(rho = 0)	two.sided	Spearman's rank correlation rho	X[[i]] and TNBC_PC_genes_T$`SOX9-AS1`
SORBS2	c(S = 133062)	NULL	2.55e-06	0.431689	c(rho = 0)	two.sided	Spearman's rank correlation rho	X[[i]] and TNBC_PC_genes_T$`SOX9-AS1`
KCNH8	c(S = 133182.784413069)	NULL	2.07e-06	0.431173	c(rho = 0)	two.sided	Spearman's rank correlation rho	X[[i]] and TNBC_PC_genes_T$`SOX9-AS1`
COBL	c(S = 133204)	NULL	2.65e-06	0.431083	c(rho = 0)	two.sided	Spearman's rank correlation rho	X[[i]] and TNBC_PC_genes_T$`SOX9-AS1`
AC007040.2	c(S = 133302)	NULL	2.71e-06	0.430664	c(rho = 0)	two.sided	Spearman's rank correlation rho	X[[i]] and TNBC_PC_genes_T$`SOX9-AS1`
DDX42	c(S = 133354)	NULL	2.75e-06	0.430442	c(rho = 0)	two.sided	Spearman's rank correlation rho	X[[i]] and TNBC_PC_genes_T$`SOX9-AS1`
SLC27A6	c(S = 133354.784780378)	NULL	2.17e-06	0.430439	c(rho = 0)	two.sided	Spearman's rank correlation rho	X[[i]] and TNBC_PC_genes_T$`SOX9-AS1`
IL12RB2	c(S = 133410)	NULL	2.78e-06	0.430203	c(rho = 0)	two.sided	Spearman's rank correlation rho	X[[i]] and TNBC_PC_genes_T$`SOX9-AS1`
NRAS	c(S = 133424)	NULL	2.79e-06	0.430143	c(rho = 0)	two.sided	Spearman's rank correlation rho	X[[i]] and TNBC_PC_genes_T$`SOX9-AS1`
ABI2	c(S = 133446)	NULL	2.81e-06	0.430049	c(rho = 0)	two.sided	Spearman's rank correlation rho	X[[i]] and TNBC_PC_genes_T$`SOX9-AS1`
LY75	c(S = 133484)	NULL	2.84e-06	0.429887	c(rho = 0)	two.sided	Spearman's rank correlation rho	X[[i]] and TNBC_PC_genes_T$`SOX9-AS1`
OR2S2	c(S = 133521.400397622)	NULL	2.26e-06	0.429727	c(rho = 0)	two.sided	Spearman's rank correlation rho	X[[i]] and TNBC_PC_genes_T$`SOX9-AS1`
CABYR	c(S = 133612)	NULL	2.93e-06	0.42934	c(rho = 0)	two.sided	Spearman's rank correlation rho	X[[i]] and TNBC_PC_genes_T$`SOX9-AS1`
GPAT3	c(S = 133640)	NULL	2.95e-06	0.429221	c(rho = 0)	two.sided	Spearman's rank correlation rho	X[[i]] and TNBC_PC_genes_T$`SOX9-AS1`
HDAC4	c(S = 133662)	NULL	2.96e-06	0.429127	c(rho = 0)	two.sided	Spearman's rank correlation rho	X[[i]] and TNBC_PC_genes_T$`SOX9-AS1`
MGAT5	c(S = 133684)	NULL	2.98e-06	0.429033	c(rho = 0)	two.sided	Spearman's rank correlation rho	X[[i]] and TNBC_PC_genes_T$`SOX9-AS1`
FAM81A	c(S = 133726)	NULL	3.01e-06	0.428853	c(rho = 0)	two.sided	Spearman's rank correlation rho	X[[i]] and TNBC_PC_genes_T$`SOX9-AS1`
CDK18	c(S = 133746)	NULL	3.02e-06	0.428768	c(rho = 0)	two.sided	Spearman's rank correlation rho	X[[i]] and TNBC_PC_genes_T$`SOX9-AS1`
FERMT1	c(S = 133768)	NULL	3.04e-06	0.428674	c(rho = 0)	two.sided	Spearman's rank correlation rho	X[[i]] and TNBC_PC_genes_T$`SOX9-AS1`
UGT8	c(S = 133796)	NULL	3.06e-06	0.428554	c(rho = 0)	two.sided	Spearman's rank correlation rho	X[[i]] and TNBC_PC_genes_T$`SOX9-AS1`
UNK	c(S = 133914)	NULL	3.15e-06	0.42805	c(rho = 0)	two.sided	Spearman's rank correlation rho	X[[i]] and TNBC_PC_genes_T$`SOX9-AS1`
ZNF778	c(S = 133922)	NULL	3.16e-06	0.428016	c(rho = 0)	two.sided	Spearman's rank correlation rho	X[[i]] and TNBC_PC_genes_T$`SOX9-AS1`
NR1I2	c(S = 134002)	NULL	3.22e-06	0.427675	c(rho = 0)	two.sided	Spearman's rank correlation rho	X[[i]] and TNBC_PC_genes_T$`SOX9-AS1`
ZNF559	c(S = 134006)	NULL	3.22e-06	0.427657	c(rho = 0)	two.sided	Spearman's rank correlation rho	X[[i]] and TNBC_PC_genes_T$`SOX9-AS1`
TIGD4	c(S = 134048)	NULL	3.26e-06	0.427478	c(rho = 0)	two.sided	Spearman's rank correlation rho	X[[i]] and TNBC_PC_genes_T$`SOX9-AS1`
CRYAB	c(S = 134148)	NULL	3.34e-06	0.427051	c(rho = 0)	two.sided	Spearman's rank correlation rho	X[[i]] and TNBC_PC_genes_T$`SOX9-AS1`
NFXL1	c(S = 134176)	NULL	3.36e-06	0.426931	c(rho = 0)	two.sided	Spearman's rank correlation rho	X[[i]] and TNBC_PC_genes_T$`SOX9-AS1`
ETV6	c(S = 134254)	NULL	3.42e-06	0.426598	c(rho = 0)	two.sided	Spearman's rank correlation rho	X[[i]] and TNBC_PC_genes_T$`SOX9-AS1`
ZNF23	c(S = 134270)	NULL	3.44e-06	0.42653	c(rho = 0)	two.sided	Spearman's rank correlation rho	X[[i]] and TNBC_PC_genes_T$`SOX9-AS1`
FAM135A	c(S = 134380)	NULL	3.53e-06	0.42606	c(rho = 0)	two.sided	Spearman's rank correlation rho	X[[i]] and TNBC_PC_genes_T$`SOX9-AS1`
AGAP1	c(S = 134418)	NULL	3.56e-06	0.425898	c(rho = 0)	two.sided	Spearman's rank correlation rho	X[[i]] and TNBC_PC_genes_T$`SOX9-AS1`
RCAN1	c(S = 134490)	NULL	3.63e-06	0.42559	c(rho = 0)	two.sided	Spearman's rank correlation rho	X[[i]] and TNBC_PC_genes_T$`SOX9-AS1`
RBL1	c(S = 134510)	NULL	3.64e-06	0.425505	c(rho = 0)	two.sided	Spearman's rank correlation rho	X[[i]] and TNBC_PC_genes_T$`SOX9-AS1`
INCA1	c(S = 134512)	NULL	3.65e-06	0.425496	c(rho = 0)	two.sided	Spearman's rank correlation rho	X[[i]] and TNBC_PC_genes_T$`SOX9-AS1`
HMGN4	c(S = 134556)	NULL	3.69e-06	0.425308	c(rho = 0)	two.sided	Spearman's rank correlation rho	X[[i]] and TNBC_PC_genes_T$`SOX9-AS1`
DLGAP4	c(S = 134686)	NULL	3.8e-06	0.424753	c(rho = 0)	two.sided	Spearman's rank correlation rho	X[[i]] and TNBC_PC_genes_T$`SOX9-AS1`
TCF7L2	c(S = 134824)	NULL	3.93e-06	0.424164	c(rho = 0)	two.sided	Spearman's rank correlation rho	X[[i]] and TNBC_PC_genes_T$`SOX9-AS1`
MAPRE2	c(S = 134926)	NULL	4.03e-06	0.423728	c(rho = 0)	two.sided	Spearman's rank correlation rho	X[[i]] and TNBC_PC_genes_T$`SOX9-AS1`
VGLL4	c(S = 134968)	NULL	4.07e-06	0.423549	c(rho = 0)	two.sided	Spearman's rank correlation rho	X[[i]] and TNBC_PC_genes_T$`SOX9-AS1`
MMP7	c(S = 135020)	NULL	4.12e-06	0.423327	c(rho = 0)	two.sided	Spearman's rank correlation rho	X[[i]] and TNBC_PC_genes_T$`SOX9-AS1`
PRKX	c(S = 135036)	NULL	4.14e-06	0.423258	c(rho = 0)	two.sided	Spearman's rank correlation rho	X[[i]] and TNBC_PC_genes_T$`SOX9-AS1`
PGS1	c(S = 135046)	NULL	4.15e-06	0.423216	c(rho = 0)	two.sided	Spearman's rank correlation rho	X[[i]] and TNBC_PC_genes_T$`SOX9-AS1`
ATP6V1E2	c(S = 135080)	NULL	4.18e-06	0.42307	c(rho = 0)	two.sided	Spearman's rank correlation rho	X[[i]] and TNBC_PC_genes_T$`SOX9-AS1`
PRKCA	c(S = 135126)	NULL	4.23e-06	0.422874	c(rho = 0)	two.sided	Spearman's rank correlation rho	X[[i]] and TNBC_PC_genes_T$`SOX9-AS1`
CHST3	c(S = 135238)	NULL	4.35e-06	0.422396	c(rho = 0)	two.sided	Spearman's rank correlation rho	X[[i]] and TNBC_PC_genes_T$`SOX9-AS1`
PPT2-EGFL8	c(S = 135444)	NULL	4.57e-06	0.421516	c(rho = 0)	two.sided	Spearman's rank correlation rho	X[[i]] and TNBC_PC_genes_T$`SOX9-AS1`
MYRF	c(S = 135478)	NULL	4.6e-06	0.42137	c(rho = 0)	two.sided	Spearman's rank correlation rho	X[[i]] and TNBC_PC_genes_T$`SOX9-AS1`
KANK1	c(S = 135526)	NULL	4.66e-06	0.421165	c(rho = 0)	two.sided	Spearman's rank correlation rho	X[[i]] and TNBC_PC_genes_T$`SOX9-AS1`
ITGA10	c(S = 135584)	NULL	4.72e-06	0.420918	c(rho = 0)	two.sided	Spearman's rank correlation rho	X[[i]] and TNBC_PC_genes_T$`SOX9-AS1`
EHBP1	c(S = 135640)	NULL	4.79e-06	0.420679	c(rho = 0)	two.sided	Spearman's rank correlation rho	X[[i]] and TNBC_PC_genes_T$`SOX9-AS1`
PHLPP1	c(S = 135684)	NULL	4.84e-06	0.420491	c(rho = 0)	two.sided	Spearman's rank correlation rho	X[[i]] and TNBC_PC_genes_T$`SOX9-AS1`
KIAA1549L	c(S = 135706)	NULL	4.86e-06	0.420397	c(rho = 0)	two.sided	Spearman's rank correlation rho	X[[i]] and TNBC_PC_genes_T$`SOX9-AS1`
GJD4	c(S = 135767.903257801)	NULL	3.99e-06	0.420132	c(rho = 0)	two.sided	Spearman's rank correlation rho	X[[i]] and TNBC_PC_genes_T$`SOX9-AS1`
QKI	c(S = 135770)	NULL	4.94e-06	0.420123	c(rho = 0)	two.sided	Spearman's rank correlation rho	X[[i]] and TNBC_PC_genes_T$`SOX9-AS1`
C12orf60	c(S = 135770)	NULL	4.94e-06	0.420123	c(rho = 0)	two.sided	Spearman's rank correlation rho	X[[i]] and TNBC_PC_genes_T$`SOX9-AS1`
H3-3B	c(S = 135816)	NULL	4.99e-06	0.419927	c(rho = 0)	two.sided	Spearman's rank correlation rho	X[[i]] and TNBC_PC_genes_T$`SOX9-AS1`
TMEM169	c(S = 135886)	NULL	5.08e-06	0.419628	c(rho = 0)	two.sided	Spearman's rank correlation rho	X[[i]] and TNBC_PC_genes_T$`SOX9-AS1`
KLHL34	c(S = 135923.847867485)	NULL	4.15e-06	0.419466	c(rho = 0)	two.sided	Spearman's rank correlation rho	X[[i]] and TNBC_PC_genes_T$`SOX9-AS1`
ARNT2	c(S = 136038)	NULL	5.26e-06	0.418979	c(rho = 0)	two.sided	Spearman's rank correlation rho	X[[i]] and TNBC_PC_genes_T$`SOX9-AS1`
TMEM39A	c(S = 136086)	NULL	5.33e-06	0.418774	c(rho = 0)	two.sided	Spearman's rank correlation rho	X[[i]] and TNBC_PC_genes_T$`SOX9-AS1`
ORMDL1	c(S = 136128)	NULL	5.38e-06	0.418594	c(rho = 0)	two.sided	Spearman's rank correlation rho	X[[i]] and TNBC_PC_genes_T$`SOX9-AS1`
ERCC3	c(S = 136182)	NULL	5.45e-06	0.418364	c(rho = 0)	two.sided	Spearman's rank correlation rho	X[[i]] and TNBC_PC_genes_T$`SOX9-AS1`
FGFR2	c(S = 136234)	NULL	5.52e-06	0.418142	c(rho = 0)	two.sided	Spearman's rank correlation rho	X[[i]] and TNBC_PC_genes_T$`SOX9-AS1`
PYROXD2	c(S = 136234)	NULL	5.52e-06	0.418142	c(rho = 0)	two.sided	Spearman's rank correlation rho	X[[i]] and TNBC_PC_genes_T$`SOX9-AS1`
ENPP6	c(S = 136274)	NULL	5.57e-06	0.417971	c(rho = 0)	two.sided	Spearman's rank correlation rho	X[[i]] and TNBC_PC_genes_T$`SOX9-AS1`
ANKAR	c(S = 136456)	NULL	5.81e-06	0.417193	c(rho = 0)	two.sided	Spearman's rank correlation rho	X[[i]] and TNBC_PC_genes_T$`SOX9-AS1`
SLC37A3	c(S = 136470)	NULL	5.83e-06	0.417134	c(rho = 0)	two.sided	Spearman's rank correlation rho	X[[i]] and TNBC_PC_genes_T$`SOX9-AS1`
ATF4	c(S = 136568)	NULL	5.97e-06	0.416715	c(rho = 0)	two.sided	Spearman's rank correlation rho	X[[i]] and TNBC_PC_genes_T$`SOX9-AS1`
ETV3	c(S = 136572)	NULL	5.98e-06	0.416698	c(rho = 0)	two.sided	Spearman's rank correlation rho	X[[i]] and TNBC_PC_genes_T$`SOX9-AS1`
ALDH1L2	c(S = 136576)	NULL	5.98e-06	0.416681	c(rho = 0)	two.sided	Spearman's rank correlation rho	X[[i]] and TNBC_PC_genes_T$`SOX9-AS1`
WDR45B	c(S = 136632)	NULL	6.06e-06	0.416442	c(rho = 0)	two.sided	Spearman's rank correlation rho	X[[i]] and TNBC_PC_genes_T$`SOX9-AS1`
BVES	c(S = 136652)	NULL	6.09e-06	0.416356	c(rho = 0)	two.sided	Spearman's rank correlation rho	X[[i]] and TNBC_PC_genes_T$`SOX9-AS1`
RXRB	c(S = 136728)	NULL	6.2e-06	0.416032	c(rho = 0)	two.sided	Spearman's rank correlation rho	X[[i]] and TNBC_PC_genes_T$`SOX9-AS1`
CALU	c(S = 136792)	NULL	6.3e-06	0.415758	c(rho = 0)	two.sided	Spearman's rank correlation rho	X[[i]] and TNBC_PC_genes_T$`SOX9-AS1`
SERPINB8	c(S = 136842)	NULL	6.37e-06	0.415545	c(rho = 0)	two.sided	Spearman's rank correlation rho	X[[i]] and TNBC_PC_genes_T$`SOX9-AS1`
AMPD2	c(S = 136844)	NULL	6.37e-06	0.415536	c(rho = 0)	two.sided	Spearman's rank correlation rho	X[[i]] and TNBC_PC_genes_T$`SOX9-AS1`
KHDC4	c(S = 136858)	NULL	6.39e-06	0.415476	c(rho = 0)	two.sided	Spearman's rank correlation rho	X[[i]] and TNBC_PC_genes_T$`SOX9-AS1`
GPR83	c(S = 136870)	NULL	6.41e-06	0.415425	c(rho = 0)	two.sided	Spearman's rank correlation rho	X[[i]] and TNBC_PC_genes_T$`SOX9-AS1`
AC092835.1	c(S = 136872)	NULL	6.42e-06	0.415417	c(rho = 0)	two.sided	Spearman's rank correlation rho	X[[i]] and TNBC_PC_genes_T$`SOX9-AS1`
GPM6B	c(S = 136874)	NULL	6.42e-06	0.415408	c(rho = 0)	two.sided	Spearman's rank correlation rho	X[[i]] and TNBC_PC_genes_T$`SOX9-AS1`
AL121753.1	c(S = 136910)	NULL	6.47e-06	0.415254	c(rho = 0)	two.sided	Spearman's rank correlation rho	X[[i]] and TNBC_PC_genes_T$`SOX9-AS1`
COL28A1	c(S = 136956)	NULL	6.54e-06	0.415058	c(rho = 0)	two.sided	Spearman's rank correlation rho	X[[i]] and TNBC_PC_genes_T$`SOX9-AS1`
RGR	c(S = 136960.53281147)	NULL	5.36e-06	0.415039	c(rho = 0)	two.sided	Spearman's rank correlation rho	X[[i]] and TNBC_PC_genes_T$`SOX9-AS1`
JOSD1	c(S = 137020)	NULL	6.64e-06	0.414785	c(rho = 0)	two.sided	Spearman's rank correlation rho	X[[i]] and TNBC_PC_genes_T$`SOX9-AS1`
DNER	c(S = 137086)	NULL	6.75e-06	0.414503	c(rho = 0)	two.sided	Spearman's rank correlation rho	X[[i]] and TNBC_PC_genes_T$`SOX9-AS1`
CRIM1	c(S = 137108)	NULL	6.78e-06	0.414409	c(rho = 0)	two.sided	Spearman's rank correlation rho	X[[i]] and TNBC_PC_genes_T$`SOX9-AS1`
EPHB3	c(S = 137112)	NULL	6.79e-06	0.414392	c(rho = 0)	two.sided	Spearman's rank correlation rho	X[[i]] and TNBC_PC_genes_T$`SOX9-AS1`
FRMD5	c(S = 137114)	NULL	6.79e-06	0.414383	c(rho = 0)	two.sided	Spearman's rank correlation rho	X[[i]] and TNBC_PC_genes_T$`SOX9-AS1`
ZBTB20	c(S = 137158)	NULL	6.86e-06	0.414195	c(rho = 0)	two.sided	Spearman's rank correlation rho	X[[i]] and TNBC_PC_genes_T$`SOX9-AS1`
GPR173	c(S = 137192)	NULL	6.92e-06	0.41405	c(rho = 0)	two.sided	Spearman's rank correlation rho	X[[i]] and TNBC_PC_genes_T$`SOX9-AS1`
OR5C1	c(S = 137192.897637098)	NULL	5.68e-06	0.414046	c(rho = 0)	two.sided	Spearman's rank correlation rho	X[[i]] and TNBC_PC_genes_T$`SOX9-AS1`
C1orf74	c(S = 137280)	NULL	7.06e-06	0.413674	c(rho = 0)	two.sided	Spearman's rank correlation rho	X[[i]] and TNBC_PC_genes_T$`SOX9-AS1`
TCF7L1	c(S = 137346)	NULL	7.17e-06	0.413392	c(rho = 0)	two.sided	Spearman's rank correlation rho	X[[i]] and TNBC_PC_genes_T$`SOX9-AS1`
TAS2R20	c(S = 137366)	NULL	7.21e-06	0.413307	c(rho = 0)	two.sided	Spearman's rank correlation rho	X[[i]] and TNBC_PC_genes_T$`SOX9-AS1`
RGS9	c(S = 137368)	NULL	7.21e-06	0.413298	c(rho = 0)	two.sided	Spearman's rank correlation rho	X[[i]] and TNBC_PC_genes_T$`SOX9-AS1`
PLEKHG1	c(S = 137400)	NULL	7.26e-06	0.413162	c(rho = 0)	two.sided	Spearman's rank correlation rho	X[[i]] and TNBC_PC_genes_T$`SOX9-AS1`
MAFG	c(S = 137416)	NULL	7.29e-06	0.413093	c(rho = 0)	two.sided	Spearman's rank correlation rho	X[[i]] and TNBC_PC_genes_T$`SOX9-AS1`
TJAP1	c(S = 137488)	NULL	7.41e-06	0.412786	c(rho = 0)	two.sided	Spearman's rank correlation rho	X[[i]] and TNBC_PC_genes_T$`SOX9-AS1`
ANKH	c(S = 137500)	NULL	7.44e-06	0.412734	c(rho = 0)	two.sided	Spearman's rank correlation rho	X[[i]] and TNBC_PC_genes_T$`SOX9-AS1`
BCS1L	c(S = 137524)	NULL	7.48e-06	0.412632	c(rho = 0)	two.sided	Spearman's rank correlation rho	X[[i]] and TNBC_PC_genes_T$`SOX9-AS1`
RNF150	c(S = 137526)	NULL	7.48e-06	0.412623	c(rho = 0)	two.sided	Spearman's rank correlation rho	X[[i]] and TNBC_PC_genes_T$`SOX9-AS1`
KLF5	c(S = 137566)	NULL	7.55e-06	0.412453	c(rho = 0)	two.sided	Spearman's rank correlation rho	X[[i]] and TNBC_PC_genes_T$`SOX9-AS1`
ANKRD1	c(S = 137570)	NULL	7.56e-06	0.412436	c(rho = 0)	two.sided	Spearman's rank correlation rho	X[[i]] and TNBC_PC_genes_T$`SOX9-AS1`
FOLH1	c(S = 137686)	NULL	7.77e-06	0.41194	c(rho = 0)	two.sided	Spearman's rank correlation rho	X[[i]] and TNBC_PC_genes_T$`SOX9-AS1`
LDLRAD3	c(S = 137706)	NULL	7.8e-06	0.411855	c(rho = 0)	two.sided	Spearman's rank correlation rho	X[[i]] and TNBC_PC_genes_T$`SOX9-AS1`
BTN2A2	c(S = 137796)	NULL	7.97e-06	0.41147	c(rho = 0)	two.sided	Spearman's rank correlation rho	X[[i]] and TNBC_PC_genes_T$`SOX9-AS1`
SUGT1	c(S = 137824)	NULL	8.02e-06	0.411351	c(rho = 0)	two.sided	Spearman's rank correlation rho	X[[i]] and TNBC_PC_genes_T$`SOX9-AS1`
ZNF426	c(S = 137832)	NULL	8.04e-06	0.411316	c(rho = 0)	two.sided	Spearman's rank correlation rho	X[[i]] and TNBC_PC_genes_T$`SOX9-AS1`
KCNQ5	c(S = 137854)	NULL	8.08e-06	0.411223	c(rho = 0)	two.sided	Spearman's rank correlation rho	X[[i]] and TNBC_PC_genes_T$`SOX9-AS1`
NFAT5	c(S = 137858)	NULL	8.08e-06	0.411205	c(rho = 0)	two.sided	Spearman's rank correlation rho	X[[i]] and TNBC_PC_genes_T$`SOX9-AS1`
PHF21A	c(S = 137872)	NULL	8.11e-06	0.411146	c(rho = 0)	two.sided	Spearman's rank correlation rho	X[[i]] and TNBC_PC_genes_T$`SOX9-AS1`
WWTR1	c(S = 138020)	NULL	8.39e-06	0.410514	c(rho = 0)	two.sided	Spearman's rank correlation rho	X[[i]] and TNBC_PC_genes_T$`SOX9-AS1`
ZNF532	c(S = 138054)	NULL	8.46e-06	0.410368	c(rho = 0)	two.sided	Spearman's rank correlation rho	X[[i]] and TNBC_PC_genes_T$`SOX9-AS1`
DAGLA	c(S = 138058)	NULL	8.47e-06	0.410351	c(rho = 0)	two.sided	Spearman's rank correlation rho	X[[i]] and TNBC_PC_genes_T$`SOX9-AS1`
PCGF5	c(S = 138082)	NULL	8.52e-06	0.410249	c(rho = 0)	two.sided	Spearman's rank correlation rho	X[[i]] and TNBC_PC_genes_T$`SOX9-AS1`
GABBR1	c(S = 138098)	NULL	8.55e-06	0.41018	c(rho = 0)	two.sided	Spearman's rank correlation rho	X[[i]] and TNBC_PC_genes_T$`SOX9-AS1`
PCDHGB3	c(S = 138100)	NULL	8.55e-06	0.410172	c(rho = 0)	two.sided	Spearman's rank correlation rho	X[[i]] and TNBC_PC_genes_T$`SOX9-AS1`
UVRAG	c(S = 138106)	NULL	8.56e-06	0.410146	c(rho = 0)	two.sided	Spearman's rank correlation rho	X[[i]] and TNBC_PC_genes_T$`SOX9-AS1`
CKLF-CMTM1	c(S = 138178)	NULL	8.71e-06	0.409839	c(rho = 0)	two.sided	Spearman's rank correlation rho	X[[i]] and TNBC_PC_genes_T$`SOX9-AS1`
FRMD3	c(S = 138222)	NULL	8.8e-06	0.409651	c(rho = 0)	two.sided	Spearman's rank correlation rho	X[[i]] and TNBC_PC_genes_T$`SOX9-AS1`
MBOAT1	c(S = 138224)	NULL	8.8e-06	0.409642	c(rho = 0)	two.sided	Spearman's rank correlation rho	X[[i]] and TNBC_PC_genes_T$`SOX9-AS1`
TP53BP2	c(S = 138340)	NULL	9.04e-06	0.409147	c(rho = 0)	two.sided	Spearman's rank correlation rho	X[[i]] and TNBC_PC_genes_T$`SOX9-AS1`
CA13	c(S = 138370)	NULL	9.1e-06	0.409019	c(rho = 0)	two.sided	Spearman's rank correlation rho	X[[i]] and TNBC_PC_genes_T$`SOX9-AS1`
FAM104A	c(S = 138454)	NULL	9.28e-06	0.40866	c(rho = 0)	two.sided	Spearman's rank correlation rho	X[[i]] and TNBC_PC_genes_T$`SOX9-AS1`
BAG2	c(S = 138476)	NULL	9.33e-06	0.408566	c(rho = 0)	two.sided	Spearman's rank correlation rho	X[[i]] and TNBC_PC_genes_T$`SOX9-AS1`
COL22A1	c(S = 138476)	NULL	9.33e-06	0.408566	c(rho = 0)	two.sided	Spearman's rank correlation rho	X[[i]] and TNBC_PC_genes_T$`SOX9-AS1`
CYP27A1	c(S = 138494)	NULL	9.37e-06	0.408489	c(rho = 0)	two.sided	Spearman's rank correlation rho	X[[i]] and TNBC_PC_genes_T$`SOX9-AS1`
PYGB	c(S = 138528)	NULL	9.44e-06	0.408344	c(rho = 0)	two.sided	Spearman's rank correlation rho	X[[i]] and TNBC_PC_genes_T$`SOX9-AS1`
CNKSR2	c(S = 138552)	NULL	9.5e-06	0.408241	c(rho = 0)	two.sided	Spearman's rank correlation rho	X[[i]] and TNBC_PC_genes_T$`SOX9-AS1`
PPARA	c(S = 138566)	NULL	9.53e-06	0.408182	c(rho = 0)	two.sided	Spearman's rank correlation rho	X[[i]] and TNBC_PC_genes_T$`SOX9-AS1`
SLC23A2	c(S = 138614)	NULL	9.63e-06	0.407977	c(rho = 0)	two.sided	Spearman's rank correlation rho	X[[i]] and TNBC_PC_genes_T$`SOX9-AS1`
UNC80	c(S = 138639.960649814)	NULL	8.05e-06	0.407866	c(rho = 0)	two.sided	Spearman's rank correlation rho	X[[i]] and TNBC_PC_genes_T$`SOX9-AS1`
IMPACT	c(S = 138642)	NULL	9.69e-06	0.407857	c(rho = 0)	two.sided	Spearman's rank correlation rho	X[[i]] and TNBC_PC_genes_T$`SOX9-AS1`
EPHX4	c(S = 138660)	NULL	9.74e-06	0.40778	c(rho = 0)	two.sided	Spearman's rank correlation rho	X[[i]] and TNBC_PC_genes_T$`SOX9-AS1`
YOD1	c(S = 138698)	NULL	9.82e-06	0.407618	c(rho = 0)	two.sided	Spearman's rank correlation rho	X[[i]] and TNBC_PC_genes_T$`SOX9-AS1`
SLC25A27	c(S = 138710)	NULL	9.85e-06	0.407567	c(rho = 0)	two.sided	Spearman's rank correlation rho	X[[i]] and TNBC_PC_genes_T$`SOX9-AS1`
METTL23	c(S = 138730)	NULL	9.89e-06	0.407481	c(rho = 0)	two.sided	Spearman's rank correlation rho	X[[i]] and TNBC_PC_genes_T$`SOX9-AS1`
CTNNB1	c(S = 138732)	NULL	9.9e-06	0.407473	c(rho = 0)	two.sided	Spearman's rank correlation rho	X[[i]] and TNBC_PC_genes_T$`SOX9-AS1`
IRX1	c(S = 138740)	NULL	9.92e-06	0.407438	c(rho = 0)	two.sided	Spearman's rank correlation rho	X[[i]] and TNBC_PC_genes_T$`SOX9-AS1`
ULBP1	c(S = 138840)	NULL	1.01e-05	0.407011	c(rho = 0)	two.sided	Spearman's rank correlation rho	X[[i]] and TNBC_PC_genes_T$`SOX9-AS1`
FSCN1	c(S = 138870)	NULL	1.02e-05	0.406883	c(rho = 0)	two.sided	Spearman's rank correlation rho	X[[i]] and TNBC_PC_genes_T$`SOX9-AS1`
RCAN3	c(S = 138940)	NULL	1.04e-05	0.406584	c(rho = 0)	two.sided	Spearman's rank correlation rho	X[[i]] and TNBC_PC_genes_T$`SOX9-AS1`
FAM168B	c(S = 138964)	NULL	1.04e-05	0.406482	c(rho = 0)	two.sided	Spearman's rank correlation rho	X[[i]] and TNBC_PC_genes_T$`SOX9-AS1`
MICALL1	c(S = 138984)	NULL	1.05e-05	0.406396	c(rho = 0)	two.sided	Spearman's rank correlation rho	X[[i]] and TNBC_PC_genes_T$`SOX9-AS1`
AMOTL2	c(S = 138990)	NULL	1.05e-05	0.406371	c(rho = 0)	two.sided	Spearman's rank correlation rho	X[[i]] and TNBC_PC_genes_T$`SOX9-AS1`
ZNF384	c(S = 139074)	NULL	1.07e-05	0.406012	c(rho = 0)	two.sided	Spearman's rank correlation rho	X[[i]] and TNBC_PC_genes_T$`SOX9-AS1`
SINHCAF	c(S = 139140)	NULL	1.09e-05	0.40573	c(rho = 0)	two.sided	Spearman's rank correlation rho	X[[i]] and TNBC_PC_genes_T$`SOX9-AS1`
GPR37	c(S = 139162)	NULL	1.09e-05	0.405636	c(rho = 0)	two.sided	Spearman's rank correlation rho	X[[i]] and TNBC_PC_genes_T$`SOX9-AS1`
CDK6	c(S = 139174)	NULL	1.1e-05	0.405585	c(rho = 0)	two.sided	Spearman's rank correlation rho	X[[i]] and TNBC_PC_genes_T$`SOX9-AS1`
LMO4	c(S = 139234)	NULL	1.11e-05	0.405329	c(rho = 0)	two.sided	Spearman's rank correlation rho	X[[i]] and TNBC_PC_genes_T$`SOX9-AS1`
DESI1	c(S = 139238)	NULL	1.11e-05	0.405311	c(rho = 0)	two.sided	Spearman's rank correlation rho	X[[i]] and TNBC_PC_genes_T$`SOX9-AS1`
ZNF664	c(S = 139258)	NULL	1.12e-05	0.405226	c(rho = 0)	two.sided	Spearman's rank correlation rho	X[[i]] and TNBC_PC_genes_T$`SOX9-AS1`
CXCL16	c(S = 139312)	NULL	1.13e-05	0.404995	c(rho = 0)	two.sided	Spearman's rank correlation rho	X[[i]] and TNBC_PC_genes_T$`SOX9-AS1`
KIRREL3	c(S = 139320)	NULL	1.13e-05	0.404961	c(rho = 0)	two.sided	Spearman's rank correlation rho	X[[i]] and TNBC_PC_genes_T$`SOX9-AS1`
RBM48	c(S = 139328)	NULL	1.13e-05	0.404927	c(rho = 0)	two.sided	Spearman's rank correlation rho	X[[i]] and TNBC_PC_genes_T$`SOX9-AS1`
IGF1R	c(S = 139472)	NULL	1.17e-05	0.404312	c(rho = 0)	two.sided	Spearman's rank correlation rho	X[[i]] and TNBC_PC_genes_T$`SOX9-AS1`
SCGB3A2	c(S = 139481.519698702)	NULL	9.84e-06	0.404271	c(rho = 0)	two.sided	Spearman's rank correlation rho	X[[i]] and TNBC_PC_genes_T$`SOX9-AS1`
SRP68	c(S = 139532)	NULL	1.19e-05	0.404056	c(rho = 0)	two.sided	Spearman's rank correlation rho	X[[i]] and TNBC_PC_genes_T$`SOX9-AS1`
PLSCR2	c(S = 139543.929651574)	NULL	9.99e-06	0.404005	c(rho = 0)	two.sided	Spearman's rank correlation rho	X[[i]] and TNBC_PC_genes_T$`SOX9-AS1`
RCN1	c(S = 139590)	NULL	1.2e-05	0.403808	c(rho = 0)	two.sided	Spearman's rank correlation rho	X[[i]] and TNBC_PC_genes_T$`SOX9-AS1`
CENPBD1	c(S = 139596)	NULL	1.21e-05	0.403782	c(rho = 0)	two.sided	Spearman's rank correlation rho	X[[i]] and TNBC_PC_genes_T$`SOX9-AS1`
STAC	c(S = 139612)	NULL	1.21e-05	0.403714	c(rho = 0)	two.sided	Spearman's rank correlation rho	X[[i]] and TNBC_PC_genes_T$`SOX9-AS1`
ATP6V0A2	c(S = 139632)	NULL	1.22e-05	0.403629	c(rho = 0)	two.sided	Spearman's rank correlation rho	X[[i]] and TNBC_PC_genes_T$`SOX9-AS1`
PRPF38B	c(S = 139654)	NULL	1.22e-05	0.403535	c(rho = 0)	two.sided	Spearman's rank correlation rho	X[[i]] and TNBC_PC_genes_T$`SOX9-AS1`
MCOLN2	c(S = 139654)	NULL	1.22e-05	0.403535	c(rho = 0)	two.sided	Spearman's rank correlation rho	X[[i]] and TNBC_PC_genes_T$`SOX9-AS1`
ANKZF1	c(S = 139668)	NULL	1.23e-05	0.403475	c(rho = 0)	two.sided	Spearman's rank correlation rho	X[[i]] and TNBC_PC_genes_T$`SOX9-AS1`
ADCY7	c(S = 139754)	NULL	1.25e-05	0.403108	c(rho = 0)	two.sided	Spearman's rank correlation rho	X[[i]] and TNBC_PC_genes_T$`SOX9-AS1`
KLHL21	c(S = 139770)	NULL	1.26e-05	0.403039	c(rho = 0)	two.sided	Spearman's rank correlation rho	X[[i]] and TNBC_PC_genes_T$`SOX9-AS1`
SFRP5	c(S = 139775.167220609)	NULL	1.05e-05	0.403017	c(rho = 0)	two.sided	Spearman's rank correlation rho	X[[i]] and TNBC_PC_genes_T$`SOX9-AS1`
RBMS1	c(S = 139784)	NULL	1.26e-05	0.402979	c(rho = 0)	two.sided	Spearman's rank correlation rho	X[[i]] and TNBC_PC_genes_T$`SOX9-AS1`
POLDIP3	c(S = 139866)	NULL	1.28e-05	0.402629	c(rho = 0)	two.sided	Spearman's rank correlation rho	X[[i]] and TNBC_PC_genes_T$`SOX9-AS1`
PLCG2	c(S = 139890)	NULL	1.29e-05	0.402527	c(rho = 0)	two.sided	Spearman's rank correlation rho	X[[i]] and TNBC_PC_genes_T$`SOX9-AS1`
TSPAN33	c(S = 139922)	NULL	1.3e-05	0.40239	c(rho = 0)	two.sided	Spearman's rank correlation rho	X[[i]] and TNBC_PC_genes_T$`SOX9-AS1`
ZNF280B	c(S = 139962)	NULL	1.31e-05	0.402219	c(rho = 0)	two.sided	Spearman's rank correlation rho	X[[i]] and TNBC_PC_genes_T$`SOX9-AS1`
PCDHB9	c(S = 139984)	NULL	1.32e-05	0.402125	c(rho = 0)	two.sided	Spearman's rank correlation rho	X[[i]] and TNBC_PC_genes_T$`SOX9-AS1`
S100A5	c(S = 139997.195858764)	NULL	1.11e-05	0.402069	c(rho = 0)	two.sided	Spearman's rank correlation rho	X[[i]] and TNBC_PC_genes_T$`SOX9-AS1`
PPP1R9A	c(S = 140002)	NULL	1.32e-05	0.402048	c(rho = 0)	two.sided	Spearman's rank correlation rho	X[[i]] and TNBC_PC_genes_T$`SOX9-AS1`
AC092042.3	c(S = 140024)	NULL	1.33e-05	0.401954	c(rho = 0)	two.sided	Spearman's rank correlation rho	X[[i]] and TNBC_PC_genes_T$`SOX9-AS1`
CT83	c(S = 140042.008771808)	NULL	1.12e-05	0.401878	c(rho = 0)	two.sided	Spearman's rank correlation rho	X[[i]] and TNBC_PC_genes_T$`SOX9-AS1`
ARHGAP21	c(S = 140048)	NULL	1.34e-05	0.401852	c(rho = 0)	two.sided	Spearman's rank correlation rho	X[[i]] and TNBC_PC_genes_T$`SOX9-AS1`
DAPP1	c(S = 140074)	NULL	1.34e-05	0.401741	c(rho = 0)	two.sided	Spearman's rank correlation rho	X[[i]] and TNBC_PC_genes_T$`SOX9-AS1`
ASXL1	c(S = 140090)	NULL	1.35e-05	0.401673	c(rho = 0)	two.sided	Spearman's rank correlation rho	X[[i]] and TNBC_PC_genes_T$`SOX9-AS1`
BIRC2	c(S = 140094)	NULL	1.35e-05	0.401655	c(rho = 0)	two.sided	Spearman's rank correlation rho	X[[i]] and TNBC_PC_genes_T$`SOX9-AS1`
GABRG3	c(S = 140102.877177714)	NULL	1.14e-05	0.401618	c(rho = 0)	two.sided	Spearman's rank correlation rho	X[[i]] and TNBC_PC_genes_T$`SOX9-AS1`
FOXN2	c(S = 140126)	NULL	1.36e-05	0.401519	c(rho = 0)	two.sided	Spearman's rank correlation rho	X[[i]] and TNBC_PC_genes_T$`SOX9-AS1`
ARHGEF2	c(S = 140172)	NULL	1.37e-05	0.401322	c(rho = 0)	two.sided	Spearman's rank correlation rho	X[[i]] and TNBC_PC_genes_T$`SOX9-AS1`
CFAP20	c(S = 140182)	NULL	1.38e-05	0.40128	c(rho = 0)	two.sided	Spearman's rank correlation rho	X[[i]] and TNBC_PC_genes_T$`SOX9-AS1`
ZNF439	c(S = 140258)	NULL	1.4e-05	0.400955	c(rho = 0)	two.sided	Spearman's rank correlation rho	X[[i]] and TNBC_PC_genes_T$`SOX9-AS1`
SMO	c(S = 140276)	NULL	1.41e-05	0.400878	c(rho = 0)	two.sided	Spearman's rank correlation rho	X[[i]] and TNBC_PC_genes_T$`SOX9-AS1`
KCNT2	c(S = 140342)	NULL	1.43e-05	0.400596	c(rho = 0)	two.sided	Spearman's rank correlation rho	X[[i]] and TNBC_PC_genes_T$`SOX9-AS1`
TIGD1	c(S = 140342)	NULL	1.43e-05	0.400596	c(rho = 0)	two.sided	Spearman's rank correlation rho	X[[i]] and TNBC_PC_genes_T$`SOX9-AS1`
PTPRK	c(S = 140360)	NULL	1.43e-05	0.400519	c(rho = 0)	two.sided	Spearman's rank correlation rho	X[[i]] and TNBC_PC_genes_T$`SOX9-AS1`
TOP3B	c(S = 140362)	NULL	1.44e-05	0.400511	c(rho = 0)	two.sided	Spearman's rank correlation rho	X[[i]] and TNBC_PC_genes_T$`SOX9-AS1`
DYNC1LI2	c(S = 140390)	NULL	1.44e-05	0.400391	c(rho = 0)	two.sided	Spearman's rank correlation rho	X[[i]] and TNBC_PC_genes_T$`SOX9-AS1`
WDR12	c(S = 140418)	NULL	1.45e-05	0.400272	c(rho = 0)	two.sided	Spearman's rank correlation rho	X[[i]] and TNBC_PC_genes_T$`SOX9-AS1`
ZIC4	c(S = 140461.999077398)	NULL	1.24e-05	0.400084	c(rho = 0)	two.sided	Spearman's rank correlation rho	X[[i]] and TNBC_PC_genes_T$`SOX9-AS1`
HPS5	c(S = 140488)	NULL	1.48e-05	0.399973	c(rho = 0)	two.sided	Spearman's rank correlation rho	X[[i]] and TNBC_PC_genes_T$`SOX9-AS1`
ZKSCAN8	c(S = 140504)	NULL	1.48e-05	0.399904	c(rho = 0)	two.sided	Spearman's rank correlation rho	X[[i]] and TNBC_PC_genes_T$`SOX9-AS1`
BAMBI	c(S = 140530)	NULL	1.49e-05	0.399793	c(rho = 0)	two.sided	Spearman's rank correlation rho	X[[i]] and TNBC_PC_genes_T$`SOX9-AS1`
SPRED1	c(S = 140534)	NULL	1.49e-05	0.399776	c(rho = 0)	two.sided	Spearman's rank correlation rho	X[[i]] and TNBC_PC_genes_T$`SOX9-AS1`
MARS2	c(S = 140552)	NULL	1.5e-05	0.399699	c(rho = 0)	two.sided	Spearman's rank correlation rho	X[[i]] and TNBC_PC_genes_T$`SOX9-AS1`
AARD	c(S = 140596)	NULL	1.51e-05	0.399511	c(rho = 0)	two.sided	Spearman's rank correlation rho	X[[i]] and TNBC_PC_genes_T$`SOX9-AS1`
CHST6	c(S = 140598)	NULL	1.51e-05	0.399503	c(rho = 0)	two.sided	Spearman's rank correlation rho	X[[i]] and TNBC_PC_genes_T$`SOX9-AS1`
OR2H2	c(S = 140653.66685583)	NULL	1.3e-05	0.399265	c(rho = 0)	two.sided	Spearman's rank correlation rho	X[[i]] and TNBC_PC_genes_T$`SOX9-AS1`
ANGPTL7	c(S = 140685.68463145)	NULL	1.31e-05	0.399128	c(rho = 0)	two.sided	Spearman's rank correlation rho	X[[i]] and TNBC_PC_genes_T$`SOX9-AS1`
LGR5	c(S = 140694)	NULL	1.55e-05	0.399093	c(rho = 0)	two.sided	Spearman's rank correlation rho	X[[i]] and TNBC_PC_genes_T$`SOX9-AS1`
MTCH1	c(S = 140720)	NULL	1.56e-05	0.398982	c(rho = 0)	two.sided	Spearman's rank correlation rho	X[[i]] and TNBC_PC_genes_T$`SOX9-AS1`
FAM102B	c(S = 140816)	NULL	1.59e-05	0.398572	c(rho = 0)	two.sided	Spearman's rank correlation rho	X[[i]] and TNBC_PC_genes_T$`SOX9-AS1`
ZC3HAV1L	c(S = 140826)	NULL	1.59e-05	0.398529	c(rho = 0)	two.sided	Spearman's rank correlation rho	X[[i]] and TNBC_PC_genes_T$`SOX9-AS1`
ZNF568	c(S = 140858)	NULL	1.6e-05	0.398392	c(rho = 0)	two.sided	Spearman's rank correlation rho	X[[i]] and TNBC_PC_genes_T$`SOX9-AS1`
NINL	c(S = 140938)	NULL	1.63e-05	0.398051	c(rho = 0)	two.sided	Spearman's rank correlation rho	X[[i]] and TNBC_PC_genes_T$`SOX9-AS1`
RASGEF1C	c(S = 140968)	NULL	1.64e-05	0.397923	c(rho = 0)	two.sided	Spearman's rank correlation rho	X[[i]] and TNBC_PC_genes_T$`SOX9-AS1`
ARSL	c(S = 140968)	NULL	1.64e-05	0.397923	c(rho = 0)	two.sided	Spearman's rank correlation rho	X[[i]] and TNBC_PC_genes_T$`SOX9-AS1`
KBTBD6	c(S = 141074)	NULL	1.68e-05	0.39747	c(rho = 0)	two.sided	Spearman's rank correlation rho	X[[i]] and TNBC_PC_genes_T$`SOX9-AS1`
STXBP3	c(S = 141126)	NULL	1.7e-05	0.397248	c(rho = 0)	two.sided	Spearman's rank correlation rho	X[[i]] and TNBC_PC_genes_T$`SOX9-AS1`
CLCNKB	c(S = 141155.050075863)	NULL	1.46e-05	0.397124	c(rho = 0)	two.sided	Spearman's rank correlation rho	X[[i]] and TNBC_PC_genes_T$`SOX9-AS1`
ID4	c(S = 141166)	NULL	1.72e-05	0.397077	c(rho = 0)	two.sided	Spearman's rank correlation rho	X[[i]] and TNBC_PC_genes_T$`SOX9-AS1`
TMPRSS12	c(S = 141214.184681253)	NULL	1.48e-05	0.396871	c(rho = 0)	two.sided	Spearman's rank correlation rho	X[[i]] and TNBC_PC_genes_T$`SOX9-AS1`
SOSTDC1	c(S = 141264)	NULL	1.76e-05	0.396658	c(rho = 0)	two.sided	Spearman's rank correlation rho	X[[i]] and TNBC_PC_genes_T$`SOX9-AS1`
METAP1D	c(S = 141284)	NULL	1.76e-05	0.396573	c(rho = 0)	two.sided	Spearman's rank correlation rho	X[[i]] and TNBC_PC_genes_T$`SOX9-AS1`
RABL2B	c(S = 141396)	NULL	1.81e-05	0.396095	c(rho = 0)	two.sided	Spearman's rank correlation rho	X[[i]] and TNBC_PC_genes_T$`SOX9-AS1`
STK26	c(S = 141534)	NULL	1.87e-05	0.395505	c(rho = 0)	two.sided	Spearman's rank correlation rho	X[[i]] and TNBC_PC_genes_T$`SOX9-AS1`
VWA7	c(S = 141542)	NULL	1.87e-05	0.395471	c(rho = 0)	two.sided	Spearman's rank correlation rho	X[[i]] and TNBC_PC_genes_T$`SOX9-AS1`
SCHIP1	c(S = 141574)	NULL	1.88e-05	0.395334	c(rho = 0)	two.sided	Spearman's rank correlation rho	X[[i]] and TNBC_PC_genes_T$`SOX9-AS1`
TOMM20	c(S = 141582)	NULL	1.89e-05	0.3953	c(rho = 0)	two.sided	Spearman's rank correlation rho	X[[i]] and TNBC_PC_genes_T$`SOX9-AS1`
PHF24	c(S = 141664)	NULL	1.92e-05	0.39495	c(rho = 0)	two.sided	Spearman's rank correlation rho	X[[i]] and TNBC_PC_genes_T$`SOX9-AS1`
B3GNT7	c(S = 141670)	NULL	1.92e-05	0.394924	c(rho = 0)	two.sided	Spearman's rank correlation rho	X[[i]] and TNBC_PC_genes_T$`SOX9-AS1`
RCN2	c(S = 141750)	NULL	1.96e-05	0.394583	c(rho = 0)	two.sided	Spearman's rank correlation rho	X[[i]] and TNBC_PC_genes_T$`SOX9-AS1`
SMYD1	c(S = 141793.433834611)	NULL	1.69e-05	0.394397	c(rho = 0)	two.sided	Spearman's rank correlation rho	X[[i]] and TNBC_PC_genes_T$`SOX9-AS1`
MYZAP	c(S = 141812)	NULL	1.98e-05	0.394318	c(rho = 0)	two.sided	Spearman's rank correlation rho	X[[i]] and TNBC_PC_genes_T$`SOX9-AS1`
SAP30BP	c(S = 141816)	NULL	1.99e-05	0.394301	c(rho = 0)	two.sided	Spearman's rank correlation rho	X[[i]] and TNBC_PC_genes_T$`SOX9-AS1`
PABPC4L	c(S = 141902)	NULL	2.02e-05	0.393933	c(rho = 0)	two.sided	Spearman's rank correlation rho	X[[i]] and TNBC_PC_genes_T$`SOX9-AS1`
CREG1	c(S = 141906)	NULL	2.03e-05	0.393916	c(rho = 0)	two.sided	Spearman's rank correlation rho	X[[i]] and TNBC_PC_genes_T$`SOX9-AS1`
POLR3G	c(S = 141946)	NULL	2.04e-05	0.393746	c(rho = 0)	two.sided	Spearman's rank correlation rho	X[[i]] and TNBC_PC_genes_T$`SOX9-AS1`
SH3TC2	c(S = 141946)	NULL	2.04e-05	0.393746	c(rho = 0)	two.sided	Spearman's rank correlation rho	X[[i]] and TNBC_PC_genes_T$`SOX9-AS1`
PTPN18	c(S = 141998)	NULL	2.07e-05	0.393523	c(rho = 0)	two.sided	Spearman's rank correlation rho	X[[i]] and TNBC_PC_genes_T$`SOX9-AS1`
CDKAL1	c(S = 142008)	NULL	2.07e-05	0.393481	c(rho = 0)	two.sided	Spearman's rank correlation rho	X[[i]] and TNBC_PC_genes_T$`SOX9-AS1`
BBS7	c(S = 142038)	NULL	2.09e-05	0.393353	c(rho = 0)	two.sided	Spearman's rank correlation rho	X[[i]] and TNBC_PC_genes_T$`SOX9-AS1`
OTX1	c(S = 142124)	NULL	2.13e-05	0.392985	c(rho = 0)	two.sided	Spearman's rank correlation rho	X[[i]] and TNBC_PC_genes_T$`SOX9-AS1`
BTN2A1	c(S = 142150)	NULL	2.14e-05	0.392874	c(rho = 0)	two.sided	Spearman's rank correlation rho	X[[i]] and TNBC_PC_genes_T$`SOX9-AS1`
ERVMER34-1	c(S = 142164)	NULL	2.14e-05	0.392814	c(rho = 0)	two.sided	Spearman's rank correlation rho	X[[i]] and TNBC_PC_genes_T$`SOX9-AS1`
MKRN3	c(S = 142185.214548996)	NULL	1.84e-05	0.392724	c(rho = 0)	two.sided	Spearman's rank correlation rho	X[[i]] and TNBC_PC_genes_T$`SOX9-AS1`
CMTM6	c(S = 142224)	NULL	2.17e-05	0.392558	c(rho = 0)	two.sided	Spearman's rank correlation rho	X[[i]] and TNBC_PC_genes_T$`SOX9-AS1`
PKP1	c(S = 142256)	NULL	2.19e-05	0.392421	c(rho = 0)	two.sided	Spearman's rank correlation rho	X[[i]] and TNBC_PC_genes_T$`SOX9-AS1`
ANKS1A	c(S = 142268)	NULL	2.19e-05	0.39237	c(rho = 0)	two.sided	Spearman's rank correlation rho	X[[i]] and TNBC_PC_genes_T$`SOX9-AS1`
POLR1C	c(S = 142292)	NULL	2.21e-05	0.392268	c(rho = 0)	two.sided	Spearman's rank correlation rho	X[[i]] and TNBC_PC_genes_T$`SOX9-AS1`
PALM2AKAP2	c(S = 142294)	NULL	2.21e-05	0.392259	c(rho = 0)	two.sided	Spearman's rank correlation rho	X[[i]] and TNBC_PC_genes_T$`SOX9-AS1`
DEF8	c(S = 142300)	NULL	2.21e-05	0.392234	c(rho = 0)	two.sided	Spearman's rank correlation rho	X[[i]] and TNBC_PC_genes_T$`SOX9-AS1`
INSR	c(S = 142328)	NULL	2.22e-05	0.392114	c(rho = 0)	two.sided	Spearman's rank correlation rho	X[[i]] and TNBC_PC_genes_T$`SOX9-AS1`
ALX3	c(S = 142342.911788744)	NULL	1.91e-05	0.39205	c(rho = 0)	two.sided	Spearman's rank correlation rho	X[[i]] and TNBC_PC_genes_T$`SOX9-AS1`
ZNF451	c(S = 142390)	NULL	2.25e-05	0.391849	c(rho = 0)	two.sided	Spearman's rank correlation rho	X[[i]] and TNBC_PC_genes_T$`SOX9-AS1`
ATG9A	c(S = 142390)	NULL	2.25e-05	0.391849	c(rho = 0)	two.sided	Spearman's rank correlation rho	X[[i]] and TNBC_PC_genes_T$`SOX9-AS1`
EPC2	c(S = 142406)	NULL	2.26e-05	0.391781	c(rho = 0)	two.sided	Spearman's rank correlation rho	X[[i]] and TNBC_PC_genes_T$`SOX9-AS1`
ITGB4	c(S = 142424)	NULL	2.27e-05	0.391704	c(rho = 0)	two.sided	Spearman's rank correlation rho	X[[i]] and TNBC_PC_genes_T$`SOX9-AS1`
SPPL3	c(S = 142424)	NULL	2.27e-05	0.391704	c(rho = 0)	two.sided	Spearman's rank correlation rho	X[[i]] and TNBC_PC_genes_T$`SOX9-AS1`
AFDN	c(S = 142538)	NULL	2.33e-05	0.391217	c(rho = 0)	two.sided	Spearman's rank correlation rho	X[[i]] and TNBC_PC_genes_T$`SOX9-AS1`
SLC16A4	c(S = 142538)	NULL	2.33e-05	0.391217	c(rho = 0)	two.sided	Spearman's rank correlation rho	X[[i]] and TNBC_PC_genes_T$`SOX9-AS1`
AKTIP	c(S = 142542)	NULL	2.33e-05	0.3912	c(rho = 0)	two.sided	Spearman's rank correlation rho	X[[i]] and TNBC_PC_genes_T$`SOX9-AS1`
C21orf91	c(S = 142576)	NULL	2.35e-05	0.391055	c(rho = 0)	two.sided	Spearman's rank correlation rho	X[[i]] and TNBC_PC_genes_T$`SOX9-AS1`
SMURF2	c(S = 142588)	NULL	2.35e-05	0.391004	c(rho = 0)	two.sided	Spearman's rank correlation rho	X[[i]] and TNBC_PC_genes_T$`SOX9-AS1`
ELOVL6	c(S = 142626)	NULL	2.37e-05	0.390841	c(rho = 0)	two.sided	Spearman's rank correlation rho	X[[i]] and TNBC_PC_genes_T$`SOX9-AS1`
ZKSCAN7	c(S = 142628)	NULL	2.38e-05	0.390833	c(rho = 0)	two.sided	Spearman's rank correlation rho	X[[i]] and TNBC_PC_genes_T$`SOX9-AS1`
RUNX3	c(S = 142668)	NULL	2.4e-05	0.390662	c(rho = 0)	two.sided	Spearman's rank correlation rho	X[[i]] and TNBC_PC_genes_T$`SOX9-AS1`
BBS10	c(S = 142686)	NULL	2.41e-05	0.390585	c(rho = 0)	two.sided	Spearman's rank correlation rho	X[[i]] and TNBC_PC_genes_T$`SOX9-AS1`
PAXBP1	c(S = 142736)	NULL	2.43e-05	0.390371	c(rho = 0)	two.sided	Spearman's rank correlation rho	X[[i]] and TNBC_PC_genes_T$`SOX9-AS1`
ZNF142	c(S = 142768)	NULL	2.45e-05	0.390235	c(rho = 0)	two.sided	Spearman's rank correlation rho	X[[i]] and TNBC_PC_genes_T$`SOX9-AS1`
KRT83	c(S = 142782.098171457)	NULL	2.11e-05	0.390175	c(rho = 0)	two.sided	Spearman's rank correlation rho	X[[i]] and TNBC_PC_genes_T$`SOX9-AS1`
TLR1	c(S = 142828)	NULL	2.48e-05	0.389978	c(rho = 0)	two.sided	Spearman's rank correlation rho	X[[i]] and TNBC_PC_genes_T$`SOX9-AS1`
FNBP4	c(S = 142862)	NULL	2.5e-05	0.389833	c(rho = 0)	two.sided	Spearman's rank correlation rho	X[[i]] and TNBC_PC_genes_T$`SOX9-AS1`
LRRC1	c(S = 142896)	NULL	2.52e-05	0.389688	c(rho = 0)	two.sided	Spearman's rank correlation rho	X[[i]] and TNBC_PC_genes_T$`SOX9-AS1`
TRDMT1	c(S = 142938)	NULL	2.54e-05	0.389509	c(rho = 0)	two.sided	Spearman's rank correlation rho	X[[i]] and TNBC_PC_genes_T$`SOX9-AS1`
TTC7A	c(S = 142950)	NULL	2.55e-05	0.389457	c(rho = 0)	two.sided	Spearman's rank correlation rho	X[[i]] and TNBC_PC_genes_T$`SOX9-AS1`
PRB1	c(S = 143003.620064867)	NULL	2.22e-05	0.389228	c(rho = 0)	two.sided	Spearman's rank correlation rho	X[[i]] and TNBC_PC_genes_T$`SOX9-AS1`
CCNL1	c(S = 143046)	NULL	2.6e-05	0.389047	c(rho = 0)	two.sided	Spearman's rank correlation rho	X[[i]] and TNBC_PC_genes_T$`SOX9-AS1`
ZNF644	c(S = 143052)	NULL	2.61e-05	0.389022	c(rho = 0)	two.sided	Spearman's rank correlation rho	X[[i]] and TNBC_PC_genes_T$`SOX9-AS1`
DOCK5	c(S = 143072)	NULL	2.62e-05	0.388936	c(rho = 0)	two.sided	Spearman's rank correlation rho	X[[i]] and TNBC_PC_genes_T$`SOX9-AS1`
SDR42E1	c(S = 143072)	NULL	2.62e-05	0.388936	c(rho = 0)	two.sided	Spearman's rank correlation rho	X[[i]] and TNBC_PC_genes_T$`SOX9-AS1`
PRICKLE1	c(S = 143092)	NULL	2.63e-05	0.388851	c(rho = 0)	two.sided	Spearman's rank correlation rho	X[[i]] and TNBC_PC_genes_T$`SOX9-AS1`
LRRN4	c(S = 143109.222441945)	NULL	2.27e-05	0.388777	c(rho = 0)	two.sided	Spearman's rank correlation rho	X[[i]] and TNBC_PC_genes_T$`SOX9-AS1`
ZNF275	c(S = 143122)	NULL	2.65e-05	0.388723	c(rho = 0)	two.sided	Spearman's rank correlation rho	X[[i]] and TNBC_PC_genes_T$`SOX9-AS1`
ZNF462	c(S = 143132)	NULL	2.65e-05	0.38868	c(rho = 0)	two.sided	Spearman's rank correlation rho	X[[i]] and TNBC_PC_genes_T$`SOX9-AS1`
SLC10A5	c(S = 143140)	NULL	2.66e-05	0.388646	c(rho = 0)	two.sided	Spearman's rank correlation rho	X[[i]] and TNBC_PC_genes_T$`SOX9-AS1`
RFX3	c(S = 143226)	NULL	2.71e-05	0.388279	c(rho = 0)	two.sided	Spearman's rank correlation rho	X[[i]] and TNBC_PC_genes_T$`SOX9-AS1`
ZNF157	c(S = 143231.128162152)	NULL	2.34e-05	0.388257	c(rho = 0)	two.sided	Spearman's rank correlation rho	X[[i]] and TNBC_PC_genes_T$`SOX9-AS1`
RNFT1	c(S = 143248)	NULL	2.72e-05	0.388185	c(rho = 0)	two.sided	Spearman's rank correlation rho	X[[i]] and TNBC_PC_genes_T$`SOX9-AS1`
ACTN4	c(S = 143268)	NULL	2.73e-05	0.388099	c(rho = 0)	two.sided	Spearman's rank correlation rho	X[[i]] and TNBC_PC_genes_T$`SOX9-AS1`
C2orf74	c(S = 143306)	NULL	2.75e-05	0.387937	c(rho = 0)	two.sided	Spearman's rank correlation rho	X[[i]] and TNBC_PC_genes_T$`SOX9-AS1`
SEC31A	c(S = 143324)	NULL	2.76e-05	0.38786	c(rho = 0)	two.sided	Spearman's rank correlation rho	X[[i]] and TNBC_PC_genes_T$`SOX9-AS1`
CYP39A1	c(S = 143366)	NULL	2.79e-05	0.387681	c(rho = 0)	two.sided	Spearman's rank correlation rho	X[[i]] and TNBC_PC_genes_T$`SOX9-AS1`
ZNF454	c(S = 143366)	NULL	2.79e-05	0.387681	c(rho = 0)	two.sided	Spearman's rank correlation rho	X[[i]] and TNBC_PC_genes_T$`SOX9-AS1`
USP6NL	c(S = 143384)	NULL	2.8e-05	0.387604	c(rho = 0)	two.sided	Spearman's rank correlation rho	X[[i]] and TNBC_PC_genes_T$`SOX9-AS1`
BRD4	c(S = 143406)	NULL	2.81e-05	0.38751	c(rho = 0)	two.sided	Spearman's rank correlation rho	X[[i]] and TNBC_PC_genes_T$`SOX9-AS1`
ZNF529	c(S = 143452)	NULL	2.84e-05	0.387313	c(rho = 0)	two.sided	Spearman's rank correlation rho	X[[i]] and TNBC_PC_genes_T$`SOX9-AS1`
FZD1	c(S = 143566)	NULL	2.91e-05	0.386826	c(rho = 0)	two.sided	Spearman's rank correlation rho	X[[i]] and TNBC_PC_genes_T$`SOX9-AS1`
FGF13	c(S = 143572)	NULL	2.92e-05	0.386801	c(rho = 0)	two.sided	Spearman's rank correlation rho	X[[i]] and TNBC_PC_genes_T$`SOX9-AS1`
B4GALT6	c(S = 143604)	NULL	2.94e-05	0.386664	c(rho = 0)	two.sided	Spearman's rank correlation rho	X[[i]] and TNBC_PC_genes_T$`SOX9-AS1`
GCNT1	c(S = 143622)	NULL	2.95e-05	0.386587	c(rho = 0)	two.sided	Spearman's rank correlation rho	X[[i]] and TNBC_PC_genes_T$`SOX9-AS1`
KCTD19	c(S = 143660.067855899)	NULL	2.57e-05	0.386425	c(rho = 0)	two.sided	Spearman's rank correlation rho	X[[i]] and TNBC_PC_genes_T$`SOX9-AS1`
ZNF76	c(S = 143680)	NULL	2.99e-05	0.38634	c(rho = 0)	two.sided	Spearman's rank correlation rho	X[[i]] and TNBC_PC_genes_T$`SOX9-AS1`
VPS54	c(S = 143764)	NULL	3.04e-05	0.385981	c(rho = 0)	two.sided	Spearman's rank correlation rho	X[[i]] and TNBC_PC_genes_T$`SOX9-AS1`
NNT	c(S = 143790)	NULL	3.06e-05	0.38587	c(rho = 0)	two.sided	Spearman's rank correlation rho	X[[i]] and TNBC_PC_genes_T$`SOX9-AS1`
PLEKHA1	c(S = 143792)	NULL	3.06e-05	0.385861	c(rho = 0)	two.sided	Spearman's rank correlation rho	X[[i]] and TNBC_PC_genes_T$`SOX9-AS1`
EXTL1	c(S = 143808)	NULL	3.07e-05	0.385793	c(rho = 0)	two.sided	Spearman's rank correlation rho	X[[i]] and TNBC_PC_genes_T$`SOX9-AS1`
C17orf107	c(S = 143910)	NULL	3.14e-05	0.385357	c(rho = 0)	two.sided	Spearman's rank correlation rho	X[[i]] and TNBC_PC_genes_T$`SOX9-AS1`
ZFP82	c(S = 143940)	NULL	3.16e-05	0.385229	c(rho = 0)	two.sided	Spearman's rank correlation rho	X[[i]] and TNBC_PC_genes_T$`SOX9-AS1`
DDX39B	c(S = 143954)	NULL	3.17e-05	0.385169	c(rho = 0)	two.sided	Spearman's rank correlation rho	X[[i]] and TNBC_PC_genes_T$`SOX9-AS1`
OSR1	c(S = 143994)	NULL	3.2e-05	0.384998	c(rho = 0)	two.sided	Spearman's rank correlation rho	X[[i]] and TNBC_PC_genes_T$`SOX9-AS1`
NOTUM	c(S = 144012)	NULL	3.21e-05	0.384922	c(rho = 0)	two.sided	Spearman's rank correlation rho	X[[i]] and TNBC_PC_genes_T$`SOX9-AS1`
DUSP12	c(S = 144020)	NULL	3.21e-05	0.384887	c(rho = 0)	two.sided	Spearman's rank correlation rho	X[[i]] and TNBC_PC_genes_T$`SOX9-AS1`
IFT80	c(S = 144032)	NULL	3.22e-05	0.384836	c(rho = 0)	two.sided	Spearman's rank correlation rho	X[[i]] and TNBC_PC_genes_T$`SOX9-AS1`
MGP	c(S = 144040)	NULL	3.23e-05	0.384802	c(rho = 0)	two.sided	Spearman's rank correlation rho	X[[i]] and TNBC_PC_genes_T$`SOX9-AS1`
QRICH2	c(S = 144088)	NULL	3.26e-05	0.384597	c(rho = 0)	two.sided	Spearman's rank correlation rho	X[[i]] and TNBC_PC_genes_T$`SOX9-AS1`
ZC3H18	c(S = 144094)	NULL	3.26e-05	0.384571	c(rho = 0)	two.sided	Spearman's rank correlation rho	X[[i]] and TNBC_PC_genes_T$`SOX9-AS1`
GRB14	c(S = 144114)	NULL	3.28e-05	0.384486	c(rho = 0)	two.sided	Spearman's rank correlation rho	X[[i]] and TNBC_PC_genes_T$`SOX9-AS1`
SCLT1	c(S = 144118)	NULL	3.28e-05	0.384469	c(rho = 0)	two.sided	Spearman's rank correlation rho	X[[i]] and TNBC_PC_genes_T$`SOX9-AS1`
RAB40B	c(S = 144132)	NULL	3.29e-05	0.384409	c(rho = 0)	two.sided	Spearman's rank correlation rho	X[[i]] and TNBC_PC_genes_T$`SOX9-AS1`
DSC3	c(S = 144152)	NULL	3.31e-05	0.384324	c(rho = 0)	two.sided	Spearman's rank correlation rho	X[[i]] and TNBC_PC_genes_T$`SOX9-AS1`
ZFP92	c(S = 144198)	NULL	3.34e-05	0.384127	c(rho = 0)	two.sided	Spearman's rank correlation rho	X[[i]] and TNBC_PC_genes_T$`SOX9-AS1`
NGEF	c(S = 144200)	NULL	3.34e-05	0.384119	c(rho = 0)	two.sided	Spearman's rank correlation rho	X[[i]] and TNBC_PC_genes_T$`SOX9-AS1`
BPTF	c(S = 144218)	NULL	3.35e-05	0.384042	c(rho = 0)	two.sided	Spearman's rank correlation rho	X[[i]] and TNBC_PC_genes_T$`SOX9-AS1`
CCND1	c(S = 144246)	NULL	3.37e-05	0.383922	c(rho = 0)	two.sided	Spearman's rank correlation rho	X[[i]] and TNBC_PC_genes_T$`SOX9-AS1`
SLC41A3	c(S = 144306)	NULL	3.42e-05	0.383666	c(rho = 0)	two.sided	Spearman's rank correlation rho	X[[i]] and TNBC_PC_genes_T$`SOX9-AS1`
KMT2B	c(S = 144334)	NULL	3.44e-05	0.383546	c(rho = 0)	two.sided	Spearman's rank correlation rho	X[[i]] and TNBC_PC_genes_T$`SOX9-AS1`
ATP6V1B1	c(S = 144366)	NULL	3.46e-05	0.38341	c(rho = 0)	two.sided	Spearman's rank correlation rho	X[[i]] and TNBC_PC_genes_T$`SOX9-AS1`
TMEM64	c(S = 144410)	NULL	3.49e-05	0.383222	c(rho = 0)	two.sided	Spearman's rank correlation rho	X[[i]] and TNBC_PC_genes_T$`SOX9-AS1`
SRF	c(S = 144424)	NULL	3.5e-05	0.383162	c(rho = 0)	two.sided	Spearman's rank correlation rho	X[[i]] and TNBC_PC_genes_T$`SOX9-AS1`
PAQR8	c(S = 144424)	NULL	3.5e-05	0.383162	c(rho = 0)	two.sided	Spearman's rank correlation rho	X[[i]] and TNBC_PC_genes_T$`SOX9-AS1`
MAP4K5	c(S = 144436)	NULL	3.51e-05	0.383111	c(rho = 0)	two.sided	Spearman's rank correlation rho	X[[i]] and TNBC_PC_genes_T$`SOX9-AS1`
SERPINB12	c(S = 144526.074387674)	NULL	3.12e-05	0.382726	c(rho = 0)	two.sided	Spearman's rank correlation rho	X[[i]] and TNBC_PC_genes_T$`SOX9-AS1`
ZNF502	c(S = 144544)	NULL	3.6e-05	0.382649	c(rho = 0)	two.sided	Spearman's rank correlation rho	X[[i]] and TNBC_PC_genes_T$`SOX9-AS1`
CD55	c(S = 144648)	NULL	3.68e-05	0.382205	c(rho = 0)	two.sided	Spearman's rank correlation rho	X[[i]] and TNBC_PC_genes_T$`SOX9-AS1`
AL049839.2	c(S = 144655.808913865)	NULL	3.21e-05	0.382172	c(rho = 0)	two.sided	Spearman's rank correlation rho	X[[i]] and TNBC_PC_genes_T$`SOX9-AS1`
RASA2	c(S = 144682)	NULL	3.7e-05	0.38206	c(rho = 0)	two.sided	Spearman's rank correlation rho	X[[i]] and TNBC_PC_genes_T$`SOX9-AS1`
DSG3	c(S = 144726.809065487)	NULL	3.26e-05	0.381869	c(rho = 0)	two.sided	Spearman's rank correlation rho	X[[i]] and TNBC_PC_genes_T$`SOX9-AS1`
CA6	c(S = 144730.960824058)	NULL	3.26e-05	0.381851	c(rho = 0)	two.sided	Spearman's rank correlation rho	X[[i]] and TNBC_PC_genes_T$`SOX9-AS1`
PAQR5	c(S = 144736)	NULL	3.75e-05	0.381829	c(rho = 0)	two.sided	Spearman's rank correlation rho	X[[i]] and TNBC_PC_genes_T$`SOX9-AS1`
ZFAND1	c(S = 144738)	NULL	3.75e-05	0.381821	c(rho = 0)	two.sided	Spearman's rank correlation rho	X[[i]] and TNBC_PC_genes_T$`SOX9-AS1`
DMTF1	c(S = 144756)	NULL	3.76e-05	0.381744	c(rho = 0)	two.sided	Spearman's rank correlation rho	X[[i]] and TNBC_PC_genes_T$`SOX9-AS1`
C2CD5	c(S = 144766)	NULL	3.77e-05	0.381701	c(rho = 0)	two.sided	Spearman's rank correlation rho	X[[i]] and TNBC_PC_genes_T$`SOX9-AS1`
SELENOF	c(S = 144786)	NULL	3.79e-05	0.381616	c(rho = 0)	two.sided	Spearman's rank correlation rho	X[[i]] and TNBC_PC_genes_T$`SOX9-AS1`
MAP3K7	c(S = 144788)	NULL	3.79e-05	0.381607	c(rho = 0)	two.sided	Spearman's rank correlation rho	X[[i]] and TNBC_PC_genes_T$`SOX9-AS1`
ZNF383	c(S = 144788)	NULL	3.79e-05	0.381607	c(rho = 0)	two.sided	Spearman's rank correlation rho	X[[i]] and TNBC_PC_genes_T$`SOX9-AS1`
RHOQ	c(S = 144800)	NULL	3.8e-05	0.381556	c(rho = 0)	two.sided	Spearman's rank correlation rho	X[[i]] and TNBC_PC_genes_T$`SOX9-AS1`
WDR66	c(S = 144846)	NULL	3.83e-05	0.38136	c(rho = 0)	two.sided	Spearman's rank correlation rho	X[[i]] and TNBC_PC_genes_T$`SOX9-AS1`
KIF1C	c(S = 144876)	NULL	3.86e-05	0.381231	c(rho = 0)	two.sided	Spearman's rank correlation rho	X[[i]] and TNBC_PC_genes_T$`SOX9-AS1`
TAFA3	c(S = 144888)	NULL	3.87e-05	0.38118	c(rho = 0)	two.sided	Spearman's rank correlation rho	X[[i]] and TNBC_PC_genes_T$`SOX9-AS1`
KLHL31	c(S = 144894)	NULL	3.87e-05	0.381155	c(rho = 0)	two.sided	Spearman's rank correlation rho	X[[i]] and TNBC_PC_genes_T$`SOX9-AS1`
ANKRD31	c(S = 144904)	NULL	3.88e-05	0.381112	c(rho = 0)	two.sided	Spearman's rank correlation rho	X[[i]] and TNBC_PC_genes_T$`SOX9-AS1`
SLC4A7	c(S = 144918)	NULL	3.89e-05	0.381052	c(rho = 0)	two.sided	Spearman's rank correlation rho	X[[i]] and TNBC_PC_genes_T$`SOX9-AS1`
ZC3H7B	c(S = 144948)	NULL	3.92e-05	0.380924	c(rho = 0)	two.sided	Spearman's rank correlation rho	X[[i]] and TNBC_PC_genes_T$`SOX9-AS1`
TARBP1	c(S = 144958)	NULL	3.93e-05	0.380881	c(rho = 0)	two.sided	Spearman's rank correlation rho	X[[i]] and TNBC_PC_genes_T$`SOX9-AS1`
RASSF3	c(S = 144960)	NULL	3.93e-05	0.380873	c(rho = 0)	two.sided	Spearman's rank correlation rho	X[[i]] and TNBC_PC_genes_T$`SOX9-AS1`
DGAT2	c(S = 144970)	NULL	3.94e-05	0.38083	c(rho = 0)	two.sided	Spearman's rank correlation rho	X[[i]] and TNBC_PC_genes_T$`SOX9-AS1`
AP003108.2	c(S = 144974)	NULL	3.94e-05	0.380813	c(rho = 0)	two.sided	Spearman's rank correlation rho	X[[i]] and TNBC_PC_genes_T$`SOX9-AS1`
CBFB	c(S = 144978)	NULL	3.94e-05	0.380796	c(rho = 0)	two.sided	Spearman's rank correlation rho	X[[i]] and TNBC_PC_genes_T$`SOX9-AS1`
DCAF7	c(S = 145002)	NULL	3.96e-05	0.380693	c(rho = 0)	two.sided	Spearman's rank correlation rho	X[[i]] and TNBC_PC_genes_T$`SOX9-AS1`
MARCHF3	c(S = 145008)	NULL	3.97e-05	0.380668	c(rho = 0)	two.sided	Spearman's rank correlation rho	X[[i]] and TNBC_PC_genes_T$`SOX9-AS1`
TMEM267	c(S = 145046)	NULL	4e-05	0.380505	c(rho = 0)	two.sided	Spearman's rank correlation rho	X[[i]] and TNBC_PC_genes_T$`SOX9-AS1`
LATS2	c(S = 145074)	NULL	4.02e-05	0.380386	c(rho = 0)	two.sided	Spearman's rank correlation rho	X[[i]] and TNBC_PC_genes_T$`SOX9-AS1`
MAT1A	c(S = 145096)	NULL	4.04e-05	0.380292	c(rho = 0)	two.sided	Spearman's rank correlation rho	X[[i]] and TNBC_PC_genes_T$`SOX9-AS1`
C12orf49	c(S = 145120)	NULL	4.06e-05	0.380189	c(rho = 0)	two.sided	Spearman's rank correlation rho	X[[i]] and TNBC_PC_genes_T$`SOX9-AS1`
PEG10	c(S = 145122)	NULL	4.07e-05	0.380181	c(rho = 0)	two.sided	Spearman's rank correlation rho	X[[i]] and TNBC_PC_genes_T$`SOX9-AS1`
RNASE13	c(S = 145202.167894163)	NULL	3.62e-05	0.379838	c(rho = 0)	two.sided	Spearman's rank correlation rho	X[[i]] and TNBC_PC_genes_T$`SOX9-AS1`
ZNF594	c(S = 145230)	NULL	4.16e-05	0.379719	c(rho = 0)	two.sided	Spearman's rank correlation rho	X[[i]] and TNBC_PC_genes_T$`SOX9-AS1`
SPATA25	c(S = 145258)	NULL	4.18e-05	0.3796	c(rho = 0)	two.sided	Spearman's rank correlation rho	X[[i]] and TNBC_PC_genes_T$`SOX9-AS1`
AC067968.1	c(S = 145262.78216282)	NULL	3.67e-05	0.379579	c(rho = 0)	two.sided	Spearman's rank correlation rho	X[[i]] and TNBC_PC_genes_T$`SOX9-AS1`
PABPC1L	c(S = 145274)	NULL	4.2e-05	0.379532	c(rho = 0)	two.sided	Spearman's rank correlation rho	X[[i]] and TNBC_PC_genes_T$`SOX9-AS1`
B3GAT2	c(S = 145282)	NULL	4.21e-05	0.379497	c(rho = 0)	two.sided	Spearman's rank correlation rho	X[[i]] and TNBC_PC_genes_T$`SOX9-AS1`
NAT8L	c(S = 145306)	NULL	4.23e-05	0.379395	c(rho = 0)	two.sided	Spearman's rank correlation rho	X[[i]] and TNBC_PC_genes_T$`SOX9-AS1`
DHX36	c(S = 145320)	NULL	4.24e-05	0.379335	c(rho = 0)	two.sided	Spearman's rank correlation rho	X[[i]] and TNBC_PC_genes_T$`SOX9-AS1`
SPAAR	c(S = 145406)	NULL	4.32e-05	0.378968	c(rho = 0)	two.sided	Spearman's rank correlation rho	X[[i]] and TNBC_PC_genes_T$`SOX9-AS1`
PODXL	c(S = 145418)	NULL	4.33e-05	0.378917	c(rho = 0)	two.sided	Spearman's rank correlation rho	X[[i]] and TNBC_PC_genes_T$`SOX9-AS1`
RFX5	c(S = 145466)	NULL	4.37e-05	0.378712	c(rho = 0)	two.sided	Spearman's rank correlation rho	X[[i]] and TNBC_PC_genes_T$`SOX9-AS1`
BAHCC1	c(S = 145476)	NULL	4.38e-05	0.378669	c(rho = 0)	two.sided	Spearman's rank correlation rho	X[[i]] and TNBC_PC_genes_T$`SOX9-AS1`
ZNF397	c(S = 145504)	NULL	4.41e-05	0.378549	c(rho = 0)	two.sided	Spearman's rank correlation rho	X[[i]] and TNBC_PC_genes_T$`SOX9-AS1`
ZDHHC8	c(S = 145528)	NULL	4.43e-05	0.378447	c(rho = 0)	two.sided	Spearman's rank correlation rho	X[[i]] and TNBC_PC_genes_T$`SOX9-AS1`
ETNK1	c(S = 145536)	NULL	4.44e-05	0.378413	c(rho = 0)	two.sided	Spearman's rank correlation rho	X[[i]] and TNBC_PC_genes_T$`SOX9-AS1`
ZNF334	c(S = 145590)	NULL	4.49e-05	0.378182	c(rho = 0)	two.sided	Spearman's rank correlation rho	X[[i]] and TNBC_PC_genes_T$`SOX9-AS1`
ACBD3	c(S = 145662)	NULL	4.56e-05	0.377874	c(rho = 0)	two.sided	Spearman's rank correlation rho	X[[i]] and TNBC_PC_genes_T$`SOX9-AS1`
PRSS12	c(S = 145796)	NULL	4.69e-05	0.377302	c(rho = 0)	two.sided	Spearman's rank correlation rho	X[[i]] and TNBC_PC_genes_T$`SOX9-AS1`
NPLOC4	c(S = 145796)	NULL	4.69e-05	0.377302	c(rho = 0)	two.sided	Spearman's rank correlation rho	X[[i]] and TNBC_PC_genes_T$`SOX9-AS1`
KCNIP1	c(S = 145808.811376117)	NULL	4.13e-05	0.377247	c(rho = 0)	two.sided	Spearman's rank correlation rho	X[[i]] and TNBC_PC_genes_T$`SOX9-AS1`
PNISR	c(S = 145810)	NULL	4.7e-05	0.377242	c(rho = 0)	two.sided	Spearman's rank correlation rho	X[[i]] and TNBC_PC_genes_T$`SOX9-AS1`
TULP3	c(S = 145812)	NULL	4.7e-05	0.377234	c(rho = 0)	two.sided	Spearman's rank correlation rho	X[[i]] and TNBC_PC_genes_T$`SOX9-AS1`
KDM5A	c(S = 145822)	NULL	4.71e-05	0.377191	c(rho = 0)	two.sided	Spearman's rank correlation rho	X[[i]] and TNBC_PC_genes_T$`SOX9-AS1`
RASGRP1	c(S = 145822)	NULL	4.71e-05	0.377191	c(rho = 0)	two.sided	Spearman's rank correlation rho	X[[i]] and TNBC_PC_genes_T$`SOX9-AS1`
CD47	c(S = 145824)	NULL	4.72e-05	0.377182	c(rho = 0)	two.sided	Spearman's rank correlation rho	X[[i]] and TNBC_PC_genes_T$`SOX9-AS1`
PPFIA1	c(S = 145844)	NULL	4.74e-05	0.377097	c(rho = 0)	two.sided	Spearman's rank correlation rho	X[[i]] and TNBC_PC_genes_T$`SOX9-AS1`
SF3B1	c(S = 145934)	NULL	4.83e-05	0.376713	c(rho = 0)	two.sided	Spearman's rank correlation rho	X[[i]] and TNBC_PC_genes_T$`SOX9-AS1`
MTBP	c(S = 145950)	NULL	4.84e-05	0.376644	c(rho = 0)	two.sided	Spearman's rank correlation rho	X[[i]] and TNBC_PC_genes_T$`SOX9-AS1`
HNRNPA1L2	c(S = 145956)	NULL	4.85e-05	0.376619	c(rho = 0)	two.sided	Spearman's rank correlation rho	X[[i]] and TNBC_PC_genes_T$`SOX9-AS1`
POLH	c(S = 145980)	NULL	4.87e-05	0.376516	c(rho = 0)	two.sided	Spearman's rank correlation rho	X[[i]] and TNBC_PC_genes_T$`SOX9-AS1`
DGCR8	c(S = 145998)	NULL	4.89e-05	0.376439	c(rho = 0)	two.sided	Spearman's rank correlation rho	X[[i]] and TNBC_PC_genes_T$`SOX9-AS1`
AC021066.1	c(S = 146016)	NULL	4.91e-05	0.376362	c(rho = 0)	two.sided	Spearman's rank correlation rho	X[[i]] and TNBC_PC_genes_T$`SOX9-AS1`
EIF4A1	c(S = 146018)	NULL	4.91e-05	0.376354	c(rho = 0)	two.sided	Spearman's rank correlation rho	X[[i]] and TNBC_PC_genes_T$`SOX9-AS1`
FAM90A1	c(S = 146018)	NULL	4.91e-05	0.376354	c(rho = 0)	two.sided	Spearman's rank correlation rho	X[[i]] and TNBC_PC_genes_T$`SOX9-AS1`
SRSF2	c(S = 146054)	NULL	4.95e-05	0.3762	c(rho = 0)	two.sided	Spearman's rank correlation rho	X[[i]] and TNBC_PC_genes_T$`SOX9-AS1`
KRT40	c(S = 146163.424430199)	NULL	4.46e-05	0.375733	c(rho = 0)	two.sided	Spearman's rank correlation rho	X[[i]] and TNBC_PC_genes_T$`SOX9-AS1`
ZNF567	c(S = 146172)	NULL	5.07e-05	0.375696	c(rho = 0)	two.sided	Spearman's rank correlation rho	X[[i]] and TNBC_PC_genes_T$`SOX9-AS1`
ZNF69	c(S = 146172)	NULL	5.07e-05	0.375696	c(rho = 0)	two.sided	Spearman's rank correlation rho	X[[i]] and TNBC_PC_genes_T$`SOX9-AS1`
ZNF501	c(S = 146214)	NULL	5.12e-05	0.375517	c(rho = 0)	two.sided	Spearman's rank correlation rho	X[[i]] and TNBC_PC_genes_T$`SOX9-AS1`
ZFR	c(S = 146234)	NULL	5.14e-05	0.375431	c(rho = 0)	two.sided	Spearman's rank correlation rho	X[[i]] and TNBC_PC_genes_T$`SOX9-AS1`
ZIC1	c(S = 146240.812298661)	NULL	4.53e-05	0.375402	c(rho = 0)	two.sided	Spearman's rank correlation rho	X[[i]] and TNBC_PC_genes_T$`SOX9-AS1`
PGM2	c(S = 146250)	NULL	5.16e-05	0.375363	c(rho = 0)	two.sided	Spearman's rank correlation rho	X[[i]] and TNBC_PC_genes_T$`SOX9-AS1`
IL37	c(S = 146266.75909928)	NULL	4.56e-05	0.375291	c(rho = 0)	two.sided	Spearman's rank correlation rho	X[[i]] and TNBC_PC_genes_T$`SOX9-AS1`
FOXP4	c(S = 146278)	NULL	5.19e-05	0.375243	c(rho = 0)	two.sided	Spearman's rank correlation rho	X[[i]] and TNBC_PC_genes_T$`SOX9-AS1`
SHANK3	c(S = 146278)	NULL	5.19e-05	0.375243	c(rho = 0)	two.sided	Spearman's rank correlation rho	X[[i]] and TNBC_PC_genes_T$`SOX9-AS1`
CUBN	c(S = 146282)	NULL	5.19e-05	0.375226	c(rho = 0)	two.sided	Spearman's rank correlation rho	X[[i]] and TNBC_PC_genes_T$`SOX9-AS1`
SPATA46	c(S = 146307.190752307)	NULL	4.6e-05	0.375119	c(rho = 0)	two.sided	Spearman's rank correlation rho	X[[i]] and TNBC_PC_genes_T$`SOX9-AS1`
DDX5	c(S = 146310)	NULL	5.22e-05	0.375107	c(rho = 0)	two.sided	Spearman's rank correlation rho	X[[i]] and TNBC_PC_genes_T$`SOX9-AS1`
TMPRSS3	c(S = 146326)	NULL	5.24e-05	0.375038	c(rho = 0)	two.sided	Spearman's rank correlation rho	X[[i]] and TNBC_PC_genes_T$`SOX9-AS1`
GOPC	c(S = 146354)	NULL	5.27e-05	0.374919	c(rho = 0)	two.sided	Spearman's rank correlation rho	X[[i]] and TNBC_PC_genes_T$`SOX9-AS1`
COG1	c(S = 146414)	NULL	5.33e-05	0.374663	c(rho = 0)	two.sided	Spearman's rank correlation rho	X[[i]] and TNBC_PC_genes_T$`SOX9-AS1`
TNFRSF11B	c(S = 146426)	NULL	5.35e-05	0.374611	c(rho = 0)	two.sided	Spearman's rank correlation rho	X[[i]] and TNBC_PC_genes_T$`SOX9-AS1`
FZD9	c(S = 146482)	NULL	5.41e-05	0.374372	c(rho = 0)	two.sided	Spearman's rank correlation rho	X[[i]] and TNBC_PC_genes_T$`SOX9-AS1`
ARHGAP42	c(S = 146518)	NULL	5.45e-05	0.374218	c(rho = 0)	two.sided	Spearman's rank correlation rho	X[[i]] and TNBC_PC_genes_T$`SOX9-AS1`
HSPBAP1	c(S = 146520)	NULL	5.45e-05	0.37421	c(rho = 0)	two.sided	Spearman's rank correlation rho	X[[i]] and TNBC_PC_genes_T$`SOX9-AS1`
PNMA3	c(S = 146526)	NULL	5.46e-05	0.374184	c(rho = 0)	two.sided	Spearman's rank correlation rho	X[[i]] and TNBC_PC_genes_T$`SOX9-AS1`
BICRAL	c(S = 146546)	NULL	5.48e-05	0.374099	c(rho = 0)	two.sided	Spearman's rank correlation rho	X[[i]] and TNBC_PC_genes_T$`SOX9-AS1`
POLR2C	c(S = 146566)	NULL	5.51e-05	0.374013	c(rho = 0)	two.sided	Spearman's rank correlation rho	X[[i]] and TNBC_PC_genes_T$`SOX9-AS1`
PREP	c(S = 146582)	NULL	5.52e-05	0.373945	c(rho = 0)	two.sided	Spearman's rank correlation rho	X[[i]] and TNBC_PC_genes_T$`SOX9-AS1`
POLG2	c(S = 146606)	NULL	5.55e-05	0.373843	c(rho = 0)	two.sided	Spearman's rank correlation rho	X[[i]] and TNBC_PC_genes_T$`SOX9-AS1`
TRMT13	c(S = 146614)	NULL	5.56e-05	0.373808	c(rho = 0)	two.sided	Spearman's rank correlation rho	X[[i]] and TNBC_PC_genes_T$`SOX9-AS1`
NPPC	c(S = 146618.813105886)	NULL	4.92e-05	0.373788	c(rho = 0)	two.sided	Spearman's rank correlation rho	X[[i]] and TNBC_PC_genes_T$`SOX9-AS1`
TSPAN19	c(S = 146623.666654683)	NULL	4.92e-05	0.373767	c(rho = 0)	two.sided	Spearman's rank correlation rho	X[[i]] and TNBC_PC_genes_T$`SOX9-AS1`
SPATA5	c(S = 146666)	NULL	5.62e-05	0.373586	c(rho = 0)	two.sided	Spearman's rank correlation rho	X[[i]] and TNBC_PC_genes_T$`SOX9-AS1`
ATN1	c(S = 146676)	NULL	5.63e-05	0.373544	c(rho = 0)	two.sided	Spearman's rank correlation rho	X[[i]] and TNBC_PC_genes_T$`SOX9-AS1`
ZNF276	c(S = 146684)	NULL	5.64e-05	0.373509	c(rho = 0)	two.sided	Spearman's rank correlation rho	X[[i]] and TNBC_PC_genes_T$`SOX9-AS1`
L3MBTL4	c(S = 146686)	NULL	5.65e-05	0.373501	c(rho = 0)	two.sided	Spearman's rank correlation rho	X[[i]] and TNBC_PC_genes_T$`SOX9-AS1`
MTMR12	c(S = 146688)	NULL	5.65e-05	0.373492	c(rho = 0)	two.sided	Spearman's rank correlation rho	X[[i]] and TNBC_PC_genes_T$`SOX9-AS1`
USP49	c(S = 146702)	NULL	5.66e-05	0.373433	c(rho = 0)	two.sided	Spearman's rank correlation rho	X[[i]] and TNBC_PC_genes_T$`SOX9-AS1`
CCKBR	c(S = 146710.905431193)	NULL	5.01e-05	0.373394	c(rho = 0)	two.sided	Spearman's rank correlation rho	X[[i]] and TNBC_PC_genes_T$`SOX9-AS1`
ZNF146	c(S = 146716)	NULL	5.68e-05	0.373373	c(rho = 0)	two.sided	Spearman's rank correlation rho	X[[i]] and TNBC_PC_genes_T$`SOX9-AS1`
CEP95	c(S = 146720)	NULL	5.69e-05	0.373356	c(rho = 0)	two.sided	Spearman's rank correlation rho	X[[i]] and TNBC_PC_genes_T$`SOX9-AS1`
SVOPL	c(S = 146732)	NULL	5.7e-05	0.373304	c(rho = 0)	two.sided	Spearman's rank correlation rho	X[[i]] and TNBC_PC_genes_T$`SOX9-AS1`
ZSWIM4	c(S = 146742)	NULL	5.71e-05	0.373262	c(rho = 0)	two.sided	Spearman's rank correlation rho	X[[i]] and TNBC_PC_genes_T$`SOX9-AS1`
FZD6	c(S = 146786)	NULL	5.76e-05	0.373074	c(rho = 0)	two.sided	Spearman's rank correlation rho	X[[i]] and TNBC_PC_genes_T$`SOX9-AS1`
MEGF10	c(S = 146820)	NULL	5.8e-05	0.372929	c(rho = 0)	two.sided	Spearman's rank correlation rho	X[[i]] and TNBC_PC_genes_T$`SOX9-AS1`
KHDC1	c(S = 146852)	NULL	5.84e-05	0.372792	c(rho = 0)	two.sided	Spearman's rank correlation rho	X[[i]] and TNBC_PC_genes_T$`SOX9-AS1`
DARS1	c(S = 146866)	NULL	5.86e-05	0.372732	c(rho = 0)	two.sided	Spearman's rank correlation rho	X[[i]] and TNBC_PC_genes_T$`SOX9-AS1`
PNMA8A	c(S = 146940)	NULL	5.95e-05	0.372416	c(rho = 0)	two.sided	Spearman's rank correlation rho	X[[i]] and TNBC_PC_genes_T$`SOX9-AS1`
ZNF641	c(S = 146962)	NULL	5.98e-05	0.372322	c(rho = 0)	two.sided	Spearman's rank correlation rho	X[[i]] and TNBC_PC_genes_T$`SOX9-AS1`
DDX18	c(S = 146984)	NULL	6.01e-05	0.372228	c(rho = 0)	two.sided	Spearman's rank correlation rho	X[[i]] and TNBC_PC_genes_T$`SOX9-AS1`
PDZRN3	c(S = 146986)	NULL	6.01e-05	0.37222	c(rho = 0)	two.sided	Spearman's rank correlation rho	X[[i]] and TNBC_PC_genes_T$`SOX9-AS1`
KRTCAP3	c(S = 146990)	NULL	6.01e-05	0.372202	c(rho = 0)	two.sided	Spearman's rank correlation rho	X[[i]] and TNBC_PC_genes_T$`SOX9-AS1`
SIRT7	c(S = 147034)	NULL	6.07e-05	0.372015	c(rho = 0)	two.sided	Spearman's rank correlation rho	X[[i]] and TNBC_PC_genes_T$`SOX9-AS1`
PAPOLG	c(S = 147066)	NULL	6.11e-05	0.371878	c(rho = 0)	two.sided	Spearman's rank correlation rho	X[[i]] and TNBC_PC_genes_T$`SOX9-AS1`
ZNF699	c(S = 147134)	NULL	6.19e-05	0.371587	c(rho = 0)	two.sided	Spearman's rank correlation rho	X[[i]] and TNBC_PC_genes_T$`SOX9-AS1`
TMX4	c(S = 147138)	NULL	6.2e-05	0.37157	c(rho = 0)	two.sided	Spearman's rank correlation rho	X[[i]] and TNBC_PC_genes_T$`SOX9-AS1`
TLR5	c(S = 147144)	NULL	6.21e-05	0.371545	c(rho = 0)	two.sided	Spearman's rank correlation rho	X[[i]] and TNBC_PC_genes_T$`SOX9-AS1`
LMO7	c(S = 147146)	NULL	6.21e-05	0.371536	c(rho = 0)	two.sided	Spearman's rank correlation rho	X[[i]] and TNBC_PC_genes_T$`SOX9-AS1`
SERAC1	c(S = 147162)	NULL	6.23e-05	0.371468	c(rho = 0)	two.sided	Spearman's rank correlation rho	X[[i]] and TNBC_PC_genes_T$`SOX9-AS1`
WDR59	c(S = 147186)	NULL	6.26e-05	0.371365	c(rho = 0)	two.sided	Spearman's rank correlation rho	X[[i]] and TNBC_PC_genes_T$`SOX9-AS1`
TUBE1	c(S = 147200)	NULL	6.28e-05	0.371306	c(rho = 0)	two.sided	Spearman's rank correlation rho	X[[i]] and TNBC_PC_genes_T$`SOX9-AS1`
B3GNTL1	c(S = 147212)	NULL	6.3e-05	0.371254	c(rho = 0)	two.sided	Spearman's rank correlation rho	X[[i]] and TNBC_PC_genes_T$`SOX9-AS1`
NT5C2	c(S = 147242)	NULL	6.33e-05	0.371126	c(rho = 0)	two.sided	Spearman's rank correlation rho	X[[i]] and TNBC_PC_genes_T$`SOX9-AS1`
MAGEF1	c(S = 147244)	NULL	6.34e-05	0.371118	c(rho = 0)	two.sided	Spearman's rank correlation rho	X[[i]] and TNBC_PC_genes_T$`SOX9-AS1`
SRGAP2	c(S = 147268)	NULL	6.37e-05	0.371015	c(rho = 0)	two.sided	Spearman's rank correlation rho	X[[i]] and TNBC_PC_genes_T$`SOX9-AS1`
STOX2	c(S = 147278)	NULL	6.38e-05	0.370972	c(rho = 0)	two.sided	Spearman's rank correlation rho	X[[i]] and TNBC_PC_genes_T$`SOX9-AS1`
GPR19	c(S = 147286)	NULL	6.39e-05	0.370938	c(rho = 0)	two.sided	Spearman's rank correlation rho	X[[i]] and TNBC_PC_genes_T$`SOX9-AS1`
GNB3	c(S = 147296)	NULL	6.41e-05	0.370896	c(rho = 0)	two.sided	Spearman's rank correlation rho	X[[i]] and TNBC_PC_genes_T$`SOX9-AS1`
BYSL	c(S = 147302)	NULL	6.41e-05	0.37087	c(rho = 0)	two.sided	Spearman's rank correlation rho	X[[i]] and TNBC_PC_genes_T$`SOX9-AS1`
TANK	c(S = 147318)	NULL	6.43e-05	0.370802	c(rho = 0)	two.sided	Spearman's rank correlation rho	X[[i]] and TNBC_PC_genes_T$`SOX9-AS1`
ZNF285	c(S = 147338)	NULL	6.46e-05	0.370716	c(rho = 0)	two.sided	Spearman's rank correlation rho	X[[i]] and TNBC_PC_genes_T$`SOX9-AS1`
CD59	c(S = 147340)	NULL	6.46e-05	0.370708	c(rho = 0)	two.sided	Spearman's rank correlation rho	X[[i]] and TNBC_PC_genes_T$`SOX9-AS1`
XYLT1	c(S = 147344)	NULL	6.47e-05	0.370691	c(rho = 0)	two.sided	Spearman's rank correlation rho	X[[i]] and TNBC_PC_genes_T$`SOX9-AS1`
MYO9B	c(S = 147352)	NULL	6.48e-05	0.370656	c(rho = 0)	two.sided	Spearman's rank correlation rho	X[[i]] and TNBC_PC_genes_T$`SOX9-AS1`
SIRPA	c(S = 147386)	NULL	6.52e-05	0.370511	c(rho = 0)	two.sided	Spearman's rank correlation rho	X[[i]] and TNBC_PC_genes_T$`SOX9-AS1`
MCTS2P	c(S = 147390)	NULL	6.53e-05	0.370494	c(rho = 0)	two.sided	Spearman's rank correlation rho	X[[i]] and TNBC_PC_genes_T$`SOX9-AS1`
DCBLD1	c(S = 147420)	NULL	6.57e-05	0.370366	c(rho = 0)	two.sided	Spearman's rank correlation rho	X[[i]] and TNBC_PC_genes_T$`SOX9-AS1`
XK	c(S = 147422)	NULL	6.57e-05	0.370357	c(rho = 0)	two.sided	Spearman's rank correlation rho	X[[i]] and TNBC_PC_genes_T$`SOX9-AS1`
TATDN1	c(S = 147422)	NULL	6.57e-05	0.370357	c(rho = 0)	two.sided	Spearman's rank correlation rho	X[[i]] and TNBC_PC_genes_T$`SOX9-AS1`
CLHC1	c(S = 147422)	NULL	6.57e-05	0.370357	c(rho = 0)	two.sided	Spearman's rank correlation rho	X[[i]] and TNBC_PC_genes_T$`SOX9-AS1`
C1RL	c(S = 147424)	NULL	6.58e-05	0.370349	c(rho = 0)	two.sided	Spearman's rank correlation rho	X[[i]] and TNBC_PC_genes_T$`SOX9-AS1`
LY6G5B	c(S = 147468)	NULL	6.64e-05	0.370161	c(rho = 0)	two.sided	Spearman's rank correlation rho	X[[i]] and TNBC_PC_genes_T$`SOX9-AS1`
NTRK3	c(S = 147474)	NULL	6.64e-05	0.370135	c(rho = 0)	two.sided	Spearman's rank correlation rho	X[[i]] and TNBC_PC_genes_T$`SOX9-AS1`
C16orf90	c(S = 147480.148762019)	NULL	5.91e-05	0.370109	c(rho = 0)	two.sided	Spearman's rank correlation rho	X[[i]] and TNBC_PC_genes_T$`SOX9-AS1`
AQP6	c(S = 147507.260010336)	NULL	5.94e-05	0.369993	c(rho = 0)	two.sided	Spearman's rank correlation rho	X[[i]] and TNBC_PC_genes_T$`SOX9-AS1`
PPTC7	c(S = 147514)	NULL	6.7e-05	0.369964	c(rho = 0)	two.sided	Spearman's rank correlation rho	X[[i]] and TNBC_PC_genes_T$`SOX9-AS1`
KCNH7	c(S = 147519.128069824)	NULL	5.96e-05	0.369943	c(rho = 0)	two.sided	Spearman's rank correlation rho	X[[i]] and TNBC_PC_genes_T$`SOX9-AS1`
ZRANB2	c(S = 147522)	NULL	6.71e-05	0.36993	c(rho = 0)	two.sided	Spearman's rank correlation rho	X[[i]] and TNBC_PC_genes_T$`SOX9-AS1`
SIN3B	c(S = 147530)	NULL	6.72e-05	0.369896	c(rho = 0)	two.sided	Spearman's rank correlation rho	X[[i]] and TNBC_PC_genes_T$`SOX9-AS1`
ZNF558	c(S = 147532)	NULL	6.72e-05	0.369888	c(rho = 0)	two.sided	Spearman's rank correlation rho	X[[i]] and TNBC_PC_genes_T$`SOX9-AS1`
GRHL1	c(S = 147540)	NULL	6.73e-05	0.369853	c(rho = 0)	two.sided	Spearman's rank correlation rho	X[[i]] and TNBC_PC_genes_T$`SOX9-AS1`
POLR1B	c(S = 147558)	NULL	6.76e-05	0.369777	c(rho = 0)	two.sided	Spearman's rank correlation rho	X[[i]] and TNBC_PC_genes_T$`SOX9-AS1`
RBM39	c(S = 147558)	NULL	6.76e-05	0.369777	c(rho = 0)	two.sided	Spearman's rank correlation rho	X[[i]] and TNBC_PC_genes_T$`SOX9-AS1`
SEPTIN2	c(S = 147566)	NULL	6.77e-05	0.369742	c(rho = 0)	two.sided	Spearman's rank correlation rho	X[[i]] and TNBC_PC_genes_T$`SOX9-AS1`
ING3	c(S = 147602)	NULL	6.82e-05	0.369589	c(rho = 0)	two.sided	Spearman's rank correlation rho	X[[i]] and TNBC_PC_genes_T$`SOX9-AS1`
FGF11	c(S = 147608.815220049)	NULL	6.07e-05	0.36956	c(rho = 0)	two.sided	Spearman's rank correlation rho	X[[i]] and TNBC_PC_genes_T$`SOX9-AS1`
FOXK2	c(S = 147642)	NULL	6.88e-05	0.369418	c(rho = 0)	two.sided	Spearman's rank correlation rho	X[[i]] and TNBC_PC_genes_T$`SOX9-AS1`
KLK14	c(S = 147694)	NULL	6.95e-05	0.369196	c(rho = 0)	two.sided	Spearman's rank correlation rho	X[[i]] and TNBC_PC_genes_T$`SOX9-AS1`
PPRC1	c(S = 147772)	NULL	7.06e-05	0.368863	c(rho = 0)	two.sided	Spearman's rank correlation rho	X[[i]] and TNBC_PC_genes_T$`SOX9-AS1`
UGP2	c(S = 147776)	NULL	7.07e-05	0.368845	c(rho = 0)	two.sided	Spearman's rank correlation rho	X[[i]] and TNBC_PC_genes_T$`SOX9-AS1`
IQCG	c(S = 147794)	NULL	7.09e-05	0.368769	c(rho = 0)	two.sided	Spearman's rank correlation rho	X[[i]] and TNBC_PC_genes_T$`SOX9-AS1`
DHX38	c(S = 147826)	NULL	7.14e-05	0.368632	c(rho = 0)	two.sided	Spearman's rank correlation rho	X[[i]] and TNBC_PC_genes_T$`SOX9-AS1`
CDC42BPA	c(S = 147874)	NULL	7.21e-05	0.368427	c(rho = 0)	two.sided	Spearman's rank correlation rho	X[[i]] and TNBC_PC_genes_T$`SOX9-AS1`
CLDN6	c(S = 147894)	NULL	7.24e-05	0.368341	c(rho = 0)	two.sided	Spearman's rank correlation rho	X[[i]] and TNBC_PC_genes_T$`SOX9-AS1`
H3C6	c(S = 147896)	NULL	7.24e-05	0.368333	c(rho = 0)	two.sided	Spearman's rank correlation rho	X[[i]] and TNBC_PC_genes_T$`SOX9-AS1`
MOB1B	c(S = 147916)	NULL	7.27e-05	0.368248	c(rho = 0)	two.sided	Spearman's rank correlation rho	X[[i]] and TNBC_PC_genes_T$`SOX9-AS1`
MNT	c(S = 147922)	NULL	7.28e-05	0.368222	c(rho = 0)	two.sided	Spearman's rank correlation rho	X[[i]] and TNBC_PC_genes_T$`SOX9-AS1`
AC068946.1	c(S = 147948)	NULL	7.32e-05	0.368111	c(rho = 0)	two.sided	Spearman's rank correlation rho	X[[i]] and TNBC_PC_genes_T$`SOX9-AS1`
SLC17A5	c(S = 147954)	NULL	7.33e-05	0.368085	c(rho = 0)	two.sided	Spearman's rank correlation rho	X[[i]] and TNBC_PC_genes_T$`SOX9-AS1`
SS18	c(S = 147970)	NULL	7.35e-05	0.368017	c(rho = 0)	two.sided	Spearman's rank correlation rho	X[[i]] and TNBC_PC_genes_T$`SOX9-AS1`
ATXN1L	c(S = 148004)	NULL	7.41e-05	0.367872	c(rho = 0)	two.sided	Spearman's rank correlation rho	X[[i]] and TNBC_PC_genes_T$`SOX9-AS1`
ZNF559-ZNF177	c(S = 148017.264366834)	NULL	6.62e-05	0.367815	c(rho = 0)	two.sided	Spearman's rank correlation rho	X[[i]] and TNBC_PC_genes_T$`SOX9-AS1`
BTC	c(S = 148036)	NULL	7.45e-05	0.367735	c(rho = 0)	two.sided	Spearman's rank correlation rho	X[[i]] and TNBC_PC_genes_T$`SOX9-AS1`
UTP25	c(S = 148072)	NULL	7.51e-05	0.367581	c(rho = 0)	two.sided	Spearman's rank correlation rho	X[[i]] and TNBC_PC_genes_T$`SOX9-AS1`
CTSV	c(S = 148074)	NULL	7.51e-05	0.367573	c(rho = 0)	two.sided	Spearman's rank correlation rho	X[[i]] and TNBC_PC_genes_T$`SOX9-AS1`
COPA	c(S = 148084)	NULL	7.53e-05	0.36753	c(rho = 0)	two.sided	Spearman's rank correlation rho	X[[i]] and TNBC_PC_genes_T$`SOX9-AS1`
SHF	c(S = 148100)	NULL	7.55e-05	0.367462	c(rho = 0)	two.sided	Spearman's rank correlation rho	X[[i]] and TNBC_PC_genes_T$`SOX9-AS1`
ADAMTS1	c(S = 148108)	NULL	7.56e-05	0.367427	c(rho = 0)	two.sided	Spearman's rank correlation rho	X[[i]] and TNBC_PC_genes_T$`SOX9-AS1`
EN1	c(S = 148122)	NULL	7.59e-05	0.367368	c(rho = 0)	two.sided	Spearman's rank correlation rho	X[[i]] and TNBC_PC_genes_T$`SOX9-AS1`
TSSK4	c(S = 148130)	NULL	7.6e-05	0.367334	c(rho = 0)	two.sided	Spearman's rank correlation rho	X[[i]] and TNBC_PC_genes_T$`SOX9-AS1`
FAM218A	c(S = 148185.816452243)	NULL	6.85e-05	0.367095	c(rho = 0)	two.sided	Spearman's rank correlation rho	X[[i]] and TNBC_PC_genes_T$`SOX9-AS1`
STRADA	c(S = 148220)	NULL	7.74e-05	0.366949	c(rho = 0)	two.sided	Spearman's rank correlation rho	X[[i]] and TNBC_PC_genes_T$`SOX9-AS1`
NOL11	c(S = 148258)	NULL	7.8e-05	0.366787	c(rho = 0)	two.sided	Spearman's rank correlation rho	X[[i]] and TNBC_PC_genes_T$`SOX9-AS1`
USO1	c(S = 148298)	NULL	7.86e-05	0.366616	c(rho = 0)	two.sided	Spearman's rank correlation rho	X[[i]] and TNBC_PC_genes_T$`SOX9-AS1`
ZC3H11A	c(S = 148306)	NULL	7.88e-05	0.366582	c(rho = 0)	two.sided	Spearman's rank correlation rho	X[[i]] and TNBC_PC_genes_T$`SOX9-AS1`
NPR2	c(S = 148322)	NULL	7.9e-05	0.366513	c(rho = 0)	two.sided	Spearman's rank correlation rho	X[[i]] and TNBC_PC_genes_T$`SOX9-AS1`
DAPK1	c(S = 148324)	NULL	7.91e-05	0.366505	c(rho = 0)	two.sided	Spearman's rank correlation rho	X[[i]] and TNBC_PC_genes_T$`SOX9-AS1`
KCNN4	c(S = 148356)	NULL	7.96e-05	0.366368	c(rho = 0)	two.sided	Spearman's rank correlation rho	X[[i]] and TNBC_PC_genes_T$`SOX9-AS1`
TRIM27	c(S = 148384)	NULL	8e-05	0.366249	c(rho = 0)	two.sided	Spearman's rank correlation rho	X[[i]] and TNBC_PC_genes_T$`SOX9-AS1`
NALCN	c(S = 148404)	NULL	8.03e-05	0.366163	c(rho = 0)	two.sided	Spearman's rank correlation rho	X[[i]] and TNBC_PC_genes_T$`SOX9-AS1`
NDST3	c(S = 148410.169295921)	NULL	7.18e-05	0.366137	c(rho = 0)	two.sided	Spearman's rank correlation rho	X[[i]] and TNBC_PC_genes_T$`SOX9-AS1`
IRF6	c(S = 148422)	NULL	8.06e-05	0.366086	c(rho = 0)	two.sided	Spearman's rank correlation rho	X[[i]] and TNBC_PC_genes_T$`SOX9-AS1`
ZNF169	c(S = 148422)	NULL	8.06e-05	0.366086	c(rho = 0)	two.sided	Spearman's rank correlation rho	X[[i]] and TNBC_PC_genes_T$`SOX9-AS1`
GAS8	c(S = 148432)	NULL	8.08e-05	0.366044	c(rho = 0)	two.sided	Spearman's rank correlation rho	X[[i]] and TNBC_PC_genes_T$`SOX9-AS1`
ZNF112	c(S = 148494)	NULL	8.18e-05	0.365779	c(rho = 0)	two.sided	Spearman's rank correlation rho	X[[i]] and TNBC_PC_genes_T$`SOX9-AS1`
CEACAM1	c(S = 148512)	NULL	8.21e-05	0.365702	c(rho = 0)	two.sided	Spearman's rank correlation rho	X[[i]] and TNBC_PC_genes_T$`SOX9-AS1`
NUP160	c(S = 148548)	NULL	8.27e-05	0.365548	c(rho = 0)	two.sided	Spearman's rank correlation rho	X[[i]] and TNBC_PC_genes_T$`SOX9-AS1`
SIX3	c(S = 148584.817304314)	NULL	7.45e-05	0.365391	c(rho = 0)	two.sided	Spearman's rank correlation rho	X[[i]] and TNBC_PC_genes_T$`SOX9-AS1`
LTO1	c(S = 148594)	NULL	8.35e-05	0.365352	c(rho = 0)	two.sided	Spearman's rank correlation rho	X[[i]] and TNBC_PC_genes_T$`SOX9-AS1`
ZNF155	c(S = 148612)	NULL	8.38e-05	0.365275	c(rho = 0)	two.sided	Spearman's rank correlation rho	X[[i]] and TNBC_PC_genes_T$`SOX9-AS1`
SLC35B2	c(S = 148624)	NULL	8.4e-05	0.365224	c(rho = 0)	two.sided	Spearman's rank correlation rho	X[[i]] and TNBC_PC_genes_T$`SOX9-AS1`
HS3ST1	c(S = 148634)	NULL	8.42e-05	0.365181	c(rho = 0)	two.sided	Spearman's rank correlation rho	X[[i]] and TNBC_PC_genes_T$`SOX9-AS1`
MAPK4	c(S = 148634)	NULL	8.42e-05	0.365181	c(rho = 0)	two.sided	Spearman's rank correlation rho	X[[i]] and TNBC_PC_genes_T$`SOX9-AS1`
WDR43	c(S = 148642)	NULL	8.43e-05	0.365147	c(rho = 0)	two.sided	Spearman's rank correlation rho	X[[i]] and TNBC_PC_genes_T$`SOX9-AS1`
TMEM200C	c(S = 148648)	NULL	8.44e-05	0.365121	c(rho = 0)	two.sided	Spearman's rank correlation rho	X[[i]] and TNBC_PC_genes_T$`SOX9-AS1`
POFUT2	c(S = 148654)	NULL	8.45e-05	0.365096	c(rho = 0)	two.sided	Spearman's rank correlation rho	X[[i]] and TNBC_PC_genes_T$`SOX9-AS1`
STK38	c(S = 148662)	NULL	8.47e-05	0.365061	c(rho = 0)	two.sided	Spearman's rank correlation rho	X[[i]] and TNBC_PC_genes_T$`SOX9-AS1`
MPL	c(S = 148676.817500782)	NULL	7.59e-05	0.364998	c(rho = 0)	two.sided	Spearman's rank correlation rho	X[[i]] and TNBC_PC_genes_T$`SOX9-AS1`
TYW5	c(S = 148702)	NULL	8.53e-05	0.36489	c(rho = 0)	two.sided	Spearman's rank correlation rho	X[[i]] and TNBC_PC_genes_T$`SOX9-AS1`
SAYSD1	c(S = 148712)	NULL	8.55e-05	0.364848	c(rho = 0)	two.sided	Spearman's rank correlation rho	X[[i]] and TNBC_PC_genes_T$`SOX9-AS1`
RAD52	c(S = 148714)	NULL	8.56e-05	0.364839	c(rho = 0)	two.sided	Spearman's rank correlation rho	X[[i]] and TNBC_PC_genes_T$`SOX9-AS1`
FXYD6	c(S = 148772)	NULL	8.66e-05	0.364592	c(rho = 0)	two.sided	Spearman's rank correlation rho	X[[i]] and TNBC_PC_genes_T$`SOX9-AS1`
MSH5	c(S = 148800)	NULL	8.71e-05	0.364472	c(rho = 0)	two.sided	Spearman's rank correlation rho	X[[i]] and TNBC_PC_genes_T$`SOX9-AS1`
AC004691.2	c(S = 148806.941086714)	NULL	7.8e-05	0.364442	c(rho = 0)	two.sided	Spearman's rank correlation rho	X[[i]] and TNBC_PC_genes_T$`SOX9-AS1`
GRB2	c(S = 148816)	NULL	8.73e-05	0.364404	c(rho = 0)	two.sided	Spearman's rank correlation rho	X[[i]] and TNBC_PC_genes_T$`SOX9-AS1`
MBD5	c(S = 148852)	NULL	8.8e-05	0.36425	c(rho = 0)	two.sided	Spearman's rank correlation rho	X[[i]] and TNBC_PC_genes_T$`SOX9-AS1`
ARSJ	c(S = 148878)	NULL	8.84e-05	0.364139	c(rho = 0)	two.sided	Spearman's rank correlation rho	X[[i]] and TNBC_PC_genes_T$`SOX9-AS1`
C6orf132	c(S = 148894)	NULL	8.87e-05	0.36407	c(rho = 0)	two.sided	Spearman's rank correlation rho	X[[i]] and TNBC_PC_genes_T$`SOX9-AS1`
GLG1	c(S = 148906)	NULL	8.89e-05	0.364019	c(rho = 0)	two.sided	Spearman's rank correlation rho	X[[i]] and TNBC_PC_genes_T$`SOX9-AS1`
MYH14	c(S = 148906)	NULL	8.89e-05	0.364019	c(rho = 0)	two.sided	Spearman's rank correlation rho	X[[i]] and TNBC_PC_genes_T$`SOX9-AS1`
ZNF829	c(S = 148950)	NULL	8.97e-05	0.363831	c(rho = 0)	two.sided	Spearman's rank correlation rho	X[[i]] and TNBC_PC_genes_T$`SOX9-AS1`
CMTR1	c(S = 148966)	NULL	9e-05	0.363763	c(rho = 0)	two.sided	Spearman's rank correlation rho	X[[i]] and TNBC_PC_genes_T$`SOX9-AS1`
PRSS16	c(S = 148976)	NULL	9.02e-05	0.36372	c(rho = 0)	two.sided	Spearman's rank correlation rho	X[[i]] and TNBC_PC_genes_T$`SOX9-AS1`
C5orf34	c(S = 149052)	NULL	9.16e-05	0.363396	c(rho = 0)	two.sided	Spearman's rank correlation rho	X[[i]] and TNBC_PC_genes_T$`SOX9-AS1`
TOMM34	c(S = 149156)	NULL	9.35e-05	0.362951	c(rho = 0)	two.sided	Spearman's rank correlation rho	X[[i]] and TNBC_PC_genes_T$`SOX9-AS1`
KANK4	c(S = 149186)	NULL	9.41e-05	0.362823	c(rho = 0)	two.sided	Spearman's rank correlation rho	X[[i]] and TNBC_PC_genes_T$`SOX9-AS1`
ETV5	c(S = 149230)	NULL	9.49e-05	0.362635	c(rho = 0)	two.sided	Spearman's rank correlation rho	X[[i]] and TNBC_PC_genes_T$`SOX9-AS1`
DZIP1	c(S = 149258)	NULL	9.55e-05	0.362516	c(rho = 0)	two.sided	Spearman's rank correlation rho	X[[i]] and TNBC_PC_genes_T$`SOX9-AS1`
ZFP28	c(S = 149264)	NULL	9.56e-05	0.36249	c(rho = 0)	two.sided	Spearman's rank correlation rho	X[[i]] and TNBC_PC_genes_T$`SOX9-AS1`
CERK	c(S = 149278)	NULL	9.59e-05	0.36243	c(rho = 0)	two.sided	Spearman's rank correlation rho	X[[i]] and TNBC_PC_genes_T$`SOX9-AS1`
NAB1	c(S = 149294)	NULL	9.62e-05	0.362362	c(rho = 0)	two.sided	Spearman's rank correlation rho	X[[i]] and TNBC_PC_genes_T$`SOX9-AS1`
ZDHHC18	c(S = 149336)	NULL	9.7e-05	0.362183	c(rho = 0)	two.sided	Spearman's rank correlation rho	X[[i]] and TNBC_PC_genes_T$`SOX9-AS1`
MUC5B	c(S = 149380)	NULL	9.78e-05	0.361995	c(rho = 0)	two.sided	Spearman's rank correlation rho	X[[i]] and TNBC_PC_genes_T$`SOX9-AS1`
STK32A	c(S = 149393.819031948)	NULL	8.81e-05	0.361936	c(rho = 0)	two.sided	Spearman's rank correlation rho	X[[i]] and TNBC_PC_genes_T$`SOX9-AS1`
ART3	c(S = 149418)	NULL	9.86e-05	0.361832	c(rho = 0)	two.sided	Spearman's rank correlation rho	X[[i]] and TNBC_PC_genes_T$`SOX9-AS1`
ZNF789	c(S = 149420)	NULL	9.86e-05	0.361824	c(rho = 0)	two.sided	Spearman's rank correlation rho	X[[i]] and TNBC_PC_genes_T$`SOX9-AS1`
RASAL1	c(S = 149432)	NULL	9.89e-05	0.361773	c(rho = 0)	two.sided	Spearman's rank correlation rho	X[[i]] and TNBC_PC_genes_T$`SOX9-AS1`
ULBP3	c(S = 149438)	NULL	9.9e-05	0.361747	c(rho = 0)	two.sided	Spearman's rank correlation rho	X[[i]] and TNBC_PC_genes_T$`SOX9-AS1`
GORAB	c(S = 149444)	NULL	9.91e-05	0.361721	c(rho = 0)	two.sided	Spearman's rank correlation rho	X[[i]] and TNBC_PC_genes_T$`SOX9-AS1`
ZNF585B	c(S = 149452)	NULL	9.93e-05	0.361687	c(rho = 0)	two.sided	Spearman's rank correlation rho	X[[i]] and TNBC_PC_genes_T$`SOX9-AS1`
CC2D2A	c(S = 149456)	NULL	9.93e-05	0.36167	c(rho = 0)	two.sided	Spearman's rank correlation rho	X[[i]] and TNBC_PC_genes_T$`SOX9-AS1`
DCAF17	c(S = 149460)	NULL	9.94e-05	0.361653	c(rho = 0)	two.sided	Spearman's rank correlation rho	X[[i]] and TNBC_PC_genes_T$`SOX9-AS1`
ACCS	c(S = 149466)	NULL	9.95e-05	0.361627	c(rho = 0)	two.sided	Spearman's rank correlation rho	X[[i]] and TNBC_PC_genes_T$`SOX9-AS1`
WDPCP	c(S = 149466)	NULL	9.95e-05	0.361627	c(rho = 0)	two.sided	Spearman's rank correlation rho	X[[i]] and TNBC_PC_genes_T$`SOX9-AS1`
TMEM213	c(S = 149474.671931639)	NULL	8.96e-05	0.36159	c(rho = 0)	two.sided	Spearman's rank correlation rho	X[[i]] and TNBC_PC_genes_T$`SOX9-AS1`
TAF1C	c(S = 149506)	NULL	0.000100333	0.361457	c(rho = 0)	two.sided	Spearman's rank correlation rho	X[[i]] and TNBC_PC_genes_T$`SOX9-AS1`
MTNR1A	c(S = 149523.533118629)	NULL	9.05e-05	0.361382	c(rho = 0)	two.sided	Spearman's rank correlation rho	X[[i]] and TNBC_PC_genes_T$`SOX9-AS1`
SPTBN5	c(S = 149544)	NULL	0.000101099	0.361294	c(rho = 0)	two.sided	Spearman's rank correlation rho	X[[i]] and TNBC_PC_genes_T$`SOX9-AS1`
CCSER1	c(S = 149552)	NULL	0.000101261	0.36126	c(rho = 0)	two.sided	Spearman's rank correlation rho	X[[i]] and TNBC_PC_genes_T$`SOX9-AS1`
CDK19	c(S = 149556)	NULL	0.000101342	0.361243	c(rho = 0)	two.sided	Spearman's rank correlation rho	X[[i]] and TNBC_PC_genes_T$`SOX9-AS1`
COL2A1	c(S = 149566)	NULL	0.000101545	0.3612	c(rho = 0)	two.sided	Spearman's rank correlation rho	X[[i]] and TNBC_PC_genes_T$`SOX9-AS1`
FAM222B	c(S = 149572)	NULL	0.000101667	0.361175	c(rho = 0)	two.sided	Spearman's rank correlation rho	X[[i]] and TNBC_PC_genes_T$`SOX9-AS1`
ERC1	c(S = 149592)	NULL	0.000102074	0.361089	c(rho = 0)	two.sided	Spearman's rank correlation rho	X[[i]] and TNBC_PC_genes_T$`SOX9-AS1`
UNC119B	c(S = 149620)	NULL	0.000102647	0.36097	c(rho = 0)	two.sided	Spearman's rank correlation rho	X[[i]] and TNBC_PC_genes_T$`SOX9-AS1`
FOXI3	c(S = 149638.292598171)	NULL	9.27e-05	0.360892	c(rho = 0)	two.sided	Spearman's rank correlation rho	X[[i]] and TNBC_PC_genes_T$`SOX9-AS1`
PRR27	c(S = 149675.103839107)	NULL	9.34e-05	0.360734	c(rho = 0)	two.sided	Spearman's rank correlation rho	X[[i]] and TNBC_PC_genes_T$`SOX9-AS1`
PHETA2	c(S = 149684)	NULL	0.000103967	0.360696	c(rho = 0)	two.sided	Spearman's rank correlation rho	X[[i]] and TNBC_PC_genes_T$`SOX9-AS1`
FBN3	c(S = 149710)	NULL	0.000104508	0.360585	c(rho = 0)	two.sided	Spearman's rank correlation rho	X[[i]] and TNBC_PC_genes_T$`SOX9-AS1`
NT5DC4	c(S = 149710)	NULL	0.000104508	0.360585	c(rho = 0)	two.sided	Spearman's rank correlation rho	X[[i]] and TNBC_PC_genes_T$`SOX9-AS1`
C9orf135	c(S = 149738.512582282)	NULL	9.46e-05	0.360464	c(rho = 0)	two.sided	Spearman's rank correlation rho	X[[i]] and TNBC_PC_genes_T$`SOX9-AS1`
AMMECR1L	c(S = 149762)	NULL	0.000105598	0.360363	c(rho = 0)	two.sided	Spearman's rank correlation rho	X[[i]] and TNBC_PC_genes_T$`SOX9-AS1`
DPYSL2	c(S = 149764)	NULL	0.00010564	0.360355	c(rho = 0)	two.sided	Spearman's rank correlation rho	X[[i]] and TNBC_PC_genes_T$`SOX9-AS1`
CPT1B	c(S = 149782)	NULL	0.00010602	0.360278	c(rho = 0)	two.sided	Spearman's rank correlation rho	X[[i]] and TNBC_PC_genes_T$`SOX9-AS1`
TP53TG5	c(S = 149818)	NULL	0.000106784	0.360124	c(rho = 0)	two.sided	Spearman's rank correlation rho	X[[i]] and TNBC_PC_genes_T$`SOX9-AS1`
ZHX2	c(S = 149844)	NULL	0.000107338	0.360013	c(rho = 0)	two.sided	Spearman's rank correlation rho	X[[i]] and TNBC_PC_genes_T$`SOX9-AS1`
UCK2	c(S = 149872)	NULL	0.000107938	0.359893	c(rho = 0)	two.sided	Spearman's rank correlation rho	X[[i]] and TNBC_PC_genes_T$`SOX9-AS1`
MIOX	c(S = 149873.200539447)	NULL	9.72e-05	0.359888	c(rho = 0)	two.sided	Spearman's rank correlation rho	X[[i]] and TNBC_PC_genes_T$`SOX9-AS1`
TMEM131L	c(S = 149880)	NULL	0.000108111	0.359859	c(rho = 0)	two.sided	Spearman's rank correlation rho	X[[i]] and TNBC_PC_genes_T$`SOX9-AS1`
ALS2	c(S = 149882)	NULL	0.000108154	0.359851	c(rho = 0)	two.sided	Spearman's rank correlation rho	X[[i]] and TNBC_PC_genes_T$`SOX9-AS1`
MAN2A2	c(S = 149890)	NULL	0.000108326	0.359817	c(rho = 0)	two.sided	Spearman's rank correlation rho	X[[i]] and TNBC_PC_genes_T$`SOX9-AS1`
PON1	c(S = 149952.897634377)	NULL	9.88e-05	0.359548	c(rho = 0)	two.sided	Spearman's rank correlation rho	X[[i]] and TNBC_PC_genes_T$`SOX9-AS1`
DNAJC6	c(S = 149970)	NULL	0.000110064	0.359475	c(rho = 0)	two.sided	Spearman's rank correlation rho	X[[i]] and TNBC_PC_genes_T$`SOX9-AS1`
RABGAP1L	c(S = 149984)	NULL	0.000110371	0.359415	c(rho = 0)	two.sided	Spearman's rank correlation rho	X[[i]] and TNBC_PC_genes_T$`SOX9-AS1`
CHERP	c(S = 149996)	NULL	0.000110635	0.359364	c(rho = 0)	two.sided	Spearman's rank correlation rho	X[[i]] and TNBC_PC_genes_T$`SOX9-AS1`
PRELP	c(S = 150050)	NULL	0.000111829	0.359133	c(rho = 0)	two.sided	Spearman's rank correlation rho	X[[i]] and TNBC_PC_genes_T$`SOX9-AS1`
PIM1	c(S = 150058)	NULL	0.000112006	0.359099	c(rho = 0)	two.sided	Spearman's rank correlation rho	X[[i]] and TNBC_PC_genes_T$`SOX9-AS1`
MRTFA	c(S = 150070)	NULL	0.000112274	0.359048	c(rho = 0)	two.sided	Spearman's rank correlation rho	X[[i]] and TNBC_PC_genes_T$`SOX9-AS1`
TRIM59	c(S = 150080)	NULL	0.000112497	0.359005	c(rho = 0)	two.sided	Spearman's rank correlation rho	X[[i]] and TNBC_PC_genes_T$`SOX9-AS1`
TAL2	c(S = 150085.518533391)	NULL	0.000101547	0.358981	c(rho = 0)	two.sided	Spearman's rank correlation rho	X[[i]] and TNBC_PC_genes_T$`SOX9-AS1`
MED26	c(S = 150092)	NULL	0.000112765	0.358954	c(rho = 0)	two.sided	Spearman's rank correlation rho	X[[i]] and TNBC_PC_genes_T$`SOX9-AS1`
MXRA7	c(S = 150100)	NULL	0.000112945	0.35892	c(rho = 0)	two.sided	Spearman's rank correlation rho	X[[i]] and TNBC_PC_genes_T$`SOX9-AS1`
FAM91A1	c(S = 150142)	NULL	0.00011389	0.35874	c(rho = 0)	two.sided	Spearman's rank correlation rho	X[[i]] and TNBC_PC_genes_T$`SOX9-AS1`
KRT14	c(S = 150176)	NULL	0.000114661	0.358595	c(rho = 0)	two.sided	Spearman's rank correlation rho	X[[i]] and TNBC_PC_genes_T$`SOX9-AS1`
ZNF527	c(S = 150232)	NULL	0.000115941	0.358356	c(rho = 0)	two.sided	Spearman's rank correlation rho	X[[i]] and TNBC_PC_genes_T$`SOX9-AS1`
ZNF223	c(S = 150238)	NULL	0.000116079	0.35833	c(rho = 0)	two.sided	Spearman's rank correlation rho	X[[i]] and TNBC_PC_genes_T$`SOX9-AS1`
ZDHHC7	c(S = 150242)	NULL	0.000116171	0.358313	c(rho = 0)	two.sided	Spearman's rank correlation rho	X[[i]] and TNBC_PC_genes_T$`SOX9-AS1`
CEP152	c(S = 150246)	NULL	0.000116263	0.358296	c(rho = 0)	two.sided	Spearman's rank correlation rho	X[[i]] and TNBC_PC_genes_T$`SOX9-AS1`
UBE2O	c(S = 150246)	NULL	0.000116263	0.358296	c(rho = 0)	two.sided	Spearman's rank correlation rho	X[[i]] and TNBC_PC_genes_T$`SOX9-AS1`
HSPA4L	c(S = 150262)	NULL	0.000116632	0.358228	c(rho = 0)	two.sided	Spearman's rank correlation rho	X[[i]] and TNBC_PC_genes_T$`SOX9-AS1`
TBC1D22B	c(S = 150270)	NULL	0.000116817	0.358194	c(rho = 0)	two.sided	Spearman's rank correlation rho	X[[i]] and TNBC_PC_genes_T$`SOX9-AS1`
CD302	c(S = 150278)	NULL	0.000117002	0.358159	c(rho = 0)	two.sided	Spearman's rank correlation rho	X[[i]] and TNBC_PC_genes_T$`SOX9-AS1`
KLF13	c(S = 150302)	NULL	0.00011756	0.358057	c(rho = 0)	two.sided	Spearman's rank correlation rho	X[[i]] and TNBC_PC_genes_T$`SOX9-AS1`
GVQW3	c(S = 150324)	NULL	0.000118073	0.357963	c(rho = 0)	two.sided	Spearman's rank correlation rho	X[[i]] and TNBC_PC_genes_T$`SOX9-AS1`
PDGFRL	c(S = 150340)	NULL	0.000118447	0.357895	c(rho = 0)	two.sided	Spearman's rank correlation rho	X[[i]] and TNBC_PC_genes_T$`SOX9-AS1`
ANKS6	c(S = 150354)	NULL	0.000118776	0.357835	c(rho = 0)	two.sided	Spearman's rank correlation rho	X[[i]] and TNBC_PC_genes_T$`SOX9-AS1`
PLEKHM3	c(S = 150358)	NULL	0.00011887	0.357818	c(rho = 0)	two.sided	Spearman's rank correlation rho	X[[i]] and TNBC_PC_genes_T$`SOX9-AS1`
DIP2A	c(S = 150374)	NULL	0.000119247	0.357749	c(rho = 0)	two.sided	Spearman's rank correlation rho	X[[i]] and TNBC_PC_genes_T$`SOX9-AS1`
WDR88	c(S = 150386)	NULL	0.00011953	0.357698	c(rho = 0)	two.sided	Spearman's rank correlation rho	X[[i]] and TNBC_PC_genes_T$`SOX9-AS1`
ABCA13	c(S = 150412)	NULL	0.000120146	0.357587	c(rho = 0)	two.sided	Spearman's rank correlation rho	X[[i]] and TNBC_PC_genes_T$`SOX9-AS1`
FUT1	c(S = 150442)	NULL	0.000120861	0.357459	c(rho = 0)	two.sided	Spearman's rank correlation rho	X[[i]] and TNBC_PC_genes_T$`SOX9-AS1`
ANKRD27	c(S = 150454)	NULL	0.000121148	0.357408	c(rho = 0)	two.sided	Spearman's rank correlation rho	X[[i]] and TNBC_PC_genes_T$`SOX9-AS1`
SLC12A7	c(S = 150462)	NULL	0.00012134	0.357373	c(rho = 0)	two.sided	Spearman's rank correlation rho	X[[i]] and TNBC_PC_genes_T$`SOX9-AS1`
TIA1	c(S = 150462)	NULL	0.00012134	0.357373	c(rho = 0)	two.sided	Spearman's rank correlation rho	X[[i]] and TNBC_PC_genes_T$`SOX9-AS1`
KRT81	c(S = 150494)	NULL	0.000122109	0.357237	c(rho = 0)	two.sided	Spearman's rank correlation rho	X[[i]] and TNBC_PC_genes_T$`SOX9-AS1`
PRMT3	c(S = 150500)	NULL	0.000122254	0.357211	c(rho = 0)	two.sided	Spearman's rank correlation rho	X[[i]] and TNBC_PC_genes_T$`SOX9-AS1`
GAS1	c(S = 150520)	NULL	0.000122738	0.357126	c(rho = 0)	two.sided	Spearman's rank correlation rho	X[[i]] and TNBC_PC_genes_T$`SOX9-AS1`
ZNF512	c(S = 150534)	NULL	0.000123077	0.357066	c(rho = 0)	two.sided	Spearman's rank correlation rho	X[[i]] and TNBC_PC_genes_T$`SOX9-AS1`
CA3	c(S = 150544)	NULL	0.00012332	0.357023	c(rho = 0)	two.sided	Spearman's rank correlation rho	X[[i]] and TNBC_PC_genes_T$`SOX9-AS1`
SLFN12	c(S = 150570)	NULL	0.000123955	0.356912	c(rho = 0)	two.sided	Spearman's rank correlation rho	X[[i]] and TNBC_PC_genes_T$`SOX9-AS1`
MAPK8IP3	c(S = 150576)	NULL	0.000124102	0.356887	c(rho = 0)	two.sided	Spearman's rank correlation rho	X[[i]] and TNBC_PC_genes_T$`SOX9-AS1`
OTUD3	c(S = 150590)	NULL	0.000124445	0.356827	c(rho = 0)	two.sided	Spearman's rank correlation rho	X[[i]] and TNBC_PC_genes_T$`SOX9-AS1`
RUBCNL	c(S = 150612)	NULL	0.000124986	0.356733	c(rho = 0)	two.sided	Spearman's rank correlation rho	X[[i]] and TNBC_PC_genes_T$`SOX9-AS1`
TMEM104	c(S = 150614)	NULL	0.000125035	0.356724	c(rho = 0)	two.sided	Spearman's rank correlation rho	X[[i]] and TNBC_PC_genes_T$`SOX9-AS1`
TLK2	c(S = 150638)	NULL	0.000125628	0.356622	c(rho = 0)	two.sided	Spearman's rank correlation rho	X[[i]] and TNBC_PC_genes_T$`SOX9-AS1`
SLC7A6OS	c(S = 150648)	NULL	0.000125876	0.356579	c(rho = 0)	two.sided	Spearman's rank correlation rho	X[[i]] and TNBC_PC_genes_T$`SOX9-AS1`
PCDHGC4	c(S = 150666)	NULL	0.000126323	0.356502	c(rho = 0)	two.sided	Spearman's rank correlation rho	X[[i]] and TNBC_PC_genes_T$`SOX9-AS1`
TMEM63A	c(S = 150670)	NULL	0.000126423	0.356485	c(rho = 0)	two.sided	Spearman's rank correlation rho	X[[i]] and TNBC_PC_genes_T$`SOX9-AS1`
MAP7D3	c(S = 150688)	NULL	0.000126872	0.356408	c(rho = 0)	two.sided	Spearman's rank correlation rho	X[[i]] and TNBC_PC_genes_T$`SOX9-AS1`
RNF138	c(S = 150704)	NULL	0.000127272	0.35634	c(rho = 0)	two.sided	Spearman's rank correlation rho	X[[i]] and TNBC_PC_genes_T$`SOX9-AS1`
AC040160.1	c(S = 150764)	NULL	0.000128785	0.356084	c(rho = 0)	two.sided	Spearman's rank correlation rho	X[[i]] and TNBC_PC_genes_T$`SOX9-AS1`
FDCSP	c(S = 150788)	NULL	0.000129394	0.355981	c(rho = 0)	two.sided	Spearman's rank correlation rho	X[[i]] and TNBC_PC_genes_T$`SOX9-AS1`
OARD1	c(S = 150794)	NULL	0.000129547	0.355956	c(rho = 0)	two.sided	Spearman's rank correlation rho	X[[i]] and TNBC_PC_genes_T$`SOX9-AS1`
RANBP17	c(S = 150798)	NULL	0.000129649	0.355938	c(rho = 0)	two.sided	Spearman's rank correlation rho	X[[i]] and TNBC_PC_genes_T$`SOX9-AS1`
OGT	c(S = 150844)	NULL	0.000130827	0.355742	c(rho = 0)	two.sided	Spearman's rank correlation rho	X[[i]] and TNBC_PC_genes_T$`SOX9-AS1`
ARL10	c(S = 150864)	NULL	0.000131342	0.355657	c(rho = 0)	two.sided	Spearman's rank correlation rho	X[[i]] and TNBC_PC_genes_T$`SOX9-AS1`
NEMP2	c(S = 150878)	NULL	0.000131704	0.355597	c(rho = 0)	two.sided	Spearman's rank correlation rho	X[[i]] and TNBC_PC_genes_T$`SOX9-AS1`
ARL16	c(S = 150884)	NULL	0.000131859	0.355571	c(rho = 0)	two.sided	Spearman's rank correlation rho	X[[i]] and TNBC_PC_genes_T$`SOX9-AS1`
SLC35G1	c(S = 150896)	NULL	0.000132171	0.35552	c(rho = 0)	two.sided	Spearman's rank correlation rho	X[[i]] and TNBC_PC_genes_T$`SOX9-AS1`
MYBPC1	c(S = 150896)	NULL	0.000132171	0.35552	c(rho = 0)	two.sided	Spearman's rank correlation rho	X[[i]] and TNBC_PC_genes_T$`SOX9-AS1`
CHKB-CPT1B	c(S = 150908)	NULL	0.000132482	0.355469	c(rho = 0)	two.sided	Spearman's rank correlation rho	X[[i]] and TNBC_PC_genes_T$`SOX9-AS1`
FGFR1OP2	c(S = 150922)	NULL	0.000132847	0.355409	c(rho = 0)	two.sided	Spearman's rank correlation rho	X[[i]] and TNBC_PC_genes_T$`SOX9-AS1`
RECQL5	c(S = 150926)	NULL	0.000132952	0.355392	c(rho = 0)	two.sided	Spearman's rank correlation rho	X[[i]] and TNBC_PC_genes_T$`SOX9-AS1`
TAF8	c(S = 150932)	NULL	0.000133108	0.355366	c(rho = 0)	two.sided	Spearman's rank correlation rho	X[[i]] and TNBC_PC_genes_T$`SOX9-AS1`
DDX17	c(S = 150938)	NULL	0.000133265	0.35534	c(rho = 0)	two.sided	Spearman's rank correlation rho	X[[i]] and TNBC_PC_genes_T$`SOX9-AS1`
TASOR2	c(S = 150938)	NULL	0.000133265	0.35534	c(rho = 0)	two.sided	Spearman's rank correlation rho	X[[i]] and TNBC_PC_genes_T$`SOX9-AS1`
VIT	c(S = 150950)	NULL	0.000133579	0.355289	c(rho = 0)	two.sided	Spearman's rank correlation rho	X[[i]] and TNBC_PC_genes_T$`SOX9-AS1`
FAM76B	c(S = 150952)	NULL	0.000133632	0.355281	c(rho = 0)	two.sided	Spearman's rank correlation rho	X[[i]] and TNBC_PC_genes_T$`SOX9-AS1`
SLC5A3	c(S = 150952)	NULL	0.000133632	0.355281	c(rho = 0)	two.sided	Spearman's rank correlation rho	X[[i]] and TNBC_PC_genes_T$`SOX9-AS1`
RNF169	c(S = 151040)	NULL	0.000135959	0.354905	c(rho = 0)	two.sided	Spearman's rank correlation rho	X[[i]] and TNBC_PC_genes_T$`SOX9-AS1`
DOCK7	c(S = 151042)	NULL	0.000136012	0.354896	c(rho = 0)	two.sided	Spearman's rank correlation rho	X[[i]] and TNBC_PC_genes_T$`SOX9-AS1`
SORT1	c(S = 151050)	NULL	0.000136226	0.354862	c(rho = 0)	two.sided	Spearman's rank correlation rho	X[[i]] and TNBC_PC_genes_T$`SOX9-AS1`
ESYT3	c(S = 151076)	NULL	0.000136922	0.354751	c(rho = 0)	two.sided	Spearman's rank correlation rho	X[[i]] and TNBC_PC_genes_T$`SOX9-AS1`
FAM126A	c(S = 151156)	NULL	0.000139084	0.354409	c(rho = 0)	two.sided	Spearman's rank correlation rho	X[[i]] and TNBC_PC_genes_T$`SOX9-AS1`
MARVELD1	c(S = 151168)	NULL	0.000139411	0.354358	c(rho = 0)	two.sided	Spearman's rank correlation rho	X[[i]] and TNBC_PC_genes_T$`SOX9-AS1`
HNF4G	c(S = 151182)	NULL	0.000139793	0.354298	c(rho = 0)	two.sided	Spearman's rank correlation rho	X[[i]] and TNBC_PC_genes_T$`SOX9-AS1`
ADH6	c(S = 151206)	NULL	0.000140451	0.354196	c(rho = 0)	two.sided	Spearman's rank correlation rho	X[[i]] and TNBC_PC_genes_T$`SOX9-AS1`
TAF1A	c(S = 151208)	NULL	0.000140506	0.354187	c(rho = 0)	two.sided	Spearman's rank correlation rho	X[[i]] and TNBC_PC_genes_T$`SOX9-AS1`
PRR3	c(S = 151232)	NULL	0.000141167	0.354085	c(rho = 0)	two.sided	Spearman's rank correlation rho	X[[i]] and TNBC_PC_genes_T$`SOX9-AS1`
TRAM1L1	c(S = 151320)	NULL	0.000143616	0.353709	c(rho = 0)	two.sided	Spearman's rank correlation rho	X[[i]] and TNBC_PC_genes_T$`SOX9-AS1`
MBTPS1	c(S = 151346)	NULL	0.000144347	0.353598	c(rho = 0)	two.sided	Spearman's rank correlation rho	X[[i]] and TNBC_PC_genes_T$`SOX9-AS1`
MTR	c(S = 151368)	NULL	0.000144968	0.353504	c(rho = 0)	two.sided	Spearman's rank correlation rho	X[[i]] and TNBC_PC_genes_T$`SOX9-AS1`
KCTD14	c(S = 151398)	NULL	0.00014582	0.353376	c(rho = 0)	two.sided	Spearman's rank correlation rho	X[[i]] and TNBC_PC_genes_T$`SOX9-AS1`
PHTF1	c(S = 151434)	NULL	0.000146847	0.353222	c(rho = 0)	two.sided	Spearman's rank correlation rho	X[[i]] and TNBC_PC_genes_T$`SOX9-AS1`
LIX1	c(S = 151453.485715919)	NULL	0.000133911	0.353139	c(rho = 0)	two.sided	Spearman's rank correlation rho	X[[i]] and TNBC_PC_genes_T$`SOX9-AS1`
SIKE1	c(S = 151458)	NULL	0.000147536	0.35312	c(rho = 0)	two.sided	Spearman's rank correlation rho	X[[i]] and TNBC_PC_genes_T$`SOX9-AS1`
TMEM231	c(S = 151494)	NULL	0.000148575	0.352966	c(rho = 0)	two.sided	Spearman's rank correlation rho	X[[i]] and TNBC_PC_genes_T$`SOX9-AS1`
NR4A1	c(S = 151548)	NULL	0.000150146	0.352735	c(rho = 0)	two.sided	Spearman's rank correlation rho	X[[i]] and TNBC_PC_genes_T$`SOX9-AS1`
RAD21	c(S = 151548)	NULL	0.000150146	0.352735	c(rho = 0)	two.sided	Spearman's rank correlation rho	X[[i]] and TNBC_PC_genes_T$`SOX9-AS1`
RAB23	c(S = 151598)	NULL	0.000151614	0.352522	c(rho = 0)	two.sided	Spearman's rank correlation rho	X[[i]] and TNBC_PC_genes_T$`SOX9-AS1`
LRP5	c(S = 151672)	NULL	0.000153812	0.352206	c(rho = 0)	two.sided	Spearman's rank correlation rho	X[[i]] and TNBC_PC_genes_T$`SOX9-AS1`
CUL9	c(S = 151676)	NULL	0.000153932	0.352188	c(rho = 0)	two.sided	Spearman's rank correlation rho	X[[i]] and TNBC_PC_genes_T$`SOX9-AS1`
LMAN1	c(S = 151688)	NULL	0.000154291	0.352137	c(rho = 0)	two.sided	Spearman's rank correlation rho	X[[i]] and TNBC_PC_genes_T$`SOX9-AS1`
ZFP3	c(S = 151698)	NULL	0.000154592	0.352095	c(rho = 0)	two.sided	Spearman's rank correlation rho	X[[i]] and TNBC_PC_genes_T$`SOX9-AS1`
ZNF330	c(S = 151700)	NULL	0.000154652	0.352086	c(rho = 0)	two.sided	Spearman's rank correlation rho	X[[i]] and TNBC_PC_genes_T$`SOX9-AS1`
CHST5	c(S = 151739.279900071)	NULL	0.000141784	0.351918	c(rho = 0)	two.sided	Spearman's rank correlation rho	X[[i]] and TNBC_PC_genes_T$`SOX9-AS1`
TOB2	c(S = 151842)	NULL	0.000158974	0.351479	c(rho = 0)	two.sided	Spearman's rank correlation rho	X[[i]] and TNBC_PC_genes_T$`SOX9-AS1`
TTC13	c(S = 151854)	NULL	0.000159345	0.351428	c(rho = 0)	two.sided	Spearman's rank correlation rho	X[[i]] and TNBC_PC_genes_T$`SOX9-AS1`
AQP5	c(S = 151872)	NULL	0.000159902	0.351351	c(rho = 0)	two.sided	Spearman's rank correlation rho	X[[i]] and TNBC_PC_genes_T$`SOX9-AS1`
UBXN2A	c(S = 151874)	NULL	0.000159964	0.351343	c(rho = 0)	two.sided	Spearman's rank correlation rho	X[[i]] and TNBC_PC_genes_T$`SOX9-AS1`
RBM12B	c(S = 151894)	NULL	0.000160585	0.351257	c(rho = 0)	two.sided	Spearman's rank correlation rho	X[[i]] and TNBC_PC_genes_T$`SOX9-AS1`
UXS1	c(S = 151916)	NULL	0.000161271	0.351163	c(rho = 0)	two.sided	Spearman's rank correlation rho	X[[i]] and TNBC_PC_genes_T$`SOX9-AS1`
GASK1A	c(S = 151916)	NULL	0.000161271	0.351163	c(rho = 0)	two.sided	Spearman's rank correlation rho	X[[i]] and TNBC_PC_genes_T$`SOX9-AS1`
PRSS53	c(S = 151920)	NULL	0.000161396	0.351146	c(rho = 0)	two.sided	Spearman's rank correlation rho	X[[i]] and TNBC_PC_genes_T$`SOX9-AS1`
MORC2	c(S = 151932)	NULL	0.000161772	0.351095	c(rho = 0)	two.sided	Spearman's rank correlation rho	X[[i]] and TNBC_PC_genes_T$`SOX9-AS1`
CMTM1	c(S = 151954)	NULL	0.000162463	0.351001	c(rho = 0)	two.sided	Spearman's rank correlation rho	X[[i]] and TNBC_PC_genes_T$`SOX9-AS1`
DYRK1A	c(S = 152026)	NULL	0.000164743	0.350694	c(rho = 0)	two.sided	Spearman's rank correlation rho	X[[i]] and TNBC_PC_genes_T$`SOX9-AS1`
FNDC1	c(S = 152036)	NULL	0.000165062	0.350651	c(rho = 0)	two.sided	Spearman's rank correlation rho	X[[i]] and TNBC_PC_genes_T$`SOX9-AS1`
RBFOX2	c(S = 152040)	NULL	0.000165189	0.350634	c(rho = 0)	two.sided	Spearman's rank correlation rho	X[[i]] and TNBC_PC_genes_T$`SOX9-AS1`
RIOK3	c(S = 152042)	NULL	0.000165253	0.350625	c(rho = 0)	two.sided	Spearman's rank correlation rho	X[[i]] and TNBC_PC_genes_T$`SOX9-AS1`
MSANTD4	c(S = 152054)	NULL	0.000165637	0.350574	c(rho = 0)	two.sided	Spearman's rank correlation rho	X[[i]] and TNBC_PC_genes_T$`SOX9-AS1`
IMPA1	c(S = 152058)	NULL	0.000165766	0.350557	c(rho = 0)	two.sided	Spearman's rank correlation rho	X[[i]] and TNBC_PC_genes_T$`SOX9-AS1`
GTF2H4	c(S = 152074)	NULL	0.000166279	0.350489	c(rho = 0)	two.sided	Spearman's rank correlation rho	X[[i]] and TNBC_PC_genes_T$`SOX9-AS1`
GATA6	c(S = 152082)	NULL	0.000166537	0.350454	c(rho = 0)	two.sided	Spearman's rank correlation rho	X[[i]] and TNBC_PC_genes_T$`SOX9-AS1`
TLR6	c(S = 152096)	NULL	0.000166988	0.350395	c(rho = 0)	two.sided	Spearman's rank correlation rho	X[[i]] and TNBC_PC_genes_T$`SOX9-AS1`
MTMR2	c(S = 152112)	NULL	0.000167505	0.350326	c(rho = 0)	two.sided	Spearman's rank correlation rho	X[[i]] and TNBC_PC_genes_T$`SOX9-AS1`
C1GALT1	c(S = 152124)	NULL	0.000167894	0.350275	c(rho = 0)	two.sided	Spearman's rank correlation rho	X[[i]] and TNBC_PC_genes_T$`SOX9-AS1`
GTPBP2	c(S = 152130)	NULL	0.000168089	0.350249	c(rho = 0)	two.sided	Spearman's rank correlation rho	X[[i]] and TNBC_PC_genes_T$`SOX9-AS1`
FBXO7	c(S = 152160)	NULL	0.000169066	0.350121	c(rho = 0)	two.sided	Spearman's rank correlation rho	X[[i]] and TNBC_PC_genes_T$`SOX9-AS1`
TEKT3	c(S = 152162)	NULL	0.000169131	0.350113	c(rho = 0)	two.sided	Spearman's rank correlation rho	X[[i]] and TNBC_PC_genes_T$`SOX9-AS1`
PROKR2	c(S = 152166.257139449)	NULL	0.000154349	0.350095	c(rho = 0)	two.sided	Spearman's rank correlation rho	X[[i]] and TNBC_PC_genes_T$`SOX9-AS1`
CALD1	c(S = 152186)	NULL	0.000169916	0.35001	c(rho = 0)	two.sided	Spearman's rank correlation rho	X[[i]] and TNBC_PC_genes_T$`SOX9-AS1`
LEMD3	c(S = 152206)	NULL	0.000170574	0.349925	c(rho = 0)	two.sided	Spearman's rank correlation rho	X[[i]] and TNBC_PC_genes_T$`SOX9-AS1`
IST1	c(S = 152230)	NULL	0.000171365	0.349822	c(rho = 0)	two.sided	Spearman's rank correlation rho	X[[i]] and TNBC_PC_genes_T$`SOX9-AS1`
STARD7	c(S = 152236)	NULL	0.000171564	0.349797	c(rho = 0)	two.sided	Spearman's rank correlation rho	X[[i]] and TNBC_PC_genes_T$`SOX9-AS1`
ALDH18A1	c(S = 152288)	NULL	0.000173293	0.349575	c(rho = 0)	two.sided	Spearman's rank correlation rho	X[[i]] and TNBC_PC_genes_T$`SOX9-AS1`
CHODL	c(S = 152308)	NULL	0.000173962	0.349489	c(rho = 0)	two.sided	Spearman's rank correlation rho	X[[i]] and TNBC_PC_genes_T$`SOX9-AS1`
PGBD4	c(S = 152326)	NULL	0.000174567	0.349412	c(rho = 0)	two.sided	Spearman's rank correlation rho	X[[i]] and TNBC_PC_genes_T$`SOX9-AS1`
GTPBP8	c(S = 152330)	NULL	0.000174702	0.349395	c(rho = 0)	two.sided	Spearman's rank correlation rho	X[[i]] and TNBC_PC_genes_T$`SOX9-AS1`
DNMT3A	c(S = 152338)	NULL	0.000174971	0.349361	c(rho = 0)	two.sided	Spearman's rank correlation rho	X[[i]] and TNBC_PC_genes_T$`SOX9-AS1`
TRPC3	c(S = 152358)	NULL	0.000175646	0.349276	c(rho = 0)	two.sided	Spearman's rank correlation rho	X[[i]] and TNBC_PC_genes_T$`SOX9-AS1`
RBM33	c(S = 152366)	NULL	0.000175917	0.349241	c(rho = 0)	two.sided	Spearman's rank correlation rho	X[[i]] and TNBC_PC_genes_T$`SOX9-AS1`
GUCA1B	c(S = 152380)	NULL	0.000176392	0.349182	c(rho = 0)	two.sided	Spearman's rank correlation rho	X[[i]] and TNBC_PC_genes_T$`SOX9-AS1`
RFLNA	c(S = 152380)	NULL	0.000176392	0.349182	c(rho = 0)	two.sided	Spearman's rank correlation rho	X[[i]] and TNBC_PC_genes_T$`SOX9-AS1`
ANXA3	c(S = 152390)	NULL	0.000176732	0.349139	c(rho = 0)	two.sided	Spearman's rank correlation rho	X[[i]] and TNBC_PC_genes_T$`SOX9-AS1`
NR1D2	c(S = 152396)	NULL	0.000176936	0.349113	c(rho = 0)	two.sided	Spearman's rank correlation rho	X[[i]] and TNBC_PC_genes_T$`SOX9-AS1`
ZNF267	c(S = 152430)	NULL	0.000178098	0.348968	c(rho = 0)	two.sided	Spearman's rank correlation rho	X[[i]] and TNBC_PC_genes_T$`SOX9-AS1`
NPAS2	c(S = 152434)	NULL	0.000178235	0.348951	c(rho = 0)	two.sided	Spearman's rank correlation rho	X[[i]] and TNBC_PC_genes_T$`SOX9-AS1`
SLC35F3	c(S = 152470)	NULL	0.000179474	0.348797	c(rho = 0)	two.sided	Spearman's rank correlation rho	X[[i]] and TNBC_PC_genes_T$`SOX9-AS1`
E2F4	c(S = 152488)	NULL	0.000180096	0.34872	c(rho = 0)	two.sided	Spearman's rank correlation rho	X[[i]] and TNBC_PC_genes_T$`SOX9-AS1`
ALPP	c(S = 152501.936230405)	NULL	0.000164945	0.348661	c(rho = 0)	two.sided	Spearman's rank correlation rho	X[[i]] and TNBC_PC_genes_T$`SOX9-AS1`
ZNF391	c(S = 152506)	NULL	0.00018072	0.348644	c(rho = 0)	two.sided	Spearman's rank correlation rho	X[[i]] and TNBC_PC_genes_T$`SOX9-AS1`
VANGL2	c(S = 152552)	NULL	0.000182325	0.348447	c(rho = 0)	two.sided	Spearman's rank correlation rho	X[[i]] and TNBC_PC_genes_T$`SOX9-AS1`
ORC4	c(S = 152560)	NULL	0.000182605	0.348413	c(rho = 0)	two.sided	Spearman's rank correlation rho	X[[i]] and TNBC_PC_genes_T$`SOX9-AS1`
MTERF1	c(S = 152572)	NULL	0.000183027	0.348362	c(rho = 0)	two.sided	Spearman's rank correlation rho	X[[i]] and TNBC_PC_genes_T$`SOX9-AS1`
HGS	c(S = 152578)	NULL	0.000183238	0.348336	c(rho = 0)	two.sided	Spearman's rank correlation rho	X[[i]] and TNBC_PC_genes_T$`SOX9-AS1`
HMGCLL1	c(S = 152608.517868964)	NULL	0.000168448	0.348206	c(rho = 0)	two.sided	Spearman's rank correlation rho	X[[i]] and TNBC_PC_genes_T$`SOX9-AS1`
DDR1	c(S = 152634)	NULL	0.000185218	0.348097	c(rho = 0)	two.sided	Spearman's rank correlation rho	X[[i]] and TNBC_PC_genes_T$`SOX9-AS1`
CEP57	c(S = 152652)	NULL	0.000185859	0.34802	c(rho = 0)	two.sided	Spearman's rank correlation rho	X[[i]] and TNBC_PC_genes_T$`SOX9-AS1`
NCK1	c(S = 152666)	NULL	0.000186358	0.34796	c(rho = 0)	two.sided	Spearman's rank correlation rho	X[[i]] and TNBC_PC_genes_T$`SOX9-AS1`
PTPRU	c(S = 152672)	NULL	0.000186573	0.347935	c(rho = 0)	two.sided	Spearman's rank correlation rho	X[[i]] and TNBC_PC_genes_T$`SOX9-AS1`
NDUFAF7	c(S = 152678)	NULL	0.000186788	0.347909	c(rho = 0)	two.sided	Spearman's rank correlation rho	X[[i]] and TNBC_PC_genes_T$`SOX9-AS1`
GAN	c(S = 152684)	NULL	0.000187003	0.347883	c(rho = 0)	two.sided	Spearman's rank correlation rho	X[[i]] and TNBC_PC_genes_T$`SOX9-AS1`
B3GALNT2	c(S = 152696)	NULL	0.000187434	0.347832	c(rho = 0)	two.sided	Spearman's rank correlation rho	X[[i]] and TNBC_PC_genes_T$`SOX9-AS1`
THEGL	c(S = 152698.570323828)	NULL	0.000171461	0.347821	c(rho = 0)	two.sided	Spearman's rank correlation rho	X[[i]] and TNBC_PC_genes_T$`SOX9-AS1`
CHRNG	c(S = 152703.39107019)	NULL	0.000171624	0.3478	c(rho = 0)	two.sided	Spearman's rank correlation rho	X[[i]] and TNBC_PC_genes_T$`SOX9-AS1`
ZNF496	c(S = 152716)	NULL	0.000188154	0.347747	c(rho = 0)	two.sided	Spearman's rank correlation rho	X[[i]] and TNBC_PC_genes_T$`SOX9-AS1`
NEK7	c(S = 152722)	NULL	0.00018837	0.347721	c(rho = 0)	two.sided	Spearman's rank correlation rho	X[[i]] and TNBC_PC_genes_T$`SOX9-AS1`
IFRD1	c(S = 152730)	NULL	0.000188659	0.347687	c(rho = 0)	two.sided	Spearman's rank correlation rho	X[[i]] and TNBC_PC_genes_T$`SOX9-AS1`
KDM4D	c(S = 152740)	NULL	0.000189021	0.347644	c(rho = 0)	two.sided	Spearman's rank correlation rho	X[[i]] and TNBC_PC_genes_T$`SOX9-AS1`
CADM1	c(S = 152754)	NULL	0.000189529	0.347584	c(rho = 0)	two.sided	Spearman's rank correlation rho	X[[i]] and TNBC_PC_genes_T$`SOX9-AS1`
ITCH	c(S = 152762)	NULL	0.000189819	0.34755	c(rho = 0)	two.sided	Spearman's rank correlation rho	X[[i]] and TNBC_PC_genes_T$`SOX9-AS1`
KBTBD7	c(S = 152778)	NULL	0.000190402	0.347482	c(rho = 0)	two.sided	Spearman's rank correlation rho	X[[i]] and TNBC_PC_genes_T$`SOX9-AS1`
RBMS2	c(S = 152798)	NULL	0.000191133	0.347396	c(rho = 0)	two.sided	Spearman's rank correlation rho	X[[i]] and TNBC_PC_genes_T$`SOX9-AS1`
ZNF184	c(S = 152834)	NULL	0.000192454	0.347243	c(rho = 0)	two.sided	Spearman's rank correlation rho	X[[i]] and TNBC_PC_genes_T$`SOX9-AS1`
RASGEF1B	c(S = 152836)	NULL	0.000192528	0.347234	c(rho = 0)	two.sided	Spearman's rank correlation rho	X[[i]] and TNBC_PC_genes_T$`SOX9-AS1`
MAGEC3	c(S = 152851.805433343)	NULL	0.000176704	0.347167	c(rho = 0)	two.sided	Spearman's rank correlation rho	X[[i]] and TNBC_PC_genes_T$`SOX9-AS1`
CASKIN2	c(S = 152862)	NULL	0.000193488	0.347123	c(rho = 0)	two.sided	Spearman's rank correlation rho	X[[i]] and TNBC_PC_genes_T$`SOX9-AS1`
FAM160A1	c(S = 152880)	NULL	0.000194155	0.347046	c(rho = 0)	two.sided	Spearman's rank correlation rho	X[[i]] and TNBC_PC_genes_T$`SOX9-AS1`
SLFNL1	c(S = 152880)	NULL	0.000194155	0.347046	c(rho = 0)	two.sided	Spearman's rank correlation rho	X[[i]] and TNBC_PC_genes_T$`SOX9-AS1`
E2F5	c(S = 152888)	NULL	0.000194453	0.347012	c(rho = 0)	two.sided	Spearman's rank correlation rho	X[[i]] and TNBC_PC_genes_T$`SOX9-AS1`
ATL1	c(S = 152902)	NULL	0.000194974	0.346952	c(rho = 0)	two.sided	Spearman's rank correlation rho	X[[i]] and TNBC_PC_genes_T$`SOX9-AS1`
USP46	c(S = 152936)	NULL	0.000196245	0.346807	c(rho = 0)	two.sided	Spearman's rank correlation rho	X[[i]] and TNBC_PC_genes_T$`SOX9-AS1`
PLCB4	c(S = 152970)	NULL	0.000197524	0.346662	c(rho = 0)	two.sided	Spearman's rank correlation rho	X[[i]] and TNBC_PC_genes_T$`SOX9-AS1`
FREM2	c(S = 152989.826711271)	NULL	0.000181553	0.346577	c(rho = 0)	two.sided	Spearman's rank correlation rho	X[[i]] and TNBC_PC_genes_T$`SOX9-AS1`
GALNT3	c(S = 153000)	NULL	0.000198659	0.346534	c(rho = 0)	two.sided	Spearman's rank correlation rho	X[[i]] and TNBC_PC_genes_T$`SOX9-AS1`
ARMCX2	c(S = 153036)	NULL	0.000200029	0.34638	c(rho = 0)	two.sided	Spearman's rank correlation rho	X[[i]] and TNBC_PC_genes_T$`SOX9-AS1`
ACTN1	c(S = 153044)	NULL	0.000200335	0.346346	c(rho = 0)	two.sided	Spearman's rank correlation rho	X[[i]] and TNBC_PC_genes_T$`SOX9-AS1`
LIMK2	c(S = 153114)	NULL	0.000203027	0.346047	c(rho = 0)	two.sided	Spearman's rank correlation rho	X[[i]] and TNBC_PC_genes_T$`SOX9-AS1`
KLK10	c(S = 153128.827008107)	NULL	0.000186561	0.345983	c(rho = 0)	two.sided	Spearman's rank correlation rho	X[[i]] and TNBC_PC_genes_T$`SOX9-AS1`
ARL14EP	c(S = 153132)	NULL	0.000203725	0.34597	c(rho = 0)	two.sided	Spearman's rank correlation rho	X[[i]] and TNBC_PC_genes_T$`SOX9-AS1`
NR2C2	c(S = 153146)	NULL	0.00020427	0.34591	c(rho = 0)	two.sided	Spearman's rank correlation rho	X[[i]] and TNBC_PC_genes_T$`SOX9-AS1`
NT5DC3	c(S = 153160)	NULL	0.000204815	0.34585	c(rho = 0)	two.sided	Spearman's rank correlation rho	X[[i]] and TNBC_PC_genes_T$`SOX9-AS1`
THAP11	c(S = 153184)	NULL	0.000205754	0.345748	c(rho = 0)	two.sided	Spearman's rank correlation rho	X[[i]] and TNBC_PC_genes_T$`SOX9-AS1`
THAP2	c(S = 153186)	NULL	0.000205832	0.345739	c(rho = 0)	two.sided	Spearman's rank correlation rho	X[[i]] and TNBC_PC_genes_T$`SOX9-AS1`
ZNF222	c(S = 153206)	NULL	0.000206618	0.345654	c(rho = 0)	two.sided	Spearman's rank correlation rho	X[[i]] and TNBC_PC_genes_T$`SOX9-AS1`
METTL18	c(S = 153220)	NULL	0.000207169	0.345594	c(rho = 0)	two.sided	Spearman's rank correlation rho	X[[i]] and TNBC_PC_genes_T$`SOX9-AS1`
ASNSD1	c(S = 153222)	NULL	0.000207248	0.345585	c(rho = 0)	two.sided	Spearman's rank correlation rho	X[[i]] and TNBC_PC_genes_T$`SOX9-AS1`
ARHGAP31	c(S = 153224)	NULL	0.000207327	0.345577	c(rho = 0)	two.sided	Spearman's rank correlation rho	X[[i]] and TNBC_PC_genes_T$`SOX9-AS1`
SERPINB2	c(S = 153227.485092141)	NULL	0.000190193	0.345562	c(rho = 0)	two.sided	Spearman's rank correlation rho	X[[i]] and TNBC_PC_genes_T$`SOX9-AS1`
MFF	c(S = 153246)	NULL	0.000208197	0.345483	c(rho = 0)	two.sided	Spearman's rank correlation rho	X[[i]] and TNBC_PC_genes_T$`SOX9-AS1`
LAMC2	c(S = 153280)	NULL	0.000209548	0.345338	c(rho = 0)	two.sided	Spearman's rank correlation rho	X[[i]] and TNBC_PC_genes_T$`SOX9-AS1`
KIAA1109	c(S = 153280)	NULL	0.000209548	0.345338	c(rho = 0)	two.sided	Spearman's rank correlation rho	X[[i]] and TNBC_PC_genes_T$`SOX9-AS1`
SRSF10	c(S = 153286)	NULL	0.000209787	0.345312	c(rho = 0)	two.sided	Spearman's rank correlation rho	X[[i]] and TNBC_PC_genes_T$`SOX9-AS1`
EIF4ENIF1	c(S = 153314)	NULL	0.000210907	0.345193	c(rho = 0)	two.sided	Spearman's rank correlation rho	X[[i]] and TNBC_PC_genes_T$`SOX9-AS1`
MMADHC	c(S = 153316)	NULL	0.000210987	0.345184	c(rho = 0)	two.sided	Spearman's rank correlation rho	X[[i]] and TNBC_PC_genes_T$`SOX9-AS1`
CX3CL1	c(S = 153318)	NULL	0.000211068	0.345175	c(rho = 0)	two.sided	Spearman's rank correlation rho	X[[i]] and TNBC_PC_genes_T$`SOX9-AS1`
TWNK	c(S = 153318)	NULL	0.000211068	0.345175	c(rho = 0)	two.sided	Spearman's rank correlation rho	X[[i]] and TNBC_PC_genes_T$`SOX9-AS1`
GLB1L	c(S = 153318)	NULL	0.000211068	0.345175	c(rho = 0)	two.sided	Spearman's rank correlation rho	X[[i]] and TNBC_PC_genes_T$`SOX9-AS1`
FERMT2	c(S = 153340)	NULL	0.000211952	0.345081	c(rho = 0)	two.sided	Spearman's rank correlation rho	X[[i]] and TNBC_PC_genes_T$`SOX9-AS1`
TES	c(S = 153342)	NULL	0.000212033	0.345073	c(rho = 0)	two.sided	Spearman's rank correlation rho	X[[i]] and TNBC_PC_genes_T$`SOX9-AS1`
RIF1	c(S = 153356)	NULL	0.000212598	0.345013	c(rho = 0)	two.sided	Spearman's rank correlation rho	X[[i]] and TNBC_PC_genes_T$`SOX9-AS1`
TAS2R10	c(S = 153376.538636516)	NULL	0.000195805	0.344925	c(rho = 0)	two.sided	Spearman's rank correlation rho	X[[i]] and TNBC_PC_genes_T$`SOX9-AS1`
ST6GALNAC5	c(S = 153404)	NULL	0.000214545	0.344808	c(rho = 0)	two.sided	Spearman's rank correlation rho	X[[i]] and TNBC_PC_genes_T$`SOX9-AS1`
TNPO2	c(S = 153420)	NULL	0.000215198	0.34474	c(rho = 0)	two.sided	Spearman's rank correlation rho	X[[i]] and TNBC_PC_genes_T$`SOX9-AS1`
GPR75	c(S = 153424)	NULL	0.000215361	0.344723	c(rho = 0)	two.sided	Spearman's rank correlation rho	X[[i]] and TNBC_PC_genes_T$`SOX9-AS1`
SGCB	c(S = 153424)	NULL	0.000215361	0.344723	c(rho = 0)	two.sided	Spearman's rank correlation rho	X[[i]] and TNBC_PC_genes_T$`SOX9-AS1`
ZNF599	c(S = 153488)	NULL	0.000217993	0.344449	c(rho = 0)	two.sided	Spearman's rank correlation rho	X[[i]] and TNBC_PC_genes_T$`SOX9-AS1`
PMP2	c(S = 153492.842260688)	NULL	0.00020029	0.344429	c(rho = 0)	two.sided	Spearman's rank correlation rho	X[[i]] and TNBC_PC_genes_T$`SOX9-AS1`
ZDHHC23	c(S = 153510)	NULL	0.000218904	0.344355	c(rho = 0)	two.sided	Spearman's rank correlation rho	X[[i]] and TNBC_PC_genes_T$`SOX9-AS1`
C16orf95	c(S = 153538)	NULL	0.000220069	0.344236	c(rho = 0)	two.sided	Spearman's rank correlation rho	X[[i]] and TNBC_PC_genes_T$`SOX9-AS1`
GTF3C3	c(S = 153574)	NULL	0.000221576	0.344082	c(rho = 0)	two.sided	Spearman's rank correlation rho	X[[i]] and TNBC_PC_genes_T$`SOX9-AS1`
MTHFD1L	c(S = 153588)	NULL	0.000222164	0.344022	c(rho = 0)	two.sided	Spearman's rank correlation rho	X[[i]] and TNBC_PC_genes_T$`SOX9-AS1`
SUMO2	c(S = 153646)	NULL	0.000224618	0.343775	c(rho = 0)	two.sided	Spearman's rank correlation rho	X[[i]] and TNBC_PC_genes_T$`SOX9-AS1`
PITPNB	c(S = 153650)	NULL	0.000224788	0.343757	c(rho = 0)	two.sided	Spearman's rank correlation rho	X[[i]] and TNBC_PC_genes_T$`SOX9-AS1`
TET1	c(S = 153652)	NULL	0.000224873	0.343749	c(rho = 0)	two.sided	Spearman's rank correlation rho	X[[i]] and TNBC_PC_genes_T$`SOX9-AS1`
TAF1D	c(S = 153660)	NULL	0.000225214	0.343715	c(rho = 0)	two.sided	Spearman's rank correlation rho	X[[i]] and TNBC_PC_genes_T$`SOX9-AS1`
DLGAP1	c(S = 153688)	NULL	0.00022641	0.343595	c(rho = 0)	two.sided	Spearman's rank correlation rho	X[[i]] and TNBC_PC_genes_T$`SOX9-AS1`
ZNF570	c(S = 153702)	NULL	0.00022701	0.343535	c(rho = 0)	two.sided	Spearman's rank correlation rho	X[[i]] and TNBC_PC_genes_T$`SOX9-AS1`
ERF	c(S = 153718)	NULL	0.000227698	0.343467	c(rho = 0)	two.sided	Spearman's rank correlation rho	X[[i]] and TNBC_PC_genes_T$`SOX9-AS1`
TOR1AIP1	c(S = 153724)	NULL	0.000227957	0.343441	c(rho = 0)	two.sided	Spearman's rank correlation rho	X[[i]] and TNBC_PC_genes_T$`SOX9-AS1`
TRIM75P	c(S = 153727.552872001)	NULL	0.000209632	0.343426	c(rho = 0)	two.sided	Spearman's rank correlation rho	X[[i]] and TNBC_PC_genes_T$`SOX9-AS1`
NCKAP1	c(S = 153738)	NULL	0.000228561	0.343382	c(rho = 0)	two.sided	Spearman's rank correlation rho	X[[i]] and TNBC_PC_genes_T$`SOX9-AS1`
NRF1	c(S = 153782)	NULL	0.000230469	0.343194	c(rho = 0)	two.sided	Spearman's rank correlation rho	X[[i]] and TNBC_PC_genes_T$`SOX9-AS1`
RUNX1	c(S = 153786)	NULL	0.000230643	0.343177	c(rho = 0)	two.sided	Spearman's rank correlation rho	X[[i]] and TNBC_PC_genes_T$`SOX9-AS1`
GOLGA6L9	c(S = 153788)	NULL	0.000230731	0.343168	c(rho = 0)	two.sided	Spearman's rank correlation rho	X[[i]] and TNBC_PC_genes_T$`SOX9-AS1`
KCTD18	c(S = 153792)	NULL	0.000230905	0.343151	c(rho = 0)	two.sided	Spearman's rank correlation rho	X[[i]] and TNBC_PC_genes_T$`SOX9-AS1`
CCDC93	c(S = 153808)	NULL	0.000231604	0.343083	c(rho = 0)	two.sided	Spearman's rank correlation rho	X[[i]] and TNBC_PC_genes_T$`SOX9-AS1`
C4orf45	c(S = 153817.799936912)	NULL	0.00021333	0.343041	c(rho = 0)	two.sided	Spearman's rank correlation rho	X[[i]] and TNBC_PC_genes_T$`SOX9-AS1`
YIPF3	c(S = 153832)	NULL	0.000232656	0.34298	c(rho = 0)	two.sided	Spearman's rank correlation rho	X[[i]] and TNBC_PC_genes_T$`SOX9-AS1`
C10orf90	c(S = 153832.285087035)	NULL	0.000213929	0.342979	c(rho = 0)	two.sided	Spearman's rank correlation rho	X[[i]] and TNBC_PC_genes_T$`SOX9-AS1`
ZNF655	c(S = 153842)	NULL	0.000233095	0.342937	c(rho = 0)	two.sided	Spearman's rank correlation rho	X[[i]] and TNBC_PC_genes_T$`SOX9-AS1`
KHDRBS3	c(S = 153848)	NULL	0.00023336	0.342912	c(rho = 0)	two.sided	Spearman's rank correlation rho	X[[i]] and TNBC_PC_genes_T$`SOX9-AS1`
MANBA	c(S = 153870)	NULL	0.00023433	0.342818	c(rho = 0)	two.sided	Spearman's rank correlation rho	X[[i]] and TNBC_PC_genes_T$`SOX9-AS1`
MMP20	c(S = 153882.029217887)	NULL	0.000215999	0.342766	c(rho = 0)	two.sided	Spearman's rank correlation rho	X[[i]] and TNBC_PC_genes_T$`SOX9-AS1`
FKBP7	c(S = 153884)	NULL	0.00023495	0.342758	c(rho = 0)	two.sided	Spearman's rank correlation rho	X[[i]] and TNBC_PC_genes_T$`SOX9-AS1`
MLXIP	c(S = 153894)	NULL	0.000235394	0.342715	c(rho = 0)	two.sided	Spearman's rank correlation rho	X[[i]] and TNBC_PC_genes_T$`SOX9-AS1`
CDR1	c(S = 153902.404268306)	NULL	0.000216852	0.342679	c(rho = 0)	two.sided	Spearman's rank correlation rho	X[[i]] and TNBC_PC_genes_T$`SOX9-AS1`
CAD	c(S = 153906)	NULL	0.000235927	0.342664	c(rho = 0)	two.sided	Spearman's rank correlation rho	X[[i]] and TNBC_PC_genes_T$`SOX9-AS1`
ZNF528	c(S = 153934)	NULL	0.000237176	0.342545	c(rho = 0)	two.sided	Spearman's rank correlation rho	X[[i]] and TNBC_PC_genes_T$`SOX9-AS1`
PAQR3	c(S = 153936)	NULL	0.000237266	0.342536	c(rho = 0)	two.sided	Spearman's rank correlation rho	X[[i]] and TNBC_PC_genes_T$`SOX9-AS1`
RPTOR	c(S = 153940)	NULL	0.000237445	0.342519	c(rho = 0)	two.sided	Spearman's rank correlation rho	X[[i]] and TNBC_PC_genes_T$`SOX9-AS1`
MTHFSD	c(S = 153956)	NULL	0.000238162	0.342451	c(rho = 0)	two.sided	Spearman's rank correlation rho	X[[i]] and TNBC_PC_genes_T$`SOX9-AS1`
MAMLD1	c(S = 153964)	NULL	0.000238521	0.342416	c(rho = 0)	two.sided	Spearman's rank correlation rho	X[[i]] and TNBC_PC_genes_T$`SOX9-AS1`
RNF13	c(S = 153992)	NULL	0.000239783	0.342297	c(rho = 0)	two.sided	Spearman's rank correlation rho	X[[i]] and TNBC_PC_genes_T$`SOX9-AS1`
ZMIZ2	c(S = 154016)	NULL	0.000240869	0.342194	c(rho = 0)	two.sided	Spearman's rank correlation rho	X[[i]] and TNBC_PC_genes_T$`SOX9-AS1`
MED20	c(S = 154022)	NULL	0.000241142	0.342169	c(rho = 0)	two.sided	Spearman's rank correlation rho	X[[i]] and TNBC_PC_genes_T$`SOX9-AS1`
FAM216A	c(S = 154024)	NULL	0.000241233	0.34216	c(rho = 0)	two.sided	Spearman's rank correlation rho	X[[i]] and TNBC_PC_genes_T$`SOX9-AS1`
SLC25A19	c(S = 154048)	NULL	0.000242325	0.342058	c(rho = 0)	two.sided	Spearman's rank correlation rho	X[[i]] and TNBC_PC_genes_T$`SOX9-AS1`
ARPC4-TTLL3	c(S = 154076)	NULL	0.000243605	0.341938	c(rho = 0)	two.sided	Spearman's rank correlation rho	X[[i]] and TNBC_PC_genes_T$`SOX9-AS1`
ZFPL1	c(S = 154096)	NULL	0.000244524	0.341853	c(rho = 0)	two.sided	Spearman's rank correlation rho	X[[i]] and TNBC_PC_genes_T$`SOX9-AS1`
IFT57	c(S = 154098)	NULL	0.000244616	0.341844	c(rho = 0)	two.sided	Spearman's rank correlation rho	X[[i]] and TNBC_PC_genes_T$`SOX9-AS1`
AGPAT1	c(S = 154100)	NULL	0.000244708	0.341836	c(rho = 0)	two.sided	Spearman's rank correlation rho	X[[i]] and TNBC_PC_genes_T$`SOX9-AS1`
POGK	c(S = 154124)	NULL	0.000245815	0.341733	c(rho = 0)	two.sided	Spearman's rank correlation rho	X[[i]] and TNBC_PC_genes_T$`SOX9-AS1`
ARL9	c(S = 154138)	NULL	0.000246463	0.341673	c(rho = 0)	two.sided	Spearman's rank correlation rho	X[[i]] and TNBC_PC_genes_T$`SOX9-AS1`
ANKRD36	c(S = 154152)	NULL	0.000247112	0.341613	c(rho = 0)	two.sided	Spearman's rank correlation rho	X[[i]] and TNBC_PC_genes_T$`SOX9-AS1`
RPL7L1	c(S = 154160)	NULL	0.000247484	0.341579	c(rho = 0)	two.sided	Spearman's rank correlation rho	X[[i]] and TNBC_PC_genes_T$`SOX9-AS1`
USP10	c(S = 154162)	NULL	0.000247577	0.341571	c(rho = 0)	two.sided	Spearman's rank correlation rho	X[[i]] and TNBC_PC_genes_T$`SOX9-AS1`
PRR5-ARHGAP8	c(S = 154190)	NULL	0.000248883	0.341451	c(rho = 0)	two.sided	Spearman's rank correlation rho	X[[i]] and TNBC_PC_genes_T$`SOX9-AS1`
EIF3L	c(S = 154210)	NULL	0.00024982	0.341366	c(rho = 0)	two.sided	Spearman's rank correlation rho	X[[i]] and TNBC_PC_genes_T$`SOX9-AS1`
NOS1AP	c(S = 154244)	NULL	0.00025142	0.34122	c(rho = 0)	two.sided	Spearman's rank correlation rho	X[[i]] and TNBC_PC_genes_T$`SOX9-AS1`
KLHL5	c(S = 154248)	NULL	0.000251609	0.341203	c(rho = 0)	two.sided	Spearman's rank correlation rho	X[[i]] and TNBC_PC_genes_T$`SOX9-AS1`
SETD4	c(S = 154262)	NULL	0.000252271	0.341144	c(rho = 0)	two.sided	Spearman's rank correlation rho	X[[i]] and TNBC_PC_genes_T$`SOX9-AS1`
COPS7B	c(S = 154266)	NULL	0.000252461	0.341127	c(rho = 0)	two.sided	Spearman's rank correlation rho	X[[i]] and TNBC_PC_genes_T$`SOX9-AS1`
NPY5R	c(S = 154268.43029998)	NULL	0.000232717	0.341116	c(rho = 0)	two.sided	Spearman's rank correlation rho	X[[i]] and TNBC_PC_genes_T$`SOX9-AS1`
NFIX	c(S = 154286)	NULL	0.00025341	0.341041	c(rho = 0)	two.sided	Spearman's rank correlation rho	X[[i]] and TNBC_PC_genes_T$`SOX9-AS1`
SACS	c(S = 154290)	NULL	0.0002536	0.341024	c(rho = 0)	two.sided	Spearman's rank correlation rho	X[[i]] and TNBC_PC_genes_T$`SOX9-AS1`
PAH	c(S = 154294.612109247)	NULL	0.000233892	0.341004	c(rho = 0)	two.sided	Spearman's rank correlation rho	X[[i]] and TNBC_PC_genes_T$`SOX9-AS1`
ZNF121	c(S = 154298)	NULL	0.000253981	0.34099	c(rho = 0)	two.sided	Spearman's rank correlation rho	X[[i]] and TNBC_PC_genes_T$`SOX9-AS1`
TRO	c(S = 154318)	NULL	0.000254936	0.340904	c(rho = 0)	two.sided	Spearman's rank correlation rho	X[[i]] and TNBC_PC_genes_T$`SOX9-AS1`
MDFIC	c(S = 154318)	NULL	0.000254936	0.340904	c(rho = 0)	two.sided	Spearman's rank correlation rho	X[[i]] and TNBC_PC_genes_T$`SOX9-AS1`
METTL2A	c(S = 154330)	NULL	0.00025551	0.340853	c(rho = 0)	two.sided	Spearman's rank correlation rho	X[[i]] and TNBC_PC_genes_T$`SOX9-AS1`
LSR	c(S = 154332)	NULL	0.000255606	0.340845	c(rho = 0)	two.sided	Spearman's rank correlation rho	X[[i]] and TNBC_PC_genes_T$`SOX9-AS1`
CCDC92	c(S = 154336)	NULL	0.000255798	0.340828	c(rho = 0)	two.sided	Spearman's rank correlation rho	X[[i]] and TNBC_PC_genes_T$`SOX9-AS1`
RTKN	c(S = 154354)	NULL	0.000256663	0.340751	c(rho = 0)	two.sided	Spearman's rank correlation rho	X[[i]] and TNBC_PC_genes_T$`SOX9-AS1`
SLC39A10	c(S = 154354)	NULL	0.000256663	0.340751	c(rho = 0)	two.sided	Spearman's rank correlation rho	X[[i]] and TNBC_PC_genes_T$`SOX9-AS1`
CSGALNACT2	c(S = 154370)	NULL	0.000257433	0.340682	c(rho = 0)	two.sided	Spearman's rank correlation rho	X[[i]] and TNBC_PC_genes_T$`SOX9-AS1`
ZNF585A	c(S = 154398)	NULL	0.000258788	0.340563	c(rho = 0)	two.sided	Spearman's rank correlation rho	X[[i]] and TNBC_PC_genes_T$`SOX9-AS1`
WDR5B	c(S = 154398)	NULL	0.000258788	0.340563	c(rho = 0)	two.sided	Spearman's rank correlation rho	X[[i]] and TNBC_PC_genes_T$`SOX9-AS1`
USP34	c(S = 154410)	NULL	0.00025937	0.340511	c(rho = 0)	two.sided	Spearman's rank correlation rho	X[[i]] and TNBC_PC_genes_T$`SOX9-AS1`
URB2	c(S = 154410)	NULL	0.00025937	0.340511	c(rho = 0)	two.sided	Spearman's rank correlation rho	X[[i]] and TNBC_PC_genes_T$`SOX9-AS1`
ZFP90	c(S = 154414)	NULL	0.000259565	0.340494	c(rho = 0)	two.sided	Spearman's rank correlation rho	X[[i]] and TNBC_PC_genes_T$`SOX9-AS1`
SMIM18	c(S = 154420.165751792)	NULL	0.000239604	0.340468	c(rho = 0)	two.sided	Spearman's rank correlation rho	X[[i]] and TNBC_PC_genes_T$`SOX9-AS1`
TTLL2	c(S = 154424.908104365)	NULL	0.000239822	0.340448	c(rho = 0)	two.sided	Spearman's rank correlation rho	X[[i]] and TNBC_PC_genes_T$`SOX9-AS1`
KAZN	c(S = 154460)	NULL	0.00026181	0.340298	c(rho = 0)	two.sided	Spearman's rank correlation rho	X[[i]] and TNBC_PC_genes_T$`SOX9-AS1`
KLHL36	c(S = 154470)	NULL	0.0002623	0.340255	c(rho = 0)	two.sided	Spearman's rank correlation rho	X[[i]] and TNBC_PC_genes_T$`SOX9-AS1`
NIP7	c(S = 154476)	NULL	0.000262595	0.34023	c(rho = 0)	two.sided	Spearman's rank correlation rho	X[[i]] and TNBC_PC_genes_T$`SOX9-AS1`
NUDT21	c(S = 154496)	NULL	0.00026358	0.340144	c(rho = 0)	two.sided	Spearman's rank correlation rho	X[[i]] and TNBC_PC_genes_T$`SOX9-AS1`
LRP12	c(S = 154508)	NULL	0.000264172	0.340093	c(rho = 0)	two.sided	Spearman's rank correlation rho	X[[i]] and TNBC_PC_genes_T$`SOX9-AS1`
BMP2	c(S = 154536)	NULL	0.000265559	0.339973	c(rho = 0)	two.sided	Spearman's rank correlation rho	X[[i]] and TNBC_PC_genes_T$`SOX9-AS1`
ADORA2B	c(S = 154536)	NULL	0.000265559	0.339973	c(rho = 0)	two.sided	Spearman's rank correlation rho	X[[i]] and TNBC_PC_genes_T$`SOX9-AS1`
PACSIN2	c(S = 154552)	NULL	0.000266355	0.339905	c(rho = 0)	two.sided	Spearman's rank correlation rho	X[[i]] and TNBC_PC_genes_T$`SOX9-AS1`
NHLRC1	c(S = 154552)	NULL	0.000266355	0.339905	c(rho = 0)	two.sided	Spearman's rank correlation rho	X[[i]] and TNBC_PC_genes_T$`SOX9-AS1`
CNTNAP3	c(S = 154562)	NULL	0.000266853	0.339862	c(rho = 0)	two.sided	Spearman's rank correlation rho	X[[i]] and TNBC_PC_genes_T$`SOX9-AS1`
CAMKK2	c(S = 154584)	NULL	0.000267953	0.339768	c(rho = 0)	two.sided	Spearman's rank correlation rho	X[[i]] and TNBC_PC_genes_T$`SOX9-AS1`
NFE2L3	c(S = 154600)	NULL	0.000268755	0.3397	c(rho = 0)	two.sided	Spearman's rank correlation rho	X[[i]] and TNBC_PC_genes_T$`SOX9-AS1`
ZNF621	c(S = 154602)	NULL	0.000268855	0.339691	c(rho = 0)	two.sided	Spearman's rank correlation rho	X[[i]] and TNBC_PC_genes_T$`SOX9-AS1`
PTPRZ1	c(S = 154625.830204978)	NULL	0.000249239	0.33959	c(rho = 0)	two.sided	Spearman's rank correlation rho	X[[i]] and TNBC_PC_genes_T$`SOX9-AS1`
WBP2NL	c(S = 154638)	NULL	0.000270669	0.339538	c(rho = 0)	two.sided	Spearman's rank correlation rho	X[[i]] and TNBC_PC_genes_T$`SOX9-AS1`
SNAP47	c(S = 154642)	NULL	0.000270872	0.339521	c(rho = 0)	two.sided	Spearman's rank correlation rho	X[[i]] and TNBC_PC_genes_T$`SOX9-AS1`
ZSCAN26	c(S = 154648)	NULL	0.000271175	0.339495	c(rho = 0)	two.sided	Spearman's rank correlation rho	X[[i]] and TNBC_PC_genes_T$`SOX9-AS1`
FIP1L1	c(S = 154658)	NULL	0.000271682	0.339452	c(rho = 0)	two.sided	Spearman's rank correlation rho	X[[i]] and TNBC_PC_genes_T$`SOX9-AS1`
PHF5A	c(S = 154660)	NULL	0.000271783	0.339444	c(rho = 0)	two.sided	Spearman's rank correlation rho	X[[i]] and TNBC_PC_genes_T$`SOX9-AS1`
LOXL3	c(S = 154664)	NULL	0.000271986	0.339427	c(rho = 0)	two.sided	Spearman's rank correlation rho	X[[i]] and TNBC_PC_genes_T$`SOX9-AS1`
ZNF230	c(S = 154672)	NULL	0.000272393	0.339392	c(rho = 0)	two.sided	Spearman's rank correlation rho	X[[i]] and TNBC_PC_genes_T$`SOX9-AS1`
UTP23	c(S = 154756)	NULL	0.000276695	0.339034	c(rho = 0)	two.sided	Spearman's rank correlation rho	X[[i]] and TNBC_PC_genes_T$`SOX9-AS1`
TRIM38	c(S = 154794)	NULL	0.000278661	0.338871	c(rho = 0)	two.sided	Spearman's rank correlation rho	X[[i]] and TNBC_PC_genes_T$`SOX9-AS1`
SPIN3	c(S = 154810)	NULL	0.000279493	0.338803	c(rho = 0)	two.sided	Spearman's rank correlation rho	X[[i]] and TNBC_PC_genes_T$`SOX9-AS1`
BRD1	c(S = 154842)	NULL	0.000281164	0.338666	c(rho = 0)	two.sided	Spearman's rank correlation rho	X[[i]] and TNBC_PC_genes_T$`SOX9-AS1`
MUS81	c(S = 154856)	NULL	0.000281898	0.338607	c(rho = 0)	two.sided	Spearman's rank correlation rho	X[[i]] and TNBC_PC_genes_T$`SOX9-AS1`
ZKSCAN3	c(S = 154858)	NULL	0.000282003	0.338598	c(rho = 0)	two.sided	Spearman's rank correlation rho	X[[i]] and TNBC_PC_genes_T$`SOX9-AS1`
DNAJC10	c(S = 154870)	NULL	0.000282634	0.338547	c(rho = 0)	two.sided	Spearman's rank correlation rho	X[[i]] and TNBC_PC_genes_T$`SOX9-AS1`
VXN	c(S = 154876)	NULL	0.00028295	0.338521	c(rho = 0)	two.sided	Spearman's rank correlation rho	X[[i]] and TNBC_PC_genes_T$`SOX9-AS1`
TASP1	c(S = 154916)	NULL	0.000285063	0.33835	c(rho = 0)	two.sided	Spearman's rank correlation rho	X[[i]] and TNBC_PC_genes_T$`SOX9-AS1`
PPP1R14C	c(S = 154926)	NULL	0.000285594	0.338308	c(rho = 0)	two.sided	Spearman's rank correlation rho	X[[i]] and TNBC_PC_genes_T$`SOX9-AS1`
UBE2D3	c(S = 154974)	NULL	0.000288155	0.338103	c(rho = 0)	two.sided	Spearman's rank correlation rho	X[[i]] and TNBC_PC_genes_T$`SOX9-AS1`
SECISBP2L	c(S = 154978)	NULL	0.000288369	0.338086	c(rho = 0)	two.sided	Spearman's rank correlation rho	X[[i]] and TNBC_PC_genes_T$`SOX9-AS1`
AL049697.1	c(S = 154990.830984442)	NULL	0.000267227	0.338031	c(rho = 0)	two.sided	Spearman's rank correlation rho	X[[i]] and TNBC_PC_genes_T$`SOX9-AS1`
RSF1	c(S = 155002)	NULL	0.000289658	0.337983	c(rho = 0)	two.sided	Spearman's rank correlation rho	X[[i]] and TNBC_PC_genes_T$`SOX9-AS1`
H3-5	c(S = 155018)	NULL	0.00029052	0.337915	c(rho = 0)	two.sided	Spearman's rank correlation rho	X[[i]] and TNBC_PC_genes_T$`SOX9-AS1`
NOC3L	c(S = 155038)	NULL	0.000291601	0.337829	c(rho = 0)	two.sided	Spearman's rank correlation rho	X[[i]] and TNBC_PC_genes_T$`SOX9-AS1`
ARHGEF11	c(S = 155062)	NULL	0.000292904	0.337727	c(rho = 0)	two.sided	Spearman's rank correlation rho	X[[i]] and TNBC_PC_genes_T$`SOX9-AS1`
GAREM2	c(S = 155062)	NULL	0.000292904	0.337727	c(rho = 0)	two.sided	Spearman's rank correlation rho	X[[i]] and TNBC_PC_genes_T$`SOX9-AS1`
USP6	c(S = 155068)	NULL	0.00029323	0.337701	c(rho = 0)	two.sided	Spearman's rank correlation rho	X[[i]] and TNBC_PC_genes_T$`SOX9-AS1`
CLCN4	c(S = 155090)	NULL	0.00029443	0.337607	c(rho = 0)	two.sided	Spearman's rank correlation rho	X[[i]] and TNBC_PC_genes_T$`SOX9-AS1`
TEX14	c(S = 155096)	NULL	0.000294758	0.337582	c(rho = 0)	two.sided	Spearman's rank correlation rho	X[[i]] and TNBC_PC_genes_T$`SOX9-AS1`
LNP1	c(S = 155100)	NULL	0.000294977	0.337564	c(rho = 0)	two.sided	Spearman's rank correlation rho	X[[i]] and TNBC_PC_genes_T$`SOX9-AS1`
ZCCHC14	c(S = 155102)	NULL	0.000295087	0.337556	c(rho = 0)	two.sided	Spearman's rank correlation rho	X[[i]] and TNBC_PC_genes_T$`SOX9-AS1`
ZNF382	c(S = 155110)	NULL	0.000295525	0.337522	c(rho = 0)	two.sided	Spearman's rank correlation rho	X[[i]] and TNBC_PC_genes_T$`SOX9-AS1`
MTMR11	c(S = 155136)	NULL	0.000296954	0.337411	c(rho = 0)	two.sided	Spearman's rank correlation rho	X[[i]] and TNBC_PC_genes_T$`SOX9-AS1`
CBX6	c(S = 155146)	NULL	0.000297505	0.337368	c(rho = 0)	two.sided	Spearman's rank correlation rho	X[[i]] and TNBC_PC_genes_T$`SOX9-AS1`
ANKLE2	c(S = 155148)	NULL	0.000297615	0.337359	c(rho = 0)	two.sided	Spearman's rank correlation rho	X[[i]] and TNBC_PC_genes_T$`SOX9-AS1`
ZNF577	c(S = 155150)	NULL	0.000297726	0.337351	c(rho = 0)	two.sided	Spearman's rank correlation rho	X[[i]] and TNBC_PC_genes_T$`SOX9-AS1`
SORBS1	c(S = 155168)	NULL	0.000298721	0.337274	c(rho = 0)	two.sided	Spearman's rank correlation rho	X[[i]] and TNBC_PC_genes_T$`SOX9-AS1`
XPO5	c(S = 155208)	NULL	0.000300944	0.337103	c(rho = 0)	two.sided	Spearman's rank correlation rho	X[[i]] and TNBC_PC_genes_T$`SOX9-AS1`
WDR33	c(S = 155222)	NULL	0.000301725	0.337043	c(rho = 0)	two.sided	Spearman's rank correlation rho	X[[i]] and TNBC_PC_genes_T$`SOX9-AS1`
ZNF236	c(S = 155250)	NULL	0.000303294	0.336924	c(rho = 0)	two.sided	Spearman's rank correlation rho	X[[i]] and TNBC_PC_genes_T$`SOX9-AS1`
STK25	c(S = 155256)	NULL	0.000303631	0.336898	c(rho = 0)	two.sided	Spearman's rank correlation rho	X[[i]] and TNBC_PC_genes_T$`SOX9-AS1`
PIWIL4	c(S = 155276)	NULL	0.000304758	0.336813	c(rho = 0)	two.sided	Spearman's rank correlation rho	X[[i]] and TNBC_PC_genes_T$`SOX9-AS1`
XKR5	c(S = 155318.108703282)	NULL	0.000284369	0.336633	c(rho = 0)	two.sided	Spearman's rank correlation rho	X[[i]] and TNBC_PC_genes_T$`SOX9-AS1`
CTTNBP2NL	c(S = 155326)	NULL	0.00030759	0.336599	c(rho = 0)	two.sided	Spearman's rank correlation rho	X[[i]] and TNBC_PC_genes_T$`SOX9-AS1`
UBE2E3	c(S = 155390)	NULL	0.000311252	0.336326	c(rho = 0)	two.sided	Spearman's rank correlation rho	X[[i]] and TNBC_PC_genes_T$`SOX9-AS1`
PKD2	c(S = 155392)	NULL	0.000311367	0.336317	c(rho = 0)	two.sided	Spearman's rank correlation rho	X[[i]] and TNBC_PC_genes_T$`SOX9-AS1`
CGN	c(S = 155416)	NULL	0.000312751	0.336215	c(rho = 0)	two.sided	Spearman's rank correlation rho	X[[i]] and TNBC_PC_genes_T$`SOX9-AS1`
EXTL2	c(S = 155444)	NULL	0.000314373	0.336095	c(rho = 0)	two.sided	Spearman's rank correlation rho	X[[i]] and TNBC_PC_genes_T$`SOX9-AS1`
UBE2G2	c(S = 155444)	NULL	0.000314373	0.336095	c(rho = 0)	two.sided	Spearman's rank correlation rho	X[[i]] and TNBC_PC_genes_T$`SOX9-AS1`
GCN1	c(S = 155468)	NULL	0.000315769	0.335993	c(rho = 0)	two.sided	Spearman's rank correlation rho	X[[i]] and TNBC_PC_genes_T$`SOX9-AS1`
PTCH1	c(S = 155474)	NULL	0.000316119	0.335967	c(rho = 0)	two.sided	Spearman's rank correlation rho	X[[i]] and TNBC_PC_genes_T$`SOX9-AS1`
TARS3	c(S = 155484)	NULL	0.000316703	0.335924	c(rho = 0)	two.sided	Spearman's rank correlation rho	X[[i]] and TNBC_PC_genes_T$`SOX9-AS1`
ZNF37A	c(S = 155488)	NULL	0.000316937	0.335907	c(rho = 0)	two.sided	Spearman's rank correlation rho	X[[i]] and TNBC_PC_genes_T$`SOX9-AS1`
ATAT1	c(S = 155488)	NULL	0.000316937	0.335907	c(rho = 0)	two.sided	Spearman's rank correlation rho	X[[i]] and TNBC_PC_genes_T$`SOX9-AS1`
SH3RF1	c(S = 155490)	NULL	0.000317054	0.335899	c(rho = 0)	two.sided	Spearman's rank correlation rho	X[[i]] and TNBC_PC_genes_T$`SOX9-AS1`
KRT9	c(S = 155514.967048564)	NULL	0.000295164	0.335792	c(rho = 0)	two.sided	Spearman's rank correlation rho	X[[i]] and TNBC_PC_genes_T$`SOX9-AS1`
TRIB2	c(S = 155534)	NULL	0.000319639	0.335711	c(rho = 0)	two.sided	Spearman's rank correlation rho	X[[i]] and TNBC_PC_genes_T$`SOX9-AS1`
NR2C1	c(S = 155538)	NULL	0.000319875	0.335694	c(rho = 0)	two.sided	Spearman's rank correlation rho	X[[i]] and TNBC_PC_genes_T$`SOX9-AS1`
UNC13D	c(S = 155542)	NULL	0.000320111	0.335677	c(rho = 0)	two.sided	Spearman's rank correlation rho	X[[i]] and TNBC_PC_genes_T$`SOX9-AS1`
PDE5A	c(S = 155546)	NULL	0.000320347	0.33566	c(rho = 0)	two.sided	Spearman's rank correlation rho	X[[i]] and TNBC_PC_genes_T$`SOX9-AS1`
SGTB	c(S = 155546)	NULL	0.000320347	0.33566	c(rho = 0)	two.sided	Spearman's rank correlation rho	X[[i]] and TNBC_PC_genes_T$`SOX9-AS1`
MIF4GD	c(S = 155552)	NULL	0.000320702	0.335634	c(rho = 0)	two.sided	Spearman's rank correlation rho	X[[i]] and TNBC_PC_genes_T$`SOX9-AS1`
ITSN2	c(S = 155564)	NULL	0.000321412	0.335583	c(rho = 0)	two.sided	Spearman's rank correlation rho	X[[i]] and TNBC_PC_genes_T$`SOX9-AS1`
GIGYF2	c(S = 155570)	NULL	0.000321768	0.335557	c(rho = 0)	two.sided	Spearman's rank correlation rho	X[[i]] and TNBC_PC_genes_T$`SOX9-AS1`
SUPT3H	c(S = 155600)	NULL	0.000323552	0.335429	c(rho = 0)	two.sided	Spearman's rank correlation rho	X[[i]] and TNBC_PC_genes_T$`SOX9-AS1`
MPZL1	c(S = 155600)	NULL	0.000323552	0.335429	c(rho = 0)	two.sided	Spearman's rank correlation rho	X[[i]] and TNBC_PC_genes_T$`SOX9-AS1`
DEPDC7	c(S = 155692)	NULL	0.000329081	0.335036	c(rho = 0)	two.sided	Spearman's rank correlation rho	X[[i]] and TNBC_PC_genes_T$`SOX9-AS1`
GALNT1	c(S = 155708)	NULL	0.000330052	0.334968	c(rho = 0)	two.sided	Spearman's rank correlation rho	X[[i]] and TNBC_PC_genes_T$`SOX9-AS1`
POU5F1	c(S = 155712)	NULL	0.000330295	0.334951	c(rho = 0)	two.sided	Spearman's rank correlation rho	X[[i]] and TNBC_PC_genes_T$`SOX9-AS1`
ZBED4	c(S = 155726)	NULL	0.000331146	0.334891	c(rho = 0)	two.sided	Spearman's rank correlation rho	X[[i]] and TNBC_PC_genes_T$`SOX9-AS1`
SLC6A15	c(S = 155775.680075793)	NULL	0.000310042	0.334679	c(rho = 0)	two.sided	Spearman's rank correlation rho	X[[i]] and TNBC_PC_genes_T$`SOX9-AS1`
NUP42	c(S = 155790)	NULL	0.000335067	0.334617	c(rho = 0)	two.sided	Spearman's rank correlation rho	X[[i]] and TNBC_PC_genes_T$`SOX9-AS1`
CTF1	c(S = 155804)	NULL	0.00033593	0.334558	c(rho = 0)	two.sided	Spearman's rank correlation rho	X[[i]] and TNBC_PC_genes_T$`SOX9-AS1`
ZNF131	c(S = 155820)	NULL	0.000336919	0.334489	c(rho = 0)	two.sided	Spearman's rank correlation rho	X[[i]] and TNBC_PC_genes_T$`SOX9-AS1`
HFM1	c(S = 155867.328546076)	NULL	0.000315435	0.334287	c(rho = 0)	two.sided	Spearman's rank correlation rho	X[[i]] and TNBC_PC_genes_T$`SOX9-AS1`
FMNL2	c(S = 155872)	NULL	0.000340152	0.334267	c(rho = 0)	two.sided	Spearman's rank correlation rho	X[[i]] and TNBC_PC_genes_T$`SOX9-AS1`
RNF8	c(S = 155882)	NULL	0.000340778	0.334225	c(rho = 0)	two.sided	Spearman's rank correlation rho	X[[i]] and TNBC_PC_genes_T$`SOX9-AS1`
PIEZO1	c(S = 155894)	NULL	0.000341529	0.334173	c(rho = 0)	two.sided	Spearman's rank correlation rho	X[[i]] and TNBC_PC_genes_T$`SOX9-AS1`
TTYH2	c(S = 155896)	NULL	0.000341654	0.334165	c(rho = 0)	two.sided	Spearman's rank correlation rho	X[[i]] and TNBC_PC_genes_T$`SOX9-AS1`
CHST9	c(S = 155905.33174734)	NULL	0.000317697	0.334125	c(rho = 0)	two.sided	Spearman's rank correlation rho	X[[i]] and TNBC_PC_genes_T$`SOX9-AS1`
UNC50	c(S = 155906)	NULL	0.000342282	0.334122	c(rho = 0)	two.sided	Spearman's rank correlation rho	X[[i]] and TNBC_PC_genes_T$`SOX9-AS1`
CPNE8	c(S = 155932)	NULL	0.000343919	0.334011	c(rho = 0)	two.sided	Spearman's rank correlation rho	X[[i]] and TNBC_PC_genes_T$`SOX9-AS1`
PRKAR1A	c(S = 155936)	NULL	0.000344171	0.333994	c(rho = 0)	two.sided	Spearman's rank correlation rho	X[[i]] and TNBC_PC_genes_T$`SOX9-AS1`
RYR3	c(S = 155944)	NULL	0.000344677	0.33396	c(rho = 0)	two.sided	Spearman's rank correlation rho	X[[i]] and TNBC_PC_genes_T$`SOX9-AS1`
DNAJC24	c(S = 155954)	NULL	0.000345309	0.333917	c(rho = 0)	two.sided	Spearman's rank correlation rho	X[[i]] and TNBC_PC_genes_T$`SOX9-AS1`
ENTPD4	c(S = 155958)	NULL	0.000345563	0.3339	c(rho = 0)	two.sided	Spearman's rank correlation rho	X[[i]] and TNBC_PC_genes_T$`SOX9-AS1`
PROX1	c(S = 155966)	NULL	0.00034607	0.333866	c(rho = 0)	two.sided	Spearman's rank correlation rho	X[[i]] and TNBC_PC_genes_T$`SOX9-AS1`
PNMA8B	c(S = 155976)	NULL	0.000346705	0.333823	c(rho = 0)	two.sided	Spearman's rank correlation rho	X[[i]] and TNBC_PC_genes_T$`SOX9-AS1`
AMZ2	c(S = 155994)	NULL	0.000347851	0.333746	c(rho = 0)	two.sided	Spearman's rank correlation rho	X[[i]] and TNBC_PC_genes_T$`SOX9-AS1`
SZT2	c(S = 156008)	NULL	0.000348745	0.333686	c(rho = 0)	two.sided	Spearman's rank correlation rho	X[[i]] and TNBC_PC_genes_T$`SOX9-AS1`
TERF2	c(S = 156026)	NULL	0.000349897	0.33361	c(rho = 0)	two.sided	Spearman's rank correlation rho	X[[i]] and TNBC_PC_genes_T$`SOX9-AS1`
ACSL6	c(S = 156030)	NULL	0.000350154	0.333592	c(rho = 0)	two.sided	Spearman's rank correlation rho	X[[i]] and TNBC_PC_genes_T$`SOX9-AS1`
TUSC3	c(S = 156040)	NULL	0.000350796	0.33355	c(rho = 0)	two.sided	Spearman's rank correlation rho	X[[i]] and TNBC_PC_genes_T$`SOX9-AS1`
RHPN2	c(S = 156042)	NULL	0.000350924	0.333541	c(rho = 0)	two.sided	Spearman's rank correlation rho	X[[i]] and TNBC_PC_genes_T$`SOX9-AS1`
MAP3K21	c(S = 156046)	NULL	0.000351181	0.333524	c(rho = 0)	two.sided	Spearman's rank correlation rho	X[[i]] and TNBC_PC_genes_T$`SOX9-AS1`
ARID4B	c(S = 156104)	NULL	0.000354931	0.333276	c(rho = 0)	two.sided	Spearman's rank correlation rho	X[[i]] and TNBC_PC_genes_T$`SOX9-AS1`
JRK	c(S = 156122)	NULL	0.000356102	0.3332	c(rho = 0)	two.sided	Spearman's rank correlation rho	X[[i]] and TNBC_PC_genes_T$`SOX9-AS1`
SUPT7L	c(S = 156142)	NULL	0.000357407	0.333114	c(rho = 0)	two.sided	Spearman's rank correlation rho	X[[i]] and TNBC_PC_genes_T$`SOX9-AS1`
TPM4	c(S = 156170)	NULL	0.000359242	0.332994	c(rho = 0)	two.sided	Spearman's rank correlation rho	X[[i]] and TNBC_PC_genes_T$`SOX9-AS1`
CARMIL1	c(S = 156172)	NULL	0.000359373	0.332986	c(rho = 0)	two.sided	Spearman's rank correlation rho	X[[i]] and TNBC_PC_genes_T$`SOX9-AS1`
ZNF507	c(S = 156208)	NULL	0.000361746	0.332832	c(rho = 0)	two.sided	Spearman's rank correlation rho	X[[i]] and TNBC_PC_genes_T$`SOX9-AS1`
RPS6KA3	c(S = 156220)	NULL	0.00036254	0.332781	c(rho = 0)	two.sided	Spearman's rank correlation rho	X[[i]] and TNBC_PC_genes_T$`SOX9-AS1`
L3MBTL3	c(S = 156228)	NULL	0.000363071	0.332747	c(rho = 0)	two.sided	Spearman's rank correlation rho	X[[i]] and TNBC_PC_genes_T$`SOX9-AS1`
AQP2	c(S = 156246.323607162)	NULL	0.000338668	0.332669	c(rho = 0)	two.sided	Spearman's rank correlation rho	X[[i]] and TNBC_PC_genes_T$`SOX9-AS1`
ADM2	c(S = 156248)	NULL	0.0003644	0.332661	c(rho = 0)	two.sided	Spearman's rank correlation rho	X[[i]] and TNBC_PC_genes_T$`SOX9-AS1`
KANSL1L	c(S = 156252)	NULL	0.000364666	0.332644	c(rho = 0)	two.sided	Spearman's rank correlation rho	X[[i]] and TNBC_PC_genes_T$`SOX9-AS1`
TMCC2	c(S = 156272)	NULL	0.000366	0.332559	c(rho = 0)	two.sided	Spearman's rank correlation rho	X[[i]] and TNBC_PC_genes_T$`SOX9-AS1`
HMG20A	c(S = 156276)	NULL	0.000366268	0.332542	c(rho = 0)	two.sided	Spearman's rank correlation rho	X[[i]] and TNBC_PC_genes_T$`SOX9-AS1`
RSKR	c(S = 156284)	NULL	0.000366803	0.332508	c(rho = 0)	two.sided	Spearman's rank correlation rho	X[[i]] and TNBC_PC_genes_T$`SOX9-AS1`
ADAM32	c(S = 156286)	NULL	0.000366937	0.332499	c(rho = 0)	two.sided	Spearman's rank correlation rho	X[[i]] and TNBC_PC_genes_T$`SOX9-AS1`
EDC4	c(S = 156294)	NULL	0.000367473	0.332465	c(rho = 0)	two.sided	Spearman's rank correlation rho	X[[i]] and TNBC_PC_genes_T$`SOX9-AS1`
CTDSP2	c(S = 156328)	NULL	0.000369761	0.33232	c(rho = 0)	two.sided	Spearman's rank correlation rho	X[[i]] and TNBC_PC_genes_T$`SOX9-AS1`
ABHD17C	c(S = 156370)	NULL	0.000372604	0.33214	c(rho = 0)	two.sided	Spearman's rank correlation rho	X[[i]] and TNBC_PC_genes_T$`SOX9-AS1`
USP13	c(S = 156388)	NULL	0.000373829	0.332063	c(rho = 0)	two.sided	Spearman's rank correlation rho	X[[i]] and TNBC_PC_genes_T$`SOX9-AS1`
PCDHB10	c(S = 156430)	NULL	0.000376702	0.331884	c(rho = 0)	two.sided	Spearman's rank correlation rho	X[[i]] and TNBC_PC_genes_T$`SOX9-AS1`
SERPINB10	c(S = 156453.139248568)	NULL	0.000352002	0.331785	c(rho = 0)	two.sided	Spearman's rank correlation rho	X[[i]] and TNBC_PC_genes_T$`SOX9-AS1`
RIPK2	c(S = 156466)	NULL	0.00037918	0.33173	c(rho = 0)	two.sided	Spearman's rank correlation rho	X[[i]] and TNBC_PC_genes_T$`SOX9-AS1`
OBSCN	c(S = 156476)	NULL	0.000379871	0.331688	c(rho = 0)	two.sided	Spearman's rank correlation rho	X[[i]] and TNBC_PC_genes_T$`SOX9-AS1`
CD109	c(S = 156482)	NULL	0.000380286	0.331662	c(rho = 0)	two.sided	Spearman's rank correlation rho	X[[i]] and TNBC_PC_genes_T$`SOX9-AS1`
PTGES3L	c(S = 156500)	NULL	0.000381535	0.331585	c(rho = 0)	two.sided	Spearman's rank correlation rho	X[[i]] and TNBC_PC_genes_T$`SOX9-AS1`
ZNF790	c(S = 156526)	NULL	0.000383344	0.331474	c(rho = 0)	two.sided	Spearman's rank correlation rho	X[[i]] and TNBC_PC_genes_T$`SOX9-AS1`
LTBR	c(S = 156530)	NULL	0.000383623	0.331457	c(rho = 0)	two.sided	Spearman's rank correlation rho	X[[i]] and TNBC_PC_genes_T$`SOX9-AS1`
KIF21A	c(S = 156536)	NULL	0.000384042	0.331431	c(rho = 0)	two.sided	Spearman's rank correlation rho	X[[i]] and TNBC_PC_genes_T$`SOX9-AS1`
TCF20	c(S = 156538)	NULL	0.000384182	0.331423	c(rho = 0)	two.sided	Spearman's rank correlation rho	X[[i]] and TNBC_PC_genes_T$`SOX9-AS1`
MIEF1	c(S = 156538)	NULL	0.000384182	0.331423	c(rho = 0)	two.sided	Spearman's rank correlation rho	X[[i]] and TNBC_PC_genes_T$`SOX9-AS1`
BANP	c(S = 156542)	NULL	0.000384462	0.331406	c(rho = 0)	two.sided	Spearman's rank correlation rho	X[[i]] and TNBC_PC_genes_T$`SOX9-AS1`
BTAF1	c(S = 156554)	NULL	0.000385302	0.331354	c(rho = 0)	two.sided	Spearman's rank correlation rho	X[[i]] and TNBC_PC_genes_T$`SOX9-AS1`
NOTCH1	c(S = 156566)	NULL	0.000386144	0.331303	c(rho = 0)	two.sided	Spearman's rank correlation rho	X[[i]] and TNBC_PC_genes_T$`SOX9-AS1`
TIPRL	c(S = 156576)	NULL	0.000386847	0.33126	c(rho = 0)	two.sided	Spearman's rank correlation rho	X[[i]] and TNBC_PC_genes_T$`SOX9-AS1`
ARHGEF28	c(S = 156582)	NULL	0.000387269	0.331235	c(rho = 0)	two.sided	Spearman's rank correlation rho	X[[i]] and TNBC_PC_genes_T$`SOX9-AS1`
ZC3H11B	c(S = 156603.565739041)	NULL	0.000362003	0.331143	c(rho = 0)	two.sided	Spearman's rank correlation rho	X[[i]] and TNBC_PC_genes_T$`SOX9-AS1`
PGBD1	c(S = 156618)	NULL	0.000389811	0.331081	c(rho = 0)	two.sided	Spearman's rank correlation rho	X[[i]] and TNBC_PC_genes_T$`SOX9-AS1`
PRB4	c(S = 156631.634856725)	NULL	0.000363898	0.331023	c(rho = 0)	two.sided	Spearman's rank correlation rho	X[[i]] and TNBC_PC_genes_T$`SOX9-AS1`
SLC4A1AP	c(S = 156660)	NULL	0.000392797	0.330902	c(rho = 0)	two.sided	Spearman's rank correlation rho	X[[i]] and TNBC_PC_genes_T$`SOX9-AS1`
PCOLCE2	c(S = 156670)	NULL	0.000393511	0.330859	c(rho = 0)	two.sided	Spearman's rank correlation rho	X[[i]] and TNBC_PC_genes_T$`SOX9-AS1`
SOCS6	c(S = 156670)	NULL	0.000393511	0.330859	c(rho = 0)	two.sided	Spearman's rank correlation rho	X[[i]] and TNBC_PC_genes_T$`SOX9-AS1`
CNTNAP3B	c(S = 156685.33841022)	NULL	0.000367549	0.330793	c(rho = 0)	two.sided	Spearman's rank correlation rho	X[[i]] and TNBC_PC_genes_T$`SOX9-AS1`
SSPN	c(S = 156690)	NULL	0.000394943	0.330774	c(rho = 0)	two.sided	Spearman's rank correlation rho	X[[i]] and TNBC_PC_genes_T$`SOX9-AS1`
YEATS2	c(S = 156700)	NULL	0.00039566	0.330731	c(rho = 0)	two.sided	Spearman's rank correlation rho	X[[i]] and TNBC_PC_genes_T$`SOX9-AS1`
POP1	c(S = 156704)	NULL	0.000395948	0.330714	c(rho = 0)	two.sided	Spearman's rank correlation rho	X[[i]] and TNBC_PC_genes_T$`SOX9-AS1`
TTC17	c(S = 156712)	NULL	0.000396523	0.33068	c(rho = 0)	two.sided	Spearman's rank correlation rho	X[[i]] and TNBC_PC_genes_T$`SOX9-AS1`
MAN2C1	c(S = 156744)	NULL	0.000398832	0.330543	c(rho = 0)	two.sided	Spearman's rank correlation rho	X[[i]] and TNBC_PC_genes_T$`SOX9-AS1`
TUBD1	c(S = 156746)	NULL	0.000398977	0.330534	c(rho = 0)	two.sided	Spearman's rank correlation rho	X[[i]] and TNBC_PC_genes_T$`SOX9-AS1`
ERP27	c(S = 156746)	NULL	0.000398977	0.330534	c(rho = 0)	two.sided	Spearman's rank correlation rho	X[[i]] and TNBC_PC_genes_T$`SOX9-AS1`
MYO16	c(S = 156746.834734411)	NULL	0.000371772	0.330531	c(rho = 0)	two.sided	Spearman's rank correlation rho	X[[i]] and TNBC_PC_genes_T$`SOX9-AS1`
NDEL1	c(S = 156750)	NULL	0.000399267	0.330517	c(rho = 0)	two.sided	Spearman's rank correlation rho	X[[i]] and TNBC_PC_genes_T$`SOX9-AS1`
SLC12A6	c(S = 156756)	NULL	0.000399701	0.330492	c(rho = 0)	two.sided	Spearman's rank correlation rho	X[[i]] and TNBC_PC_genes_T$`SOX9-AS1`
SLC30A9	c(S = 156758)	NULL	0.000399846	0.330483	c(rho = 0)	two.sided	Spearman's rank correlation rho	X[[i]] and TNBC_PC_genes_T$`SOX9-AS1`
SLC66A1L	c(S = 156788)	NULL	0.000402028	0.330355	c(rho = 0)	two.sided	Spearman's rank correlation rho	X[[i]] and TNBC_PC_genes_T$`SOX9-AS1`
COMMD2	c(S = 156818)	NULL	0.00040422	0.330227	c(rho = 0)	two.sided	Spearman's rank correlation rho	X[[i]] and TNBC_PC_genes_T$`SOX9-AS1`
CCDC163	c(S = 156820)	NULL	0.000404366	0.330218	c(rho = 0)	two.sided	Spearman's rank correlation rho	X[[i]] and TNBC_PC_genes_T$`SOX9-AS1`
DHX35	c(S = 156826)	NULL	0.000404806	0.330193	c(rho = 0)	two.sided	Spearman's rank correlation rho	X[[i]] and TNBC_PC_genes_T$`SOX9-AS1`
PITPNM2	c(S = 156832)	NULL	0.000405247	0.330167	c(rho = 0)	two.sided	Spearman's rank correlation rho	X[[i]] and TNBC_PC_genes_T$`SOX9-AS1`
CLUAP1	c(S = 156866)	NULL	0.00040775	0.330022	c(rho = 0)	two.sided	Spearman's rank correlation rho	X[[i]] and TNBC_PC_genes_T$`SOX9-AS1`
TMEM158	c(S = 156876)	NULL	0.000408489	0.329979	c(rho = 0)	two.sided	Spearman's rank correlation rho	X[[i]] and TNBC_PC_genes_T$`SOX9-AS1`
PRPF39	c(S = 156890)	NULL	0.000409526	0.329919	c(rho = 0)	two.sided	Spearman's rank correlation rho	X[[i]] and TNBC_PC_genes_T$`SOX9-AS1`
RTL6	c(S = 156906)	NULL	0.000410714	0.329851	c(rho = 0)	two.sided	Spearman's rank correlation rho	X[[i]] and TNBC_PC_genes_T$`SOX9-AS1`
ZNF714	c(S = 156958)	NULL	0.000414597	0.329629	c(rho = 0)	two.sided	Spearman's rank correlation rho	X[[i]] and TNBC_PC_genes_T$`SOX9-AS1`
MEX3C	c(S = 157016)	NULL	0.000418967	0.329381	c(rho = 0)	two.sided	Spearman's rank correlation rho	X[[i]] and TNBC_PC_genes_T$`SOX9-AS1`
EHMT2	c(S = 157020)	NULL	0.00041927	0.329364	c(rho = 0)	two.sided	Spearman's rank correlation rho	X[[i]] and TNBC_PC_genes_T$`SOX9-AS1`
TBCC	c(S = 157028)	NULL	0.000419877	0.32933	c(rho = 0)	two.sided	Spearman's rank correlation rho	X[[i]] and TNBC_PC_genes_T$`SOX9-AS1`
NFYA	c(S = 157034)	NULL	0.000420332	0.329304	c(rho = 0)	two.sided	Spearman's rank correlation rho	X[[i]] and TNBC_PC_genes_T$`SOX9-AS1`
ZSWIM3	c(S = 157054)	NULL	0.000421854	0.329219	c(rho = 0)	two.sided	Spearman's rank correlation rho	X[[i]] and TNBC_PC_genes_T$`SOX9-AS1`
NPC1	c(S = 157076)	NULL	0.000423533	0.329125	c(rho = 0)	two.sided	Spearman's rank correlation rho	X[[i]] and TNBC_PC_genes_T$`SOX9-AS1`
FNDC3B	c(S = 157106)	NULL	0.000425834	0.328997	c(rho = 0)	two.sided	Spearman's rank correlation rho	X[[i]] and TNBC_PC_genes_T$`SOX9-AS1`
NINJ2	c(S = 157112)	NULL	0.000426295	0.328971	c(rho = 0)	two.sided	Spearman's rank correlation rho	X[[i]] and TNBC_PC_genes_T$`SOX9-AS1`
PDE1C	c(S = 157130)	NULL	0.000427682	0.328894	c(rho = 0)	two.sided	Spearman's rank correlation rho	X[[i]] and TNBC_PC_genes_T$`SOX9-AS1`
SLC39A14	c(S = 157136)	NULL	0.000428145	0.328869	c(rho = 0)	two.sided	Spearman's rank correlation rho	X[[i]] and TNBC_PC_genes_T$`SOX9-AS1`
SLC22A16	c(S = 157149.342373779)	NULL	0.00040053	0.328812	c(rho = 0)	two.sided	Spearman's rank correlation rho	X[[i]] and TNBC_PC_genes_T$`SOX9-AS1`
TSPOAP1	c(S = 157150)	NULL	0.000429228	0.328809	c(rho = 0)	two.sided	Spearman's rank correlation rho	X[[i]] and TNBC_PC_genes_T$`SOX9-AS1`
NOB1	c(S = 157150)	NULL	0.000429228	0.328809	c(rho = 0)	two.sided	Spearman's rank correlation rho	X[[i]] and TNBC_PC_genes_T$`SOX9-AS1`
ZFP37	c(S = 157152)	NULL	0.000429383	0.3288	c(rho = 0)	two.sided	Spearman's rank correlation rho	X[[i]] and TNBC_PC_genes_T$`SOX9-AS1`
ICAM5	c(S = 157168)	NULL	0.000430624	0.328732	c(rho = 0)	two.sided	Spearman's rank correlation rho	X[[i]] and TNBC_PC_genes_T$`SOX9-AS1`
CLIC4	c(S = 157190)	NULL	0.000432336	0.328638	c(rho = 0)	two.sided	Spearman's rank correlation rho	X[[i]] and TNBC_PC_genes_T$`SOX9-AS1`
NCL	c(S = 157196)	NULL	0.000432804	0.328612	c(rho = 0)	two.sided	Spearman's rank correlation rho	X[[i]] and TNBC_PC_genes_T$`SOX9-AS1`
HRK	c(S = 157197.83569753)	NULL	0.00040413	0.328605	c(rho = 0)	two.sided	Spearman's rank correlation rho	X[[i]] and TNBC_PC_genes_T$`SOX9-AS1`
ADAMTS9	c(S = 157204)	NULL	0.000433428	0.328578	c(rho = 0)	two.sided	Spearman's rank correlation rho	X[[i]] and TNBC_PC_genes_T$`SOX9-AS1`
PRH1	c(S = 157254)	NULL	0.000437351	0.328365	c(rho = 0)	two.sided	Spearman's rank correlation rho	X[[i]] and TNBC_PC_genes_T$`SOX9-AS1`
AC002316.1	c(S = 157272)	NULL	0.000438772	0.328288	c(rho = 0)	two.sided	Spearman's rank correlation rho	X[[i]] and TNBC_PC_genes_T$`SOX9-AS1`
PJA1	c(S = 157274)	NULL	0.00043893	0.328279	c(rho = 0)	two.sided	Spearman's rank correlation rho	X[[i]] and TNBC_PC_genes_T$`SOX9-AS1`
KRT6B	c(S = 157280)	NULL	0.000439404	0.328254	c(rho = 0)	two.sided	Spearman's rank correlation rho	X[[i]] and TNBC_PC_genes_T$`SOX9-AS1`
SEPTIN10	c(S = 157284)	NULL	0.000439721	0.328237	c(rho = 0)	two.sided	Spearman's rank correlation rho	X[[i]] and TNBC_PC_genes_T$`SOX9-AS1`
DMC1	c(S = 157292)	NULL	0.000440355	0.328202	c(rho = 0)	two.sided	Spearman's rank correlation rho	X[[i]] and TNBC_PC_genes_T$`SOX9-AS1`
HPS4	c(S = 157294)	NULL	0.000440513	0.328194	c(rho = 0)	two.sided	Spearman's rank correlation rho	X[[i]] and TNBC_PC_genes_T$`SOX9-AS1`
ZNF460	c(S = 157298)	NULL	0.000440831	0.328177	c(rho = 0)	two.sided	Spearman's rank correlation rho	X[[i]] and TNBC_PC_genes_T$`SOX9-AS1`
CCDC62	c(S = 157318)	NULL	0.00044242	0.328091	c(rho = 0)	two.sided	Spearman's rank correlation rho	X[[i]] and TNBC_PC_genes_T$`SOX9-AS1`
PYCR1	c(S = 157338)	NULL	0.000444016	0.328006	c(rho = 0)	two.sided	Spearman's rank correlation rho	X[[i]] and TNBC_PC_genes_T$`SOX9-AS1`
PPP4R3B	c(S = 157340)	NULL	0.000444175	0.327997	c(rho = 0)	two.sided	Spearman's rank correlation rho	X[[i]] and TNBC_PC_genes_T$`SOX9-AS1`
MDN1	c(S = 157380)	NULL	0.000447383	0.327827	c(rho = 0)	two.sided	Spearman's rank correlation rho	X[[i]] and TNBC_PC_genes_T$`SOX9-AS1`
ARL6IP6	c(S = 157380)	NULL	0.000447383	0.327827	c(rho = 0)	two.sided	Spearman's rank correlation rho	X[[i]] and TNBC_PC_genes_T$`SOX9-AS1`
TIFA	c(S = 157392)	NULL	0.000448349	0.327775	c(rho = 0)	two.sided	Spearman's rank correlation rho	X[[i]] and TNBC_PC_genes_T$`SOX9-AS1`
SRPK1	c(S = 157404)	NULL	0.000449317	0.327724	c(rho = 0)	two.sided	Spearman's rank correlation rho	X[[i]] and TNBC_PC_genes_T$`SOX9-AS1`
TRMT11	c(S = 157416)	NULL	0.000450288	0.327673	c(rho = 0)	two.sided	Spearman's rank correlation rho	X[[i]] and TNBC_PC_genes_T$`SOX9-AS1`
RPRD1A	c(S = 157422)	NULL	0.000450773	0.327647	c(rho = 0)	two.sided	Spearman's rank correlation rho	X[[i]] and TNBC_PC_genes_T$`SOX9-AS1`
THNSL1	c(S = 157422)	NULL	0.000450773	0.327647	c(rho = 0)	two.sided	Spearman's rank correlation rho	X[[i]] and TNBC_PC_genes_T$`SOX9-AS1`
TMEM71	c(S = 157424)	NULL	0.000450936	0.327639	c(rho = 0)	two.sided	Spearman's rank correlation rho	X[[i]] and TNBC_PC_genes_T$`SOX9-AS1`
CDC14A	c(S = 157430)	NULL	0.000451422	0.327613	c(rho = 0)	two.sided	Spearman's rank correlation rho	X[[i]] and TNBC_PC_genes_T$`SOX9-AS1`
HSP90AB1	c(S = 157434)	NULL	0.000451747	0.327596	c(rho = 0)	two.sided	Spearman's rank correlation rho	X[[i]] and TNBC_PC_genes_T$`SOX9-AS1`
TNS3	c(S = 157442)	NULL	0.000452396	0.327562	c(rho = 0)	two.sided	Spearman's rank correlation rho	X[[i]] and TNBC_PC_genes_T$`SOX9-AS1`
TTC33	c(S = 157478)	NULL	0.000455331	0.327408	c(rho = 0)	two.sided	Spearman's rank correlation rho	X[[i]] and TNBC_PC_genes_T$`SOX9-AS1`
KBTBD12	c(S = 157487.171952885)	NULL	0.000426235	0.327369	c(rho = 0)	two.sided	Spearman's rank correlation rho	X[[i]] and TNBC_PC_genes_T$`SOX9-AS1`
DDX47	c(S = 157490)	NULL	0.000456314	0.327357	c(rho = 0)	two.sided	Spearman's rank correlation rho	X[[i]] and TNBC_PC_genes_T$`SOX9-AS1`
NUDT6	c(S = 157502)	NULL	0.000457298	0.327305	c(rho = 0)	two.sided	Spearman's rank correlation rho	X[[i]] and TNBC_PC_genes_T$`SOX9-AS1`
TMEM14A	c(S = 157516)	NULL	0.000458448	0.327246	c(rho = 0)	two.sided	Spearman's rank correlation rho	X[[i]] and TNBC_PC_genes_T$`SOX9-AS1`
SDE2	c(S = 157544)	NULL	0.000460758	0.327126	c(rho = 0)	two.sided	Spearman's rank correlation rho	X[[i]] and TNBC_PC_genes_T$`SOX9-AS1`
PRSS33	c(S = 157546.008614464)	NULL	0.000430864	0.327118	c(rho = 0)	two.sided	Spearman's rank correlation rho	X[[i]] and TNBC_PC_genes_T$`SOX9-AS1`
PLSCR3	c(S = 157548)	NULL	0.000461089	0.327109	c(rho = 0)	two.sided	Spearman's rank correlation rho	X[[i]] and TNBC_PC_genes_T$`SOX9-AS1`
NET1	c(S = 157560)	NULL	0.000462082	0.327058	c(rho = 0)	two.sided	Spearman's rank correlation rho	X[[i]] and TNBC_PC_genes_T$`SOX9-AS1`
KDM2A	c(S = 157584)	NULL	0.000464075	0.326955	c(rho = 0)	two.sided	Spearman's rank correlation rho	X[[i]] and TNBC_PC_genes_T$`SOX9-AS1`
NEK3	c(S = 157586)	NULL	0.000464242	0.326947	c(rho = 0)	two.sided	Spearman's rank correlation rho	X[[i]] and TNBC_PC_genes_T$`SOX9-AS1`
SMAD4	c(S = 157598)	NULL	0.000465242	0.326895	c(rho = 0)	two.sided	Spearman's rank correlation rho	X[[i]] and TNBC_PC_genes_T$`SOX9-AS1`
EIF4A3	c(S = 157602)	NULL	0.000465576	0.326878	c(rho = 0)	two.sided	Spearman's rank correlation rho	X[[i]] and TNBC_PC_genes_T$`SOX9-AS1`
PFKM	c(S = 157638)	NULL	0.000468589	0.326725	c(rho = 0)	two.sided	Spearman's rank correlation rho	X[[i]] and TNBC_PC_genes_T$`SOX9-AS1`
BCL11A	c(S = 157656)	NULL	0.000470103	0.326648	c(rho = 0)	two.sided	Spearman's rank correlation rho	X[[i]] and TNBC_PC_genes_T$`SOX9-AS1`
TGFA	c(S = 157658)	NULL	0.000470271	0.326639	c(rho = 0)	two.sided	Spearman's rank correlation rho	X[[i]] and TNBC_PC_genes_T$`SOX9-AS1`
ZNF431	c(S = 157664)	NULL	0.000470777	0.326614	c(rho = 0)	two.sided	Spearman's rank correlation rho	X[[i]] and TNBC_PC_genes_T$`SOX9-AS1`
SCUBE3	c(S = 157670)	NULL	0.000471283	0.326588	c(rho = 0)	two.sided	Spearman's rank correlation rho	X[[i]] and TNBC_PC_genes_T$`SOX9-AS1`
MACF1	c(S = 157678)	NULL	0.000471959	0.326554	c(rho = 0)	two.sided	Spearman's rank correlation rho	X[[i]] and TNBC_PC_genes_T$`SOX9-AS1`
DMD	c(S = 157680)	NULL	0.000472128	0.326545	c(rho = 0)	two.sided	Spearman's rank correlation rho	X[[i]] and TNBC_PC_genes_T$`SOX9-AS1`
SRSF8	c(S = 157692)	NULL	0.000473144	0.326494	c(rho = 0)	two.sided	Spearman's rank correlation rho	X[[i]] and TNBC_PC_genes_T$`SOX9-AS1`
DCAF6	c(S = 157696)	NULL	0.000473483	0.326477	c(rho = 0)	two.sided	Spearman's rank correlation rho	X[[i]] and TNBC_PC_genes_T$`SOX9-AS1`
ZNF569	c(S = 157700)	NULL	0.000473822	0.32646	c(rho = 0)	two.sided	Spearman's rank correlation rho	X[[i]] and TNBC_PC_genes_T$`SOX9-AS1`
CLEC5A	c(S = 157702)	NULL	0.000473991	0.326451	c(rho = 0)	two.sided	Spearman's rank correlation rho	X[[i]] and TNBC_PC_genes_T$`SOX9-AS1`
FAM126B	c(S = 157708)	NULL	0.000474501	0.326426	c(rho = 0)	two.sided	Spearman's rank correlation rho	X[[i]] and TNBC_PC_genes_T$`SOX9-AS1`
LIN9	c(S = 157718)	NULL	0.000475351	0.326383	c(rho = 0)	two.sided	Spearman's rank correlation rho	X[[i]] and TNBC_PC_genes_T$`SOX9-AS1`
ERAS	c(S = 157718.558730836)	NULL	0.000444708	0.326381	c(rho = 0)	two.sided	Spearman's rank correlation rho	X[[i]] and TNBC_PC_genes_T$`SOX9-AS1`
PRICKLE4	c(S = 157729.347328228)	NULL	0.000445587	0.326334	c(rho = 0)	two.sided	Spearman's rank correlation rho	X[[i]] and TNBC_PC_genes_T$`SOX9-AS1`
DOCK4	c(S = 157736)	NULL	0.000476885	0.326306	c(rho = 0)	two.sided	Spearman's rank correlation rho	X[[i]] and TNBC_PC_genes_T$`SOX9-AS1`
PPP6R2	c(S = 157768)	NULL	0.000479623	0.326169	c(rho = 0)	two.sided	Spearman's rank correlation rho	X[[i]] and TNBC_PC_genes_T$`SOX9-AS1`
SPAG16	c(S = 157784)	NULL	0.000480997	0.326101	c(rho = 0)	two.sided	Spearman's rank correlation rho	X[[i]] and TNBC_PC_genes_T$`SOX9-AS1`
MFSD14A	c(S = 157784)	NULL	0.000480997	0.326101	c(rho = 0)	two.sided	Spearman's rank correlation rho	X[[i]] and TNBC_PC_genes_T$`SOX9-AS1`
TLCD4-RWDD3	c(S = 157784)	NULL	0.000480997	0.326101	c(rho = 0)	two.sided	Spearman's rank correlation rho	X[[i]] and TNBC_PC_genes_T$`SOX9-AS1`
OTUD4	c(S = 157802)	NULL	0.000482547	0.326024	c(rho = 0)	two.sided	Spearman's rank correlation rho	X[[i]] and TNBC_PC_genes_T$`SOX9-AS1`
PMP22	c(S = 157834)	NULL	0.000485315	0.325888	c(rho = 0)	two.sided	Spearman's rank correlation rho	X[[i]] and TNBC_PC_genes_T$`SOX9-AS1`
CMTM4	c(S = 157844)	NULL	0.000486183	0.325845	c(rho = 0)	two.sided	Spearman's rank correlation rho	X[[i]] and TNBC_PC_genes_T$`SOX9-AS1`
APOBEC3F	c(S = 157856)	NULL	0.000487227	0.325794	c(rho = 0)	two.sided	Spearman's rank correlation rho	X[[i]] and TNBC_PC_genes_T$`SOX9-AS1`
CARMIL3	c(S = 157888)	NULL	0.000490019	0.325657	c(rho = 0)	two.sided	Spearman's rank correlation rho	X[[i]] and TNBC_PC_genes_T$`SOX9-AS1`
SH3KBP1	c(S = 157906)	NULL	0.000491597	0.32558	c(rho = 0)	two.sided	Spearman's rank correlation rho	X[[i]] and TNBC_PC_genes_T$`SOX9-AS1`
MED30	c(S = 157908)	NULL	0.000491772	0.325571	c(rho = 0)	two.sided	Spearman's rank correlation rho	X[[i]] and TNBC_PC_genes_T$`SOX9-AS1`
C15orf40	c(S = 157912)	NULL	0.000492124	0.325554	c(rho = 0)	two.sided	Spearman's rank correlation rho	X[[i]] and TNBC_PC_genes_T$`SOX9-AS1`
IFNLR1	c(S = 157924)	NULL	0.000493179	0.325503	c(rho = 0)	two.sided	Spearman's rank correlation rho	X[[i]] and TNBC_PC_genes_T$`SOX9-AS1`
NFATC1	c(S = 157928)	NULL	0.000493531	0.325486	c(rho = 0)	two.sided	Spearman's rank correlation rho	X[[i]] and TNBC_PC_genes_T$`SOX9-AS1`
BACH1	c(S = 157928)	NULL	0.000493531	0.325486	c(rho = 0)	two.sided	Spearman's rank correlation rho	X[[i]] and TNBC_PC_genes_T$`SOX9-AS1`
FTMT	c(S = 157941.047153127)	NULL	0.000463163	0.32543	c(rho = 0)	two.sided	Spearman's rank correlation rho	X[[i]] and TNBC_PC_genes_T$`SOX9-AS1`
WIF1	c(S = 157948.197612256)	NULL	0.000463768	0.3254	c(rho = 0)	two.sided	Spearman's rank correlation rho	X[[i]] and TNBC_PC_genes_T$`SOX9-AS1`
EMC8	c(S = 157968)	NULL	0.000497066	0.325315	c(rho = 0)	two.sided	Spearman's rank correlation rho	X[[i]] and TNBC_PC_genes_T$`SOX9-AS1`
ZKSCAN4	c(S = 157972)	NULL	0.00049742	0.325298	c(rho = 0)	two.sided	Spearman's rank correlation rho	X[[i]] and TNBC_PC_genes_T$`SOX9-AS1`
LRRC34	c(S = 157982)	NULL	0.000498308	0.325255	c(rho = 0)	two.sided	Spearman's rank correlation rho	X[[i]] and TNBC_PC_genes_T$`SOX9-AS1`
FANCL	c(S = 158008)	NULL	0.000500624	0.325144	c(rho = 0)	two.sided	Spearman's rank correlation rho	X[[i]] and TNBC_PC_genes_T$`SOX9-AS1`
RAET1L	c(S = 158019.374503745)	NULL	0.000469826	0.325096	c(rho = 0)	two.sided	Spearman's rank correlation rho	X[[i]] and TNBC_PC_genes_T$`SOX9-AS1`
HTN1	c(S = 158026.415602434)	NULL	0.000470429	0.325066	c(rho = 0)	two.sided	Spearman's rank correlation rho	X[[i]] and TNBC_PC_genes_T$`SOX9-AS1`
TNFRSF19	c(S = 158036)	NULL	0.000503128	0.325025	c(rho = 0)	two.sided	Spearman's rank correlation rho	X[[i]] and TNBC_PC_genes_T$`SOX9-AS1`
RXYLT1	c(S = 158044)	NULL	0.000503846	0.324991	c(rho = 0)	two.sided	Spearman's rank correlation rho	X[[i]] and TNBC_PC_genes_T$`SOX9-AS1`
RTP4	c(S = 158044)	NULL	0.000503846	0.324991	c(rho = 0)	two.sided	Spearman's rank correlation rho	X[[i]] and TNBC_PC_genes_T$`SOX9-AS1`
IRF2BP2	c(S = 158048)	NULL	0.000504205	0.324974	c(rho = 0)	two.sided	Spearman's rank correlation rho	X[[i]] and TNBC_PC_genes_T$`SOX9-AS1`
DTWD1	c(S = 158050)	NULL	0.000504385	0.324965	c(rho = 0)	two.sided	Spearman's rank correlation rho	X[[i]] and TNBC_PC_genes_T$`SOX9-AS1`
ABHD16A	c(S = 158078)	NULL	0.000506907	0.324845	c(rho = 0)	two.sided	Spearman's rank correlation rho	X[[i]] and TNBC_PC_genes_T$`SOX9-AS1`
TGIF2	c(S = 158106)	NULL	0.00050944	0.324726	c(rho = 0)	two.sided	Spearman's rank correlation rho	X[[i]] and TNBC_PC_genes_T$`SOX9-AS1`
ZBTB12	c(S = 158108)	NULL	0.000509622	0.324717	c(rho = 0)	two.sided	Spearman's rank correlation rho	X[[i]] and TNBC_PC_genes_T$`SOX9-AS1`
RAPGEF2	c(S = 158144)	NULL	0.000512897	0.324564	c(rho = 0)	two.sided	Spearman's rank correlation rho	X[[i]] and TNBC_PC_genes_T$`SOX9-AS1`
SLC6A9	c(S = 158148)	NULL	0.000513263	0.324546	c(rho = 0)	two.sided	Spearman's rank correlation rho	X[[i]] and TNBC_PC_genes_T$`SOX9-AS1`
STK36	c(S = 158152)	NULL	0.000513628	0.324529	c(rho = 0)	two.sided	Spearman's rank correlation rho	X[[i]] and TNBC_PC_genes_T$`SOX9-AS1`
SAMD4B	c(S = 158172)	NULL	0.000515459	0.324444	c(rho = 0)	two.sided	Spearman's rank correlation rho	X[[i]] and TNBC_PC_genes_T$`SOX9-AS1`
NR2F2	c(S = 158190)	NULL	0.000517111	0.324367	c(rho = 0)	two.sided	Spearman's rank correlation rho	X[[i]] and TNBC_PC_genes_T$`SOX9-AS1`
IL10RB	c(S = 158198)	NULL	0.000517847	0.324333	c(rho = 0)	two.sided	Spearman's rank correlation rho	X[[i]] and TNBC_PC_genes_T$`SOX9-AS1`
ZNF345	c(S = 158246)	NULL	0.000522284	0.324128	c(rho = 0)	two.sided	Spearman's rank correlation rho	X[[i]] and TNBC_PC_genes_T$`SOX9-AS1`
NKX3-2	c(S = 158256)	NULL	0.000523213	0.324085	c(rho = 0)	two.sided	Spearman's rank correlation rho	X[[i]] and TNBC_PC_genes_T$`SOX9-AS1`
CDCA2	c(S = 158266)	NULL	0.000524143	0.324042	c(rho = 0)	two.sided	Spearman's rank correlation rho	X[[i]] and TNBC_PC_genes_T$`SOX9-AS1`
DBT	c(S = 158276)	NULL	0.000525075	0.324	c(rho = 0)	two.sided	Spearman's rank correlation rho	X[[i]] and TNBC_PC_genes_T$`SOX9-AS1`
KIAA1755	c(S = 158290)	NULL	0.000526382	0.32394	c(rho = 0)	two.sided	Spearman's rank correlation rho	X[[i]] and TNBC_PC_genes_T$`SOX9-AS1`
CHRNB1	c(S = 158290)	NULL	0.000526382	0.32394	c(rho = 0)	two.sided	Spearman's rank correlation rho	X[[i]] and TNBC_PC_genes_T$`SOX9-AS1`
SIPA1L3	c(S = 158304)	NULL	0.000527692	0.32388	c(rho = 0)	two.sided	Spearman's rank correlation rho	X[[i]] and TNBC_PC_genes_T$`SOX9-AS1`
FBXL2	c(S = 158308)	NULL	0.000528067	0.323863	c(rho = 0)	two.sided	Spearman's rank correlation rho	X[[i]] and TNBC_PC_genes_T$`SOX9-AS1`
NEPRO	c(S = 158312)	NULL	0.000528442	0.323846	c(rho = 0)	two.sided	Spearman's rank correlation rho	X[[i]] and TNBC_PC_genes_T$`SOX9-AS1`
HLF	c(S = 158316)	NULL	0.000528817	0.323829	c(rho = 0)	two.sided	Spearman's rank correlation rho	X[[i]] and TNBC_PC_genes_T$`SOX9-AS1`
FN3K	c(S = 158324)	NULL	0.000529569	0.323795	c(rho = 0)	two.sided	Spearman's rank correlation rho	X[[i]] and TNBC_PC_genes_T$`SOX9-AS1`
CHD2	c(S = 158328)	NULL	0.000529945	0.323778	c(rho = 0)	two.sided	Spearman's rank correlation rho	X[[i]] and TNBC_PC_genes_T$`SOX9-AS1`
ANKRD6	c(S = 158350)	NULL	0.000532018	0.323684	c(rho = 0)	two.sided	Spearman's rank correlation rho	X[[i]] and TNBC_PC_genes_T$`SOX9-AS1`
WNK1	c(S = 158372)	NULL	0.000534098	0.32359	c(rho = 0)	two.sided	Spearman's rank correlation rho	X[[i]] and TNBC_PC_genes_T$`SOX9-AS1`
GPATCH8	c(S = 158378)	NULL	0.000534667	0.323564	c(rho = 0)	two.sided	Spearman's rank correlation rho	X[[i]] and TNBC_PC_genes_T$`SOX9-AS1`
ILF3	c(S = 158386)	NULL	0.000535426	0.32353	c(rho = 0)	two.sided	Spearman's rank correlation rho	X[[i]] and TNBC_PC_genes_T$`SOX9-AS1`
YAP1	c(S = 158386)	NULL	0.000535426	0.32353	c(rho = 0)	two.sided	Spearman's rank correlation rho	X[[i]] and TNBC_PC_genes_T$`SOX9-AS1`
AP5B1	c(S = 158400)	NULL	0.000536757	0.32347	c(rho = 0)	two.sided	Spearman's rank correlation rho	X[[i]] and TNBC_PC_genes_T$`SOX9-AS1`
POGLUT1	c(S = 158404)	NULL	0.000537137	0.323453	c(rho = 0)	two.sided	Spearman's rank correlation rho	X[[i]] and TNBC_PC_genes_T$`SOX9-AS1`
LIG4	c(S = 158422)	NULL	0.000538854	0.323376	c(rho = 0)	two.sided	Spearman's rank correlation rho	X[[i]] and TNBC_PC_genes_T$`SOX9-AS1`
USP35	c(S = 158446)	NULL	0.000541151	0.323274	c(rho = 0)	two.sided	Spearman's rank correlation rho	X[[i]] and TNBC_PC_genes_T$`SOX9-AS1`
PTPN11	c(S = 158448)	NULL	0.000541342	0.323265	c(rho = 0)	two.sided	Spearman's rank correlation rho	X[[i]] and TNBC_PC_genes_T$`SOX9-AS1`
SMAD9	c(S = 158460)	NULL	0.000542494	0.323214	c(rho = 0)	two.sided	Spearman's rank correlation rho	X[[i]] and TNBC_PC_genes_T$`SOX9-AS1`
LRRK1	c(S = 158484)	NULL	0.000544805	0.323111	c(rho = 0)	two.sided	Spearman's rank correlation rho	X[[i]] and TNBC_PC_genes_T$`SOX9-AS1`
ZNF791	c(S = 158492)	NULL	0.000545578	0.323077	c(rho = 0)	two.sided	Spearman's rank correlation rho	X[[i]] and TNBC_PC_genes_T$`SOX9-AS1`
CUL7	c(S = 158496)	NULL	0.000545964	0.32306	c(rho = 0)	two.sided	Spearman's rank correlation rho	X[[i]] and TNBC_PC_genes_T$`SOX9-AS1`
FAM168A	c(S = 158496)	NULL	0.000545964	0.32306	c(rho = 0)	two.sided	Spearman's rank correlation rho	X[[i]] and TNBC_PC_genes_T$`SOX9-AS1`
LRRCC1	c(S = 158512)	NULL	0.000547513	0.322992	c(rho = 0)	two.sided	Spearman's rank correlation rho	X[[i]] and TNBC_PC_genes_T$`SOX9-AS1`
GABPB1	c(S = 158524)	NULL	0.000548677	0.322941	c(rho = 0)	two.sided	Spearman's rank correlation rho	X[[i]] and TNBC_PC_genes_T$`SOX9-AS1`
NEURL3	c(S = 158598)	NULL	0.000555907	0.322624	c(rho = 0)	two.sided	Spearman's rank correlation rho	X[[i]] and TNBC_PC_genes_T$`SOX9-AS1`
SEC24D	c(S = 158604)	NULL	0.000556497	0.322599	c(rho = 0)	two.sided	Spearman's rank correlation rho	X[[i]] and TNBC_PC_genes_T$`SOX9-AS1`
MIB1	c(S = 158606)	NULL	0.000556694	0.32259	c(rho = 0)	two.sided	Spearman's rank correlation rho	X[[i]] and TNBC_PC_genes_T$`SOX9-AS1`
MTSS2	c(S = 158622)	NULL	0.00055827	0.322522	c(rho = 0)	two.sided	Spearman's rank correlation rho	X[[i]] and TNBC_PC_genes_T$`SOX9-AS1`
CMTR2	c(S = 158640)	NULL	0.000560049	0.322445	c(rho = 0)	two.sided	Spearman's rank correlation rho	X[[i]] and TNBC_PC_genes_T$`SOX9-AS1`
SPG7	c(S = 158690)	NULL	0.000565017	0.322232	c(rho = 0)	two.sided	Spearman's rank correlation rho	X[[i]] and TNBC_PC_genes_T$`SOX9-AS1`
TMEM30A	c(S = 158694)	NULL	0.000565417	0.322214	c(rho = 0)	two.sided	Spearman's rank correlation rho	X[[i]] and TNBC_PC_genes_T$`SOX9-AS1`
ZNF566	c(S = 158720)	NULL	0.000568018	0.322103	c(rho = 0)	two.sided	Spearman's rank correlation rho	X[[i]] and TNBC_PC_genes_T$`SOX9-AS1`
DIDO1	c(S = 158730)	NULL	0.000569021	0.322061	c(rho = 0)	two.sided	Spearman's rank correlation rho	X[[i]] and TNBC_PC_genes_T$`SOX9-AS1`
POT1	c(S = 158738)	NULL	0.000569825	0.322027	c(rho = 0)	two.sided	Spearman's rank correlation rho	X[[i]] and TNBC_PC_genes_T$`SOX9-AS1`
SMYD2	c(S = 158738)	NULL	0.000569825	0.322027	c(rho = 0)	two.sided	Spearman's rank correlation rho	X[[i]] and TNBC_PC_genes_T$`SOX9-AS1`
GFPT1	c(S = 158740)	NULL	0.000570026	0.322018	c(rho = 0)	two.sided	Spearman's rank correlation rho	X[[i]] and TNBC_PC_genes_T$`SOX9-AS1`
PROS1	c(S = 158744)	NULL	0.000570429	0.322001	c(rho = 0)	two.sided	Spearman's rank correlation rho	X[[i]] and TNBC_PC_genes_T$`SOX9-AS1`
MED17	c(S = 158748)	NULL	0.000570832	0.321984	c(rho = 0)	two.sided	Spearman's rank correlation rho	X[[i]] and TNBC_PC_genes_T$`SOX9-AS1`
NIF3L1	c(S = 158752)	NULL	0.000571235	0.321967	c(rho = 0)	two.sided	Spearman's rank correlation rho	X[[i]] and TNBC_PC_genes_T$`SOX9-AS1`
GORASP2	c(S = 158786)	NULL	0.000574671	0.321822	c(rho = 0)	two.sided	Spearman's rank correlation rho	X[[i]] and TNBC_PC_genes_T$`SOX9-AS1`
HDLBP	c(S = 158806)	NULL	0.000576701	0.321736	c(rho = 0)	two.sided	Spearman's rank correlation rho	X[[i]] and TNBC_PC_genes_T$`SOX9-AS1`
PLBD1	c(S = 158806)	NULL	0.000576701	0.321736	c(rho = 0)	two.sided	Spearman's rank correlation rho	X[[i]] and TNBC_PC_genes_T$`SOX9-AS1`
ZNF891	c(S = 158810)	NULL	0.000577108	0.321719	c(rho = 0)	two.sided	Spearman's rank correlation rho	X[[i]] and TNBC_PC_genes_T$`SOX9-AS1`
SLC39A7	c(S = 158834)	NULL	0.000579554	0.321616	c(rho = 0)	two.sided	Spearman's rank correlation rho	X[[i]] and TNBC_PC_genes_T$`SOX9-AS1`
DNAJB4	c(S = 158834)	NULL	0.000579554	0.321616	c(rho = 0)	two.sided	Spearman's rank correlation rho	X[[i]] and TNBC_PC_genes_T$`SOX9-AS1`
TYW3	c(S = 158848)	NULL	0.000580985	0.321557	c(rho = 0)	two.sided	Spearman's rank correlation rho	X[[i]] and TNBC_PC_genes_T$`SOX9-AS1`
MAP2K7	c(S = 158874)	NULL	0.000583653	0.321446	c(rho = 0)	two.sided	Spearman's rank correlation rho	X[[i]] and TNBC_PC_genes_T$`SOX9-AS1`
LYSMD2	c(S = 158882)	NULL	0.000584475	0.321411	c(rho = 0)	two.sided	Spearman's rank correlation rho	X[[i]] and TNBC_PC_genes_T$`SOX9-AS1`
ZNF266	c(S = 158884)	NULL	0.000584681	0.321403	c(rho = 0)	two.sided	Spearman's rank correlation rho	X[[i]] and TNBC_PC_genes_T$`SOX9-AS1`
LSM14A	c(S = 158884)	NULL	0.000584681	0.321403	c(rho = 0)	two.sided	Spearman's rank correlation rho	X[[i]] and TNBC_PC_genes_T$`SOX9-AS1`
BTBD1	c(S = 158900)	NULL	0.000586331	0.321335	c(rho = 0)	two.sided	Spearman's rank correlation rho	X[[i]] and TNBC_PC_genes_T$`SOX9-AS1`
MPP6	c(S = 158904)	NULL	0.000586744	0.321318	c(rho = 0)	two.sided	Spearman's rank correlation rho	X[[i]] and TNBC_PC_genes_T$`SOX9-AS1`
PLXNB1	c(S = 158926)	NULL	0.000589021	0.321224	c(rho = 0)	two.sided	Spearman's rank correlation rho	X[[i]] and TNBC_PC_genes_T$`SOX9-AS1`
ZNF684	c(S = 158964)	NULL	0.000592972	0.321061	c(rho = 0)	two.sided	Spearman's rank correlation rho	X[[i]] and TNBC_PC_genes_T$`SOX9-AS1`
ZNF234	c(S = 158998)	NULL	0.000596528	0.320916	c(rho = 0)	two.sided	Spearman's rank correlation rho	X[[i]] and TNBC_PC_genes_T$`SOX9-AS1`
SKIV2L	c(S = 159010)	NULL	0.000597788	0.320865	c(rho = 0)	two.sided	Spearman's rank correlation rho	X[[i]] and TNBC_PC_genes_T$`SOX9-AS1`
TRIM39	c(S = 159010)	NULL	0.000597788	0.320865	c(rho = 0)	two.sided	Spearman's rank correlation rho	X[[i]] and TNBC_PC_genes_T$`SOX9-AS1`
FAM169A	c(S = 159012)	NULL	0.000597998	0.320856	c(rho = 0)	two.sided	Spearman's rank correlation rho	X[[i]] and TNBC_PC_genes_T$`SOX9-AS1`
IREB2	c(S = 159028)	NULL	0.000599683	0.320788	c(rho = 0)	two.sided	Spearman's rank correlation rho	X[[i]] and TNBC_PC_genes_T$`SOX9-AS1`
FGD4	c(S = 159044)	NULL	0.000601371	0.32072	c(rho = 0)	two.sided	Spearman's rank correlation rho	X[[i]] and TNBC_PC_genes_T$`SOX9-AS1`
PIKFYVE	c(S = 159066)	NULL	0.0006037	0.320626	c(rho = 0)	two.sided	Spearman's rank correlation rho	X[[i]] and TNBC_PC_genes_T$`SOX9-AS1`
UTP14C	c(S = 159068)	NULL	0.000603912	0.320617	c(rho = 0)	two.sided	Spearman's rank correlation rho	X[[i]] and TNBC_PC_genes_T$`SOX9-AS1`
OSGIN2	c(S = 159086)	NULL	0.000605824	0.32054	c(rho = 0)	two.sided	Spearman's rank correlation rho	X[[i]] and TNBC_PC_genes_T$`SOX9-AS1`
EML4	c(S = 159112)	NULL	0.000608596	0.320429	c(rho = 0)	two.sided	Spearman's rank correlation rho	X[[i]] and TNBC_PC_genes_T$`SOX9-AS1`
PLA2G4A	c(S = 159114)	NULL	0.00060881	0.320421	c(rho = 0)	two.sided	Spearman's rank correlation rho	X[[i]] and TNBC_PC_genes_T$`SOX9-AS1`
ZDHHC20	c(S = 159140)	NULL	0.000611594	0.32031	c(rho = 0)	two.sided	Spearman's rank correlation rho	X[[i]] and TNBC_PC_genes_T$`SOX9-AS1`
LIF	c(S = 159158)	NULL	0.000613529	0.320233	c(rho = 0)	two.sided	Spearman's rank correlation rho	X[[i]] and TNBC_PC_genes_T$`SOX9-AS1`
SEPTIN3	c(S = 159160)	NULL	0.000613744	0.320224	c(rho = 0)	two.sided	Spearman's rank correlation rho	X[[i]] and TNBC_PC_genes_T$`SOX9-AS1`
ZC3H15	c(S = 159172)	NULL	0.000615037	0.320173	c(rho = 0)	two.sided	Spearman's rank correlation rho	X[[i]] and TNBC_PC_genes_T$`SOX9-AS1`
DESI2	c(S = 159204)	NULL	0.000618498	0.320036	c(rho = 0)	two.sided	Spearman's rank correlation rho	X[[i]] and TNBC_PC_genes_T$`SOX9-AS1`
SLC25A32	c(S = 159228)	NULL	0.000621106	0.319934	c(rho = 0)	two.sided	Spearman's rank correlation rho	X[[i]] and TNBC_PC_genes_T$`SOX9-AS1`
GPR179	c(S = 159244.400664592)	NULL	0.000586188	0.319864	c(rho = 0)	two.sided	Spearman's rank correlation rho	X[[i]] and TNBC_PC_genes_T$`SOX9-AS1`
SERPINA10	c(S = 159255.52272391)	NULL	0.000587357	0.319816	c(rho = 0)	two.sided	Spearman's rank correlation rho	X[[i]] and TNBC_PC_genes_T$`SOX9-AS1`
TMEM182	c(S = 159282)	NULL	0.000627009	0.319703	c(rho = 0)	two.sided	Spearman's rank correlation rho	X[[i]] and TNBC_PC_genes_T$`SOX9-AS1`
KIRREL1	c(S = 159284)	NULL	0.000627229	0.319695	c(rho = 0)	two.sided	Spearman's rank correlation rho	X[[i]] and TNBC_PC_genes_T$`SOX9-AS1`
SATB1	c(S = 159310)	NULL	0.000630091	0.319583	c(rho = 0)	two.sided	Spearman's rank correlation rho	X[[i]] and TNBC_PC_genes_T$`SOX9-AS1`
UCP3	c(S = 159312)	NULL	0.000630312	0.319575	c(rho = 0)	two.sided	Spearman's rank correlation rho	X[[i]] and TNBC_PC_genes_T$`SOX9-AS1`
CCNA1	c(S = 159318)	NULL	0.000630974	0.319549	c(rho = 0)	two.sided	Spearman's rank correlation rho	X[[i]] and TNBC_PC_genes_T$`SOX9-AS1`
SVIL	c(S = 159318)	NULL	0.000630974	0.319549	c(rho = 0)	two.sided	Spearman's rank correlation rho	X[[i]] and TNBC_PC_genes_T$`SOX9-AS1`
BACE2	c(S = 159354)	NULL	0.000634961	0.319396	c(rho = 0)	two.sided	Spearman's rank correlation rho	X[[i]] and TNBC_PC_genes_T$`SOX9-AS1`
ZNF850	c(S = 159362)	NULL	0.000635851	0.319361	c(rho = 0)	two.sided	Spearman's rank correlation rho	X[[i]] and TNBC_PC_genes_T$`SOX9-AS1`
NCAPD2	c(S = 159366)	NULL	0.000636296	0.319344	c(rho = 0)	two.sided	Spearman's rank correlation rho	X[[i]] and TNBC_PC_genes_T$`SOX9-AS1`
CCDC50	c(S = 159378)	NULL	0.000637633	0.319293	c(rho = 0)	two.sided	Spearman's rank correlation rho	X[[i]] and TNBC_PC_genes_T$`SOX9-AS1`
TAS2R5	c(S = 159389.361508203)	NULL	0.000601583	0.319245	c(rho = 0)	two.sided	Spearman's rank correlation rho	X[[i]] and TNBC_PC_genes_T$`SOX9-AS1`
TET2	c(S = 159396)	NULL	0.000639643	0.319216	c(rho = 0)	two.sided	Spearman's rank correlation rho	X[[i]] and TNBC_PC_genes_T$`SOX9-AS1`
TAF2	c(S = 159404)	NULL	0.000640538	0.319182	c(rho = 0)	two.sided	Spearman's rank correlation rho	X[[i]] and TNBC_PC_genes_T$`SOX9-AS1`
PCNP	c(S = 159418)	NULL	0.000642108	0.319122	c(rho = 0)	two.sided	Spearman's rank correlation rho	X[[i]] and TNBC_PC_genes_T$`SOX9-AS1`
ARHGEF25	c(S = 159436)	NULL	0.000644131	0.319045	c(rho = 0)	two.sided	Spearman's rank correlation rho	X[[i]] and TNBC_PC_genes_T$`SOX9-AS1`
POPDC3	c(S = 159440)	NULL	0.000644581	0.319028	c(rho = 0)	two.sided	Spearman's rank correlation rho	X[[i]] and TNBC_PC_genes_T$`SOX9-AS1`
ZSCAN25	c(S = 159444)	NULL	0.000645032	0.319011	c(rho = 0)	two.sided	Spearman's rank correlation rho	X[[i]] and TNBC_PC_genes_T$`SOX9-AS1`
THAP9	c(S = 159456)	NULL	0.000646386	0.31896	c(rho = 0)	two.sided	Spearman's rank correlation rho	X[[i]] and TNBC_PC_genes_T$`SOX9-AS1`
JMJD1C	c(S = 159464)	NULL	0.00064729	0.318926	c(rho = 0)	two.sided	Spearman's rank correlation rho	X[[i]] and TNBC_PC_genes_T$`SOX9-AS1`
YIPF4	c(S = 159466)	NULL	0.000647516	0.318917	c(rho = 0)	two.sided	Spearman's rank correlation rho	X[[i]] and TNBC_PC_genes_T$`SOX9-AS1`
DDR2	c(S = 159470)	NULL	0.000647968	0.3189	c(rho = 0)	two.sided	Spearman's rank correlation rho	X[[i]] and TNBC_PC_genes_T$`SOX9-AS1`
SLC33A1	c(S = 159472)	NULL	0.000648195	0.318892	c(rho = 0)	two.sided	Spearman's rank correlation rho	X[[i]] and TNBC_PC_genes_T$`SOX9-AS1`
USP48	c(S = 159476)	NULL	0.000648648	0.318875	c(rho = 0)	two.sided	Spearman's rank correlation rho	X[[i]] and TNBC_PC_genes_T$`SOX9-AS1`
FAM3C	c(S = 159476)	NULL	0.000648648	0.318875	c(rho = 0)	two.sided	Spearman's rank correlation rho	X[[i]] and TNBC_PC_genes_T$`SOX9-AS1`
SH3BGR	c(S = 159504)	NULL	0.000651827	0.318755	c(rho = 0)	two.sided	Spearman's rank correlation rho	X[[i]] and TNBC_PC_genes_T$`SOX9-AS1`
HSPB2	c(S = 159508)	NULL	0.000652282	0.318738	c(rho = 0)	two.sided	Spearman's rank correlation rho	X[[i]] and TNBC_PC_genes_T$`SOX9-AS1`
LRRN1	c(S = 159526)	NULL	0.000654335	0.318661	c(rho = 0)	two.sided	Spearman's rank correlation rho	X[[i]] and TNBC_PC_genes_T$`SOX9-AS1`
MDC1	c(S = 159554)	NULL	0.00065754	0.318541	c(rho = 0)	two.sided	Spearman's rank correlation rho	X[[i]] and TNBC_PC_genes_T$`SOX9-AS1`
SMC1B	c(S = 159560)	NULL	0.000658228	0.318516	c(rho = 0)	two.sided	Spearman's rank correlation rho	X[[i]] and TNBC_PC_genes_T$`SOX9-AS1`
ZNF248	c(S = 159564)	NULL	0.000658688	0.318499	c(rho = 0)	two.sided	Spearman's rank correlation rho	X[[i]] and TNBC_PC_genes_T$`SOX9-AS1`
GOLT1B	c(S = 159574)	NULL	0.000659838	0.318456	c(rho = 0)	two.sided	Spearman's rank correlation rho	X[[i]] and TNBC_PC_genes_T$`SOX9-AS1`
TAS2R4	c(S = 159584)	NULL	0.000660989	0.318413	c(rho = 0)	two.sided	Spearman's rank correlation rho	X[[i]] and TNBC_PC_genes_T$`SOX9-AS1`
PFN2	c(S = 159594)	NULL	0.000662143	0.318371	c(rho = 0)	two.sided	Spearman's rank correlation rho	X[[i]] and TNBC_PC_genes_T$`SOX9-AS1`
ASCL3	c(S = 159607.652801939)	NULL	0.000625466	0.318312	c(rho = 0)	two.sided	Spearman's rank correlation rho	X[[i]] and TNBC_PC_genes_T$`SOX9-AS1`
CHD9	c(S = 159620)	NULL	0.000665151	0.318259	c(rho = 0)	two.sided	Spearman's rank correlation rho	X[[i]] and TNBC_PC_genes_T$`SOX9-AS1`
GABPB2	c(S = 159646)	NULL	0.000668172	0.318148	c(rho = 0)	two.sided	Spearman's rank correlation rho	X[[i]] and TNBC_PC_genes_T$`SOX9-AS1`
GPR63	c(S = 159660)	NULL	0.000669803	0.318089	c(rho = 0)	two.sided	Spearman's rank correlation rho	X[[i]] and TNBC_PC_genes_T$`SOX9-AS1`
ZSCAN5A	c(S = 159662)	NULL	0.000670037	0.31808	c(rho = 0)	two.sided	Spearman's rank correlation rho	X[[i]] and TNBC_PC_genes_T$`SOX9-AS1`
SUN3	c(S = 159662.885316072)	NULL	0.000631645	0.318076	c(rho = 0)	two.sided	Spearman's rank correlation rho	X[[i]] and TNBC_PC_genes_T$`SOX9-AS1`
ELAC1	c(S = 159680)	NULL	0.000672141	0.318003	c(rho = 0)	two.sided	Spearman's rank correlation rho	X[[i]] and TNBC_PC_genes_T$`SOX9-AS1`
SLAIN1	c(S = 159690)	NULL	0.000673312	0.317961	c(rho = 0)	two.sided	Spearman's rank correlation rho	X[[i]] and TNBC_PC_genes_T$`SOX9-AS1`
CLDN12	c(S = 159696)	NULL	0.000674016	0.317935	c(rho = 0)	two.sided	Spearman's rank correlation rho	X[[i]] and TNBC_PC_genes_T$`SOX9-AS1`
HGSNAT	c(S = 159706)	NULL	0.000675191	0.317892	c(rho = 0)	two.sided	Spearman's rank correlation rho	X[[i]] and TNBC_PC_genes_T$`SOX9-AS1`
ZNF286A	c(S = 159736)	NULL	0.000678725	0.317764	c(rho = 0)	two.sided	Spearman's rank correlation rho	X[[i]] and TNBC_PC_genes_T$`SOX9-AS1`
ZNF461	c(S = 159746)	NULL	0.000679907	0.317721	c(rho = 0)	two.sided	Spearman's rank correlation rho	X[[i]] and TNBC_PC_genes_T$`SOX9-AS1`
ASNS	c(S = 159758)	NULL	0.000681328	0.31767	c(rho = 0)	two.sided	Spearman's rank correlation rho	X[[i]] and TNBC_PC_genes_T$`SOX9-AS1`
MTMR4	c(S = 159764)	NULL	0.00068204	0.317644	c(rho = 0)	two.sided	Spearman's rank correlation rho	X[[i]] and TNBC_PC_genes_T$`SOX9-AS1`
ZFC3H1	c(S = 159768)	NULL	0.000682514	0.317627	c(rho = 0)	two.sided	Spearman's rank correlation rho	X[[i]] and TNBC_PC_genes_T$`SOX9-AS1`
RNF175	c(S = 159784)	NULL	0.000684416	0.317559	c(rho = 0)	two.sided	Spearman's rank correlation rho	X[[i]] and TNBC_PC_genes_T$`SOX9-AS1`
PRELID3A	c(S = 159806)	NULL	0.000687039	0.317465	c(rho = 0)	two.sided	Spearman's rank correlation rho	X[[i]] and TNBC_PC_genes_T$`SOX9-AS1`
PLEKHA3	c(S = 159808)	NULL	0.000687278	0.317457	c(rho = 0)	two.sided	Spearman's rank correlation rho	X[[i]] and TNBC_PC_genes_T$`SOX9-AS1`
ZCCHC8	c(S = 159810)	NULL	0.000687517	0.317448	c(rho = 0)	two.sided	Spearman's rank correlation rho	X[[i]] and TNBC_PC_genes_T$`SOX9-AS1`
CES4A	c(S = 159814)	NULL	0.000687995	0.317431	c(rho = 0)	two.sided	Spearman's rank correlation rho	X[[i]] and TNBC_PC_genes_T$`SOX9-AS1`
ANKRD18A	c(S = 159815.36514716)	NULL	0.000648996	0.317425	c(rho = 0)	two.sided	Spearman's rank correlation rho	X[[i]] and TNBC_PC_genes_T$`SOX9-AS1`
RPAP2	c(S = 159820)	NULL	0.000688713	0.317405	c(rho = 0)	two.sided	Spearman's rank correlation rho	X[[i]] and TNBC_PC_genes_T$`SOX9-AS1`
RSRC2	c(S = 159830)	NULL	0.000689911	0.317363	c(rho = 0)	two.sided	Spearman's rank correlation rho	X[[i]] and TNBC_PC_genes_T$`SOX9-AS1`
TMEM151B	c(S = 159830.826341933)	NULL	0.00065078	0.317359	c(rho = 0)	two.sided	Spearman's rank correlation rho	X[[i]] and TNBC_PC_genes_T$`SOX9-AS1`
MBNL1	c(S = 159832)	NULL	0.000690151	0.317354	c(rho = 0)	two.sided	Spearman's rank correlation rho	X[[i]] and TNBC_PC_genes_T$`SOX9-AS1`
MOB3B	c(S = 159846)	NULL	0.000691832	0.317294	c(rho = 0)	two.sided	Spearman's rank correlation rho	X[[i]] and TNBC_PC_genes_T$`SOX9-AS1`
NUDT3	c(S = 159854)	NULL	0.000692794	0.31726	c(rho = 0)	two.sided	Spearman's rank correlation rho	X[[i]] and TNBC_PC_genes_T$`SOX9-AS1`
STON1	c(S = 159868)	NULL	0.000694481	0.3172	c(rho = 0)	two.sided	Spearman's rank correlation rho	X[[i]] and TNBC_PC_genes_T$`SOX9-AS1`
MALL	c(S = 159870)	NULL	0.000694723	0.317192	c(rho = 0)	two.sided	Spearman's rank correlation rho	X[[i]] and TNBC_PC_genes_T$`SOX9-AS1`
GTF2F2	c(S = 159874)	NULL	0.000695205	0.317175	c(rho = 0)	two.sided	Spearman's rank correlation rho	X[[i]] and TNBC_PC_genes_T$`SOX9-AS1`
TAF11	c(S = 159900)	NULL	0.000698351	0.317064	c(rho = 0)	two.sided	Spearman's rank correlation rho	X[[i]] and TNBC_PC_genes_T$`SOX9-AS1`
SLFN13	c(S = 159912)	NULL	0.000699808	0.317012	c(rho = 0)	two.sided	Spearman's rank correlation rho	X[[i]] and TNBC_PC_genes_T$`SOX9-AS1`
ZNF648	c(S = 159933.415378734)	NULL	0.000662729	0.316921	c(rho = 0)	two.sided	Spearman's rank correlation rho	X[[i]] and TNBC_PC_genes_T$`SOX9-AS1`
NME9	c(S = 159942)	NULL	0.000703461	0.316884	c(rho = 0)	two.sided	Spearman's rank correlation rho	X[[i]] and TNBC_PC_genes_T$`SOX9-AS1`
TBC1D32	c(S = 159958)	NULL	0.000705416	0.316816	c(rho = 0)	two.sided	Spearman's rank correlation rho	X[[i]] and TNBC_PC_genes_T$`SOX9-AS1`
H4C12	c(S = 159972.832407173)	NULL	0.000667373	0.316753	c(rho = 0)	two.sided	Spearman's rank correlation rho	X[[i]] and TNBC_PC_genes_T$`SOX9-AS1`
TAF5L	c(S = 159974)	NULL	0.000707376	0.316748	c(rho = 0)	two.sided	Spearman's rank correlation rho	X[[i]] and TNBC_PC_genes_T$`SOX9-AS1`
CTNND1	c(S = 159990)	NULL	0.000709342	0.316679	c(rho = 0)	two.sided	Spearman's rank correlation rho	X[[i]] and TNBC_PC_genes_T$`SOX9-AS1`
CLDN16	c(S = 160017.366872675)	NULL	0.000672656	0.316562	c(rho = 0)	two.sided	Spearman's rank correlation rho	X[[i]] and TNBC_PC_genes_T$`SOX9-AS1`
HDGFL3	c(S = 160018)	NULL	0.000712794	0.31656	c(rho = 0)	two.sided	Spearman's rank correlation rho	X[[i]] and TNBC_PC_genes_T$`SOX9-AS1`
C1orf226	c(S = 160024)	NULL	0.000713535	0.316534	c(rho = 0)	two.sided	Spearman's rank correlation rho	X[[i]] and TNBC_PC_genes_T$`SOX9-AS1`
OPN1SW	c(S = 160032)	NULL	0.000714525	0.3165	c(rho = 0)	two.sided	Spearman's rank correlation rho	X[[i]] and TNBC_PC_genes_T$`SOX9-AS1`
ZNF24	c(S = 160042)	NULL	0.000715764	0.316457	c(rho = 0)	two.sided	Spearman's rank correlation rho	X[[i]] and TNBC_PC_genes_T$`SOX9-AS1`
AC006030.1	c(S = 160056.418005497)	NULL	0.00067732	0.316396	c(rho = 0)	two.sided	Spearman's rank correlation rho	X[[i]] and TNBC_PC_genes_T$`SOX9-AS1`
GTF2IRD2	c(S = 160078)	NULL	0.000720242	0.316303	c(rho = 0)	two.sided	Spearman's rank correlation rho	X[[i]] and TNBC_PC_genes_T$`SOX9-AS1`
XPOT	c(S = 160092)	NULL	0.00072199	0.316244	c(rho = 0)	two.sided	Spearman's rank correlation rho	X[[i]] and TNBC_PC_genes_T$`SOX9-AS1`
FOXK1	c(S = 160134)	NULL	0.000727258	0.316064	c(rho = 0)	two.sided	Spearman's rank correlation rho	X[[i]] and TNBC_PC_genes_T$`SOX9-AS1`
RWDD3	c(S = 160140)	NULL	0.000728014	0.316039	c(rho = 0)	two.sided	Spearman's rank correlation rho	X[[i]] and TNBC_PC_genes_T$`SOX9-AS1`
TGM1	c(S = 160160)	NULL	0.000730537	0.315953	c(rho = 0)	two.sided	Spearman's rank correlation rho	X[[i]] and TNBC_PC_genes_T$`SOX9-AS1`
LRRC74A	c(S = 160162.806612529)	NULL	0.000690178	0.315941	c(rho = 0)	two.sided	Spearman's rank correlation rho	X[[i]] and TNBC_PC_genes_T$`SOX9-AS1`
NOL4	c(S = 160168.471246918)	NULL	0.000690868	0.315917	c(rho = 0)	two.sided	Spearman's rank correlation rho	X[[i]] and TNBC_PC_genes_T$`SOX9-AS1`
MON1B	c(S = 160180)	NULL	0.000733068	0.315868	c(rho = 0)	two.sided	Spearman's rank correlation rho	X[[i]] and TNBC_PC_genes_T$`SOX9-AS1`
SETD6	c(S = 160192)	NULL	0.000734591	0.315816	c(rho = 0)	two.sided	Spearman's rank correlation rho	X[[i]] and TNBC_PC_genes_T$`SOX9-AS1`
NPY1R	c(S = 160292)	NULL	0.000747394	0.315389	c(rho = 0)	two.sided	Spearman's rank correlation rho	X[[i]] and TNBC_PC_genes_T$`SOX9-AS1`
AKAP8	c(S = 160312)	NULL	0.000749979	0.315304	c(rho = 0)	two.sided	Spearman's rank correlation rho	X[[i]] and TNBC_PC_genes_T$`SOX9-AS1`
TENT4B	c(S = 160312)	NULL	0.000749979	0.315304	c(rho = 0)	two.sided	Spearman's rank correlation rho	X[[i]] and TNBC_PC_genes_T$`SOX9-AS1`
COL25A1	c(S = 160320)	NULL	0.000751015	0.31527	c(rho = 0)	two.sided	Spearman's rank correlation rho	X[[i]] and TNBC_PC_genes_T$`SOX9-AS1`
RAPH1	c(S = 160322)	NULL	0.000751274	0.315261	c(rho = 0)	two.sided	Spearman's rank correlation rho	X[[i]] and TNBC_PC_genes_T$`SOX9-AS1`
ABRAXAS1	c(S = 160332)	NULL	0.000752572	0.315219	c(rho = 0)	two.sided	Spearman's rank correlation rho	X[[i]] and TNBC_PC_genes_T$`SOX9-AS1`
C16orf58	c(S = 160334)	NULL	0.000752832	0.31521	c(rho = 0)	two.sided	Spearman's rank correlation rho	X[[i]] and TNBC_PC_genes_T$`SOX9-AS1`
SEPTIN9	c(S = 160358)	NULL	0.000755955	0.315107	c(rho = 0)	two.sided	Spearman's rank correlation rho	X[[i]] and TNBC_PC_genes_T$`SOX9-AS1`
ZNF605	c(S = 160368)	NULL	0.00075726	0.315065	c(rho = 0)	two.sided	Spearman's rank correlation rho	X[[i]] and TNBC_PC_genes_T$`SOX9-AS1`
KCNAB1	c(S = 160392)	NULL	0.000760401	0.314962	c(rho = 0)	two.sided	Spearman's rank correlation rho	X[[i]] and TNBC_PC_genes_T$`SOX9-AS1`
ANP32E	c(S = 160398)	NULL	0.000761188	0.314937	c(rho = 0)	two.sided	Spearman's rank correlation rho	X[[i]] and TNBC_PC_genes_T$`SOX9-AS1`
C11orf24	c(S = 160404)	NULL	0.000761976	0.314911	c(rho = 0)	two.sided	Spearman's rank correlation rho	X[[i]] and TNBC_PC_genes_T$`SOX9-AS1`
TMEM117	c(S = 160412)	NULL	0.000763027	0.314877	c(rho = 0)	two.sided	Spearman's rank correlation rho	X[[i]] and TNBC_PC_genes_T$`SOX9-AS1`
NPFFR1	c(S = 160416)	NULL	0.000763554	0.31486	c(rho = 0)	two.sided	Spearman's rank correlation rho	X[[i]] and TNBC_PC_genes_T$`SOX9-AS1`
DXO	c(S = 160416)	NULL	0.000763554	0.31486	c(rho = 0)	two.sided	Spearman's rank correlation rho	X[[i]] and TNBC_PC_genes_T$`SOX9-AS1`
TDRD5	c(S = 160421.370323705)	NULL	0.000722364	0.314837	c(rho = 0)	two.sided	Spearman's rank correlation rho	X[[i]] and TNBC_PC_genes_T$`SOX9-AS1`
SPHKAP	c(S = 160423.438075355)	NULL	0.000722627	0.314828	c(rho = 0)	two.sided	Spearman's rank correlation rho	X[[i]] and TNBC_PC_genes_T$`SOX9-AS1`
ZNF620	c(S = 160426)	NULL	0.000764871	0.314817	c(rho = 0)	two.sided	Spearman's rank correlation rho	X[[i]] and TNBC_PC_genes_T$`SOX9-AS1`
BDH2	c(S = 160458)	NULL	0.000769099	0.31468	c(rho = 0)	two.sided	Spearman's rank correlation rho	X[[i]] and TNBC_PC_genes_T$`SOX9-AS1`
MAGI1	c(S = 160464)	NULL	0.000769895	0.314655	c(rho = 0)	two.sided	Spearman's rank correlation rho	X[[i]] and TNBC_PC_genes_T$`SOX9-AS1`
NMUR1	c(S = 160466)	NULL	0.00077016	0.314646	c(rho = 0)	two.sided	Spearman's rank correlation rho	X[[i]] and TNBC_PC_genes_T$`SOX9-AS1`
PAN2	c(S = 160518)	NULL	0.000777086	0.314424	c(rho = 0)	two.sided	Spearman's rank correlation rho	X[[i]] and TNBC_PC_genes_T$`SOX9-AS1`
ADCY3	c(S = 160540)	NULL	0.000780034	0.31433	c(rho = 0)	two.sided	Spearman's rank correlation rho	X[[i]] and TNBC_PC_genes_T$`SOX9-AS1`
GABPA	c(S = 160544)	NULL	0.000780571	0.314313	c(rho = 0)	two.sided	Spearman's rank correlation rho	X[[i]] and TNBC_PC_genes_T$`SOX9-AS1`
LIN54	c(S = 160544)	NULL	0.000780571	0.314313	c(rho = 0)	two.sided	Spearman's rank correlation rho	X[[i]] and TNBC_PC_genes_T$`SOX9-AS1`
HELZ	c(S = 160552)	NULL	0.000781646	0.314279	c(rho = 0)	two.sided	Spearman's rank correlation rho	X[[i]] and TNBC_PC_genes_T$`SOX9-AS1`
METTL21A	c(S = 160554)	NULL	0.000781915	0.31427	c(rho = 0)	two.sided	Spearman's rank correlation rho	X[[i]] and TNBC_PC_genes_T$`SOX9-AS1`
URB1	c(S = 160590)	NULL	0.000786771	0.314117	c(rho = 0)	two.sided	Spearman's rank correlation rho	X[[i]] and TNBC_PC_genes_T$`SOX9-AS1`
MMS19	c(S = 160594)	NULL	0.000787312	0.314099	c(rho = 0)	two.sided	Spearman's rank correlation rho	X[[i]] and TNBC_PC_genes_T$`SOX9-AS1`
COG8	c(S = 160600)	NULL	0.000788125	0.314074	c(rho = 0)	two.sided	Spearman's rank correlation rho	X[[i]] and TNBC_PC_genes_T$`SOX9-AS1`
TMEM139	c(S = 160616)	NULL	0.000790295	0.314006	c(rho = 0)	two.sided	Spearman's rank correlation rho	X[[i]] and TNBC_PC_genes_T$`SOX9-AS1`
SLC35E3	c(S = 160624)	NULL	0.000791383	0.313971	c(rho = 0)	two.sided	Spearman's rank correlation rho	X[[i]] and TNBC_PC_genes_T$`SOX9-AS1`
SPEG	c(S = 160648)	NULL	0.000794653	0.313869	c(rho = 0)	two.sided	Spearman's rank correlation rho	X[[i]] and TNBC_PC_genes_T$`SOX9-AS1`
FAM171A1	c(S = 160660)	NULL	0.000796293	0.313818	c(rho = 0)	two.sided	Spearman's rank correlation rho	X[[i]] and TNBC_PC_genes_T$`SOX9-AS1`
C6orf89	c(S = 160668)	NULL	0.000797388	0.313783	c(rho = 0)	two.sided	Spearman's rank correlation rho	X[[i]] and TNBC_PC_genes_T$`SOX9-AS1`
NUP210L	c(S = 160670.843114183)	NULL	0.000754717	0.313771	c(rho = 0)	two.sided	Spearman's rank correlation rho	X[[i]] and TNBC_PC_genes_T$`SOX9-AS1`
PHC1	c(S = 160682)	NULL	0.000799307	0.313724	c(rho = 0)	two.sided	Spearman's rank correlation rho	X[[i]] and TNBC_PC_genes_T$`SOX9-AS1`
MDFI	c(S = 160690)	NULL	0.000800406	0.313689	c(rho = 0)	two.sided	Spearman's rank correlation rho	X[[i]] and TNBC_PC_genes_T$`SOX9-AS1`
ZNF430	c(S = 160702)	NULL	0.000802056	0.313638	c(rho = 0)	two.sided	Spearman's rank correlation rho	X[[i]] and TNBC_PC_genes_T$`SOX9-AS1`
PHF1	c(S = 160708)	NULL	0.000802883	0.313613	c(rho = 0)	two.sided	Spearman's rank correlation rho	X[[i]] and TNBC_PC_genes_T$`SOX9-AS1`
PTPN12	c(S = 160716)	NULL	0.000803986	0.313578	c(rho = 0)	two.sided	Spearman's rank correlation rho	X[[i]] and TNBC_PC_genes_T$`SOX9-AS1`
NCOA7	c(S = 160728)	NULL	0.000805644	0.313527	c(rho = 0)	two.sided	Spearman's rank correlation rho	X[[i]] and TNBC_PC_genes_T$`SOX9-AS1`
PRKCI	c(S = 160732)	NULL	0.000806197	0.31351	c(rho = 0)	two.sided	Spearman's rank correlation rho	X[[i]] and TNBC_PC_genes_T$`SOX9-AS1`
CAPRIN2	c(S = 160744)	NULL	0.000807858	0.313459	c(rho = 0)	two.sided	Spearman's rank correlation rho	X[[i]] and TNBC_PC_genes_T$`SOX9-AS1`
ZGRF1	c(S = 160754)	NULL	0.000809245	0.313416	c(rho = 0)	two.sided	Spearman's rank correlation rho	X[[i]] and TNBC_PC_genes_T$`SOX9-AS1`
GTF3C2	c(S = 160758)	NULL	0.000809801	0.313399	c(rho = 0)	two.sided	Spearman's rank correlation rho	X[[i]] and TNBC_PC_genes_T$`SOX9-AS1`
C11orf45	c(S = 160774)	NULL	0.000812026	0.313331	c(rho = 0)	two.sided	Spearman's rank correlation rho	X[[i]] and TNBC_PC_genes_T$`SOX9-AS1`
NCOR2	c(S = 160780)	NULL	0.000812862	0.313305	c(rho = 0)	two.sided	Spearman's rank correlation rho	X[[i]] and TNBC_PC_genes_T$`SOX9-AS1`
AGBL3	c(S = 160788)	NULL	0.000813978	0.313271	c(rho = 0)	two.sided	Spearman's rank correlation rho	X[[i]] and TNBC_PC_genes_T$`SOX9-AS1`
ZNF283	c(S = 160790)	NULL	0.000814257	0.313262	c(rho = 0)	two.sided	Spearman's rank correlation rho	X[[i]] and TNBC_PC_genes_T$`SOX9-AS1`
GTF2IRD2B	c(S = 160796)	NULL	0.000815095	0.313237	c(rho = 0)	two.sided	Spearman's rank correlation rho	X[[i]] and TNBC_PC_genes_T$`SOX9-AS1`
ZFAT	c(S = 160798)	NULL	0.000815375	0.313228	c(rho = 0)	two.sided	Spearman's rank correlation rho	X[[i]] and TNBC_PC_genes_T$`SOX9-AS1`
MTRF1	c(S = 160802)	NULL	0.000815934	0.313211	c(rho = 0)	two.sided	Spearman's rank correlation rho	X[[i]] and TNBC_PC_genes_T$`SOX9-AS1`
GALNT4	c(S = 160852.435004709)	NULL	0.000779095	0.312996	c(rho = 0)	two.sided	Spearman's rank correlation rho	X[[i]] and TNBC_PC_genes_T$`SOX9-AS1`
CYP7B1	c(S = 160854)	NULL	0.000823237	0.312989	c(rho = 0)	two.sided	Spearman's rank correlation rho	X[[i]] and TNBC_PC_genes_T$`SOX9-AS1`
HACD1	c(S = 160858)	NULL	0.000823801	0.312972	c(rho = 0)	two.sided	Spearman's rank correlation rho	X[[i]] and TNBC_PC_genes_T$`SOX9-AS1`
IWS1	c(S = 160860)	NULL	0.000824083	0.312963	c(rho = 0)	two.sided	Spearman's rank correlation rho	X[[i]] and TNBC_PC_genes_T$`SOX9-AS1`
PI4KB	c(S = 160878)	NULL	0.000826628	0.312887	c(rho = 0)	two.sided	Spearman's rank correlation rho	X[[i]] and TNBC_PC_genes_T$`SOX9-AS1`
ESCO1	c(S = 160882)	NULL	0.000827194	0.312869	c(rho = 0)	two.sided	Spearman's rank correlation rho	X[[i]] and TNBC_PC_genes_T$`SOX9-AS1`
CREBZF	c(S = 160900)	NULL	0.000829747	0.312793	c(rho = 0)	two.sided	Spearman's rank correlation rho	X[[i]] and TNBC_PC_genes_T$`SOX9-AS1`
SASS6	c(S = 160900)	NULL	0.000829747	0.312793	c(rho = 0)	two.sided	Spearman's rank correlation rho	X[[i]] and TNBC_PC_genes_T$`SOX9-AS1`
PAX1	c(S = 160901.190484953)	NULL	0.000785762	0.312787	c(rho = 0)	two.sided	Spearman's rank correlation rho	X[[i]] and TNBC_PC_genes_T$`SOX9-AS1`
WASHC5	c(S = 160918)	NULL	0.000832308	0.312716	c(rho = 0)	two.sided	Spearman's rank correlation rho	X[[i]] and TNBC_PC_genes_T$`SOX9-AS1`
MRPL33	c(S = 160920)	NULL	0.000832593	0.312707	c(rho = 0)	two.sided	Spearman's rank correlation rho	X[[i]] and TNBC_PC_genes_T$`SOX9-AS1`
PADI2	c(S = 160924)	NULL	0.000833163	0.31269	c(rho = 0)	two.sided	Spearman's rank correlation rho	X[[i]] and TNBC_PC_genes_T$`SOX9-AS1`
ZNF280D	c(S = 160932)	NULL	0.000834304	0.312656	c(rho = 0)	two.sided	Spearman's rank correlation rho	X[[i]] and TNBC_PC_genes_T$`SOX9-AS1`
STK33	c(S = 160945.374799793)	NULL	0.000791849	0.312599	c(rho = 0)	two.sided	Spearman's rank correlation rho	X[[i]] and TNBC_PC_genes_T$`SOX9-AS1`
OBSL1	c(S = 160950)	NULL	0.000836877	0.312579	c(rho = 0)	two.sided	Spearman's rank correlation rho	X[[i]] and TNBC_PC_genes_T$`SOX9-AS1`
BRSK1	c(S = 160982)	NULL	0.00084147	0.312442	c(rho = 0)	two.sided	Spearman's rank correlation rho	X[[i]] and TNBC_PC_genes_T$`SOX9-AS1`
TEX55	c(S = 161005.943459084)	NULL	0.000800263	0.31234	c(rho = 0)	two.sided	Spearman's rank correlation rho	X[[i]] and TNBC_PC_genes_T$`SOX9-AS1`
PRKAB2	c(S = 161018)	NULL	0.000846664	0.312289	c(rho = 0)	two.sided	Spearman's rank correlation rho	X[[i]] and TNBC_PC_genes_T$`SOX9-AS1`
PCDHGA1	c(S = 161030)	NULL	0.000848402	0.312237	c(rho = 0)	two.sided	Spearman's rank correlation rho	X[[i]] and TNBC_PC_genes_T$`SOX9-AS1`
NUP85	c(S = 161032)	NULL	0.000848692	0.312229	c(rho = 0)	two.sided	Spearman's rank correlation rho	X[[i]] and TNBC_PC_genes_T$`SOX9-AS1`
E2F3	c(S = 161056)	NULL	0.000852179	0.312126	c(rho = 0)	two.sided	Spearman's rank correlation rho	X[[i]] and TNBC_PC_genes_T$`SOX9-AS1`
ZMYM6	c(S = 161056)	NULL	0.000852179	0.312126	c(rho = 0)	two.sided	Spearman's rank correlation rho	X[[i]] and TNBC_PC_genes_T$`SOX9-AS1`
KLHL15	c(S = 161060)	NULL	0.000852762	0.312109	c(rho = 0)	two.sided	Spearman's rank correlation rho	X[[i]] and TNBC_PC_genes_T$`SOX9-AS1`
SLC24A3	c(S = 161066)	NULL	0.000853636	0.312084	c(rho = 0)	two.sided	Spearman's rank correlation rho	X[[i]] and TNBC_PC_genes_T$`SOX9-AS1`
ZNF561	c(S = 161072)	NULL	0.000854511	0.312058	c(rho = 0)	two.sided	Spearman's rank correlation rho	X[[i]] and TNBC_PC_genes_T$`SOX9-AS1`
MYO5B	c(S = 161078)	NULL	0.000855387	0.312032	c(rho = 0)	two.sided	Spearman's rank correlation rho	X[[i]] and TNBC_PC_genes_T$`SOX9-AS1`
PCIF1	c(S = 161100)	NULL	0.000858606	0.311938	c(rho = 0)	two.sided	Spearman's rank correlation rho	X[[i]] and TNBC_PC_genes_T$`SOX9-AS1`
CAMTA2	c(S = 161100)	NULL	0.000858606	0.311938	c(rho = 0)	two.sided	Spearman's rank correlation rho	X[[i]] and TNBC_PC_genes_T$`SOX9-AS1`
LZTS3	c(S = 161106)	NULL	0.000859486	0.311913	c(rho = 0)	two.sided	Spearman's rank correlation rho	X[[i]] and TNBC_PC_genes_T$`SOX9-AS1`
TMEM72	c(S = 161109.729322022)	NULL	0.000814872	0.311897	c(rho = 0)	two.sided	Spearman's rank correlation rho	X[[i]] and TNBC_PC_genes_T$`SOX9-AS1`
USP45	c(S = 161116)	NULL	0.000860954	0.31187	c(rho = 0)	two.sided	Spearman's rank correlation rho	X[[i]] and TNBC_PC_genes_T$`SOX9-AS1`
ELOVL7	c(S = 161122)	NULL	0.000861836	0.311844	c(rho = 0)	two.sided	Spearman's rank correlation rho	X[[i]] and TNBC_PC_genes_T$`SOX9-AS1`
AC007906.2	c(S = 161130)	NULL	0.000863013	0.31181	c(rho = 0)	two.sided	Spearman's rank correlation rho	X[[i]] and TNBC_PC_genes_T$`SOX9-AS1`
R3HDM1	c(S = 161132)	NULL	0.000863308	0.311802	c(rho = 0)	two.sided	Spearman's rank correlation rho	X[[i]] and TNBC_PC_genes_T$`SOX9-AS1`
SMIM8	c(S = 161134)	NULL	0.000863602	0.311793	c(rho = 0)	two.sided	Spearman's rank correlation rho	X[[i]] and TNBC_PC_genes_T$`SOX9-AS1`
MRS2	c(S = 161142)	NULL	0.000864782	0.311759	c(rho = 0)	two.sided	Spearman's rank correlation rho	X[[i]] and TNBC_PC_genes_T$`SOX9-AS1`
KLHL23	c(S = 161144)	NULL	0.000865077	0.31175	c(rho = 0)	two.sided	Spearman's rank correlation rho	X[[i]] and TNBC_PC_genes_T$`SOX9-AS1`
RC3H1	c(S = 161146)	NULL	0.000865372	0.311742	c(rho = 0)	two.sided	Spearman's rank correlation rho	X[[i]] and TNBC_PC_genes_T$`SOX9-AS1`
PTPRJ	c(S = 161156)	NULL	0.00086685	0.311699	c(rho = 0)	two.sided	Spearman's rank correlation rho	X[[i]] and TNBC_PC_genes_T$`SOX9-AS1`
GTSE1	c(S = 161180)	NULL	0.000870405	0.311597	c(rho = 0)	two.sided	Spearman's rank correlation rho	X[[i]] and TNBC_PC_genes_T$`SOX9-AS1`
ADAMTS5	c(S = 161242)	NULL	0.000879651	0.311332	c(rho = 0)	two.sided	Spearman's rank correlation rho	X[[i]] and TNBC_PC_genes_T$`SOX9-AS1`
LARP6	c(S = 161266)	NULL	0.000883255	0.311229	c(rho = 0)	two.sided	Spearman's rank correlation rho	X[[i]] and TNBC_PC_genes_T$`SOX9-AS1`
ARHGEF17	c(S = 161294)	NULL	0.000887476	0.31111	c(rho = 0)	two.sided	Spearman's rank correlation rho	X[[i]] and TNBC_PC_genes_T$`SOX9-AS1`
TAFA4	c(S = 161295.770713283)	NULL	0.000841671	0.311102	c(rho = 0)	two.sided	Spearman's rank correlation rho	X[[i]] and TNBC_PC_genes_T$`SOX9-AS1`
INTS6L	c(S = 161302)	NULL	0.000888685	0.311076	c(rho = 0)	two.sided	Spearman's rank correlation rho	X[[i]] and TNBC_PC_genes_T$`SOX9-AS1`
PLA2G4B	c(S = 161312)	NULL	0.000890199	0.311033	c(rho = 0)	two.sided	Spearman's rank correlation rho	X[[i]] and TNBC_PC_genes_T$`SOX9-AS1`
DSTYK	c(S = 161314)	NULL	0.000890502	0.311024	c(rho = 0)	two.sided	Spearman's rank correlation rho	X[[i]] and TNBC_PC_genes_T$`SOX9-AS1`
EPB41L2	c(S = 161336)	NULL	0.000893842	0.31093	c(rho = 0)	two.sided	Spearman's rank correlation rho	X[[i]] and TNBC_PC_genes_T$`SOX9-AS1`
BAZ2B	c(S = 161338)	NULL	0.000894146	0.310922	c(rho = 0)	two.sided	Spearman's rank correlation rho	X[[i]] and TNBC_PC_genes_T$`SOX9-AS1`
NUP50	c(S = 161340)	NULL	0.00089445	0.310913	c(rho = 0)	two.sided	Spearman's rank correlation rho	X[[i]] and TNBC_PC_genes_T$`SOX9-AS1`
ABCE1	c(S = 161352)	NULL	0.000896278	0.310862	c(rho = 0)	two.sided	Spearman's rank correlation rho	X[[i]] and TNBC_PC_genes_T$`SOX9-AS1`
MBTD1	c(S = 161374)	NULL	0.000899638	0.310768	c(rho = 0)	two.sided	Spearman's rank correlation rho	X[[i]] and TNBC_PC_genes_T$`SOX9-AS1`
MYO9A	c(S = 161378)	NULL	0.00090025	0.310751	c(rho = 0)	two.sided	Spearman's rank correlation rho	X[[i]] and TNBC_PC_genes_T$`SOX9-AS1`
PHF20L1	c(S = 161384)	NULL	0.000901169	0.310725	c(rho = 0)	two.sided	Spearman's rank correlation rho	X[[i]] and TNBC_PC_genes_T$`SOX9-AS1`
EPS15L1	c(S = 161388)	NULL	0.000901782	0.310708	c(rho = 0)	two.sided	Spearman's rank correlation rho	X[[i]] and TNBC_PC_genes_T$`SOX9-AS1`
CSNK2A2	c(S = 161390)	NULL	0.000902088	0.3107	c(rho = 0)	two.sided	Spearman's rank correlation rho	X[[i]] and TNBC_PC_genes_T$`SOX9-AS1`
TSPYL4	c(S = 161412)	NULL	0.000905468	0.310606	c(rho = 0)	two.sided	Spearman's rank correlation rho	X[[i]] and TNBC_PC_genes_T$`SOX9-AS1`
C2orf49	c(S = 161416)	NULL	0.000906084	0.310589	c(rho = 0)	two.sided	Spearman's rank correlation rho	X[[i]] and TNBC_PC_genes_T$`SOX9-AS1`
TTLL4	c(S = 161476)	NULL	0.000915366	0.310332	c(rho = 0)	two.sided	Spearman's rank correlation rho	X[[i]] and TNBC_PC_genes_T$`SOX9-AS1`
PCDHGA11	c(S = 161476)	NULL	0.000915366	0.310332	c(rho = 0)	two.sided	Spearman's rank correlation rho	X[[i]] and TNBC_PC_genes_T$`SOX9-AS1`
FAM181B	c(S = 161478.569171076)	NULL	0.000868785	0.310321	c(rho = 0)	two.sided	Spearman's rank correlation rho	X[[i]] and TNBC_PC_genes_T$`SOX9-AS1`
WASL	c(S = 161484)	NULL	0.00091661	0.310298	c(rho = 0)	two.sided	Spearman's rank correlation rho	X[[i]] and TNBC_PC_genes_T$`SOX9-AS1`
CAMSAP2	c(S = 161496)	NULL	0.000918479	0.310247	c(rho = 0)	two.sided	Spearman's rank correlation rho	X[[i]] and TNBC_PC_genes_T$`SOX9-AS1`
CACNA1A	c(S = 161506)	NULL	0.00092004	0.310204	c(rho = 0)	two.sided	Spearman's rank correlation rho	X[[i]] and TNBC_PC_genes_T$`SOX9-AS1`
PLEKHG6	c(S = 161522)	NULL	0.000922541	0.310136	c(rho = 0)	two.sided	Spearman's rank correlation rho	X[[i]] and TNBC_PC_genes_T$`SOX9-AS1`
CEP192	c(S = 161530)	NULL	0.000923794	0.310102	c(rho = 0)	two.sided	Spearman's rank correlation rho	X[[i]] and TNBC_PC_genes_T$`SOX9-AS1`
ARMC7	c(S = 161550)	NULL	0.000926934	0.310016	c(rho = 0)	two.sided	Spearman's rank correlation rho	X[[i]] and TNBC_PC_genes_T$`SOX9-AS1`
MEP1B	c(S = 161565.494146715)	NULL	0.000881957	0.30995	c(rho = 0)	two.sided	Spearman's rank correlation rho	X[[i]] and TNBC_PC_genes_T$`SOX9-AS1`
ACOX1	c(S = 161574)	NULL	0.000930714	0.309914	c(rho = 0)	two.sided	Spearman's rank correlation rho	X[[i]] and TNBC_PC_genes_T$`SOX9-AS1`
POMK	c(S = 161600)	NULL	0.000934826	0.309803	c(rho = 0)	two.sided	Spearman's rank correlation rho	X[[i]] and TNBC_PC_genes_T$`SOX9-AS1`
NOS2	c(S = 161622)	NULL	0.000938318	0.309709	c(rho = 0)	two.sided	Spearman's rank correlation rho	X[[i]] and TNBC_PC_genes_T$`SOX9-AS1`
ZNF260	c(S = 161654)	NULL	0.000943418	0.309572	c(rho = 0)	two.sided	Spearman's rank correlation rho	X[[i]] and TNBC_PC_genes_T$`SOX9-AS1`
RND2	c(S = 161658)	NULL	0.000944057	0.309555	c(rho = 0)	two.sided	Spearman's rank correlation rho	X[[i]] and TNBC_PC_genes_T$`SOX9-AS1`
ENPP5	c(S = 161682)	NULL	0.000947902	0.309453	c(rho = 0)	two.sided	Spearman's rank correlation rho	X[[i]] and TNBC_PC_genes_T$`SOX9-AS1`
ABI1	c(S = 161690)	NULL	0.000949186	0.309418	c(rho = 0)	two.sided	Spearman's rank correlation rho	X[[i]] and TNBC_PC_genes_T$`SOX9-AS1`
CEP170	c(S = 161694)	NULL	0.000949829	0.309401	c(rho = 0)	two.sided	Spearman's rank correlation rho	X[[i]] and TNBC_PC_genes_T$`SOX9-AS1`
ZNF607	c(S = 161698)	NULL	0.000950473	0.309384	c(rho = 0)	two.sided	Spearman's rank correlation rho	X[[i]] and TNBC_PC_genes_T$`SOX9-AS1`
ALG11	c(S = 161706)	NULL	0.00095176	0.30935	c(rho = 0)	two.sided	Spearman's rank correlation rho	X[[i]] and TNBC_PC_genes_T$`SOX9-AS1`
TEN1-CDK3	c(S = 161720)	NULL	0.000954018	0.30929	c(rho = 0)	two.sided	Spearman's rank correlation rho	X[[i]] and TNBC_PC_genes_T$`SOX9-AS1`
NCAM1	c(S = 161746)	NULL	0.000958224	0.309179	c(rho = 0)	two.sided	Spearman's rank correlation rho	X[[i]] and TNBC_PC_genes_T$`SOX9-AS1`
C2orf88	c(S = 161800)	NULL	0.000967013	0.308949	c(rho = 0)	two.sided	Spearman's rank correlation rho	X[[i]] and TNBC_PC_genes_T$`SOX9-AS1`
SAV1	c(S = 161826)	NULL	0.000971271	0.308838	c(rho = 0)	two.sided	Spearman's rank correlation rho	X[[i]] and TNBC_PC_genes_T$`SOX9-AS1`
SMG5	c(S = 161826)	NULL	0.000971271	0.308838	c(rho = 0)	two.sided	Spearman's rank correlation rho	X[[i]] and TNBC_PC_genes_T$`SOX9-AS1`
KIAA1549	c(S = 161828)	NULL	0.000971599	0.308829	c(rho = 0)	two.sided	Spearman's rank correlation rho	X[[i]] and TNBC_PC_genes_T$`SOX9-AS1`
WNT2B	c(S = 161846)	NULL	0.000974558	0.308752	c(rho = 0)	two.sided	Spearman's rank correlation rho	X[[i]] and TNBC_PC_genes_T$`SOX9-AS1`
PARP4	c(S = 161862)	NULL	0.000977195	0.308684	c(rho = 0)	two.sided	Spearman's rank correlation rho	X[[i]] and TNBC_PC_genes_T$`SOX9-AS1`
SLC52A1	c(S = 161862)	NULL	0.000977195	0.308684	c(rho = 0)	two.sided	Spearman's rank correlation rho	X[[i]] and TNBC_PC_genes_T$`SOX9-AS1`
SMPDL3B	c(S = 161882)	NULL	0.0009805	0.308598	c(rho = 0)	two.sided	Spearman's rank correlation rho	X[[i]] and TNBC_PC_genes_T$`SOX9-AS1`
ZC3H12C	c(S = 161902)	NULL	0.000983816	0.308513	c(rho = 0)	two.sided	Spearman's rank correlation rho	X[[i]] and TNBC_PC_genes_T$`SOX9-AS1`
PLEKHA5	c(S = 161904)	NULL	0.000984148	0.308504	c(rho = 0)	two.sided	Spearman's rank correlation rho	X[[i]] and TNBC_PC_genes_T$`SOX9-AS1`
AKAP1	c(S = 161914)	NULL	0.00098581	0.308462	c(rho = 0)	two.sided	Spearman's rank correlation rho	X[[i]] and TNBC_PC_genes_T$`SOX9-AS1`
KALRN	c(S = 161922)	NULL	0.000987142	0.308428	c(rho = 0)	two.sided	Spearman's rank correlation rho	X[[i]] and TNBC_PC_genes_T$`SOX9-AS1`
TGFBRAP1	c(S = 161928)	NULL	0.000988142	0.308402	c(rho = 0)	two.sided	Spearman's rank correlation rho	X[[i]] and TNBC_PC_genes_T$`SOX9-AS1`
PLSCR1	c(S = 161944)	NULL	0.000990812	0.308334	c(rho = 0)	two.sided	Spearman's rank correlation rho	X[[i]] and TNBC_PC_genes_T$`SOX9-AS1`
C16orf46	c(S = 161954)	NULL	0.000992485	0.308291	c(rho = 0)	two.sided	Spearman's rank correlation rho	X[[i]] and TNBC_PC_genes_T$`SOX9-AS1`
ROCK1	c(S = 161984)	NULL	0.000997518	0.308163	c(rho = 0)	two.sided	Spearman's rank correlation rho	X[[i]] and TNBC_PC_genes_T$`SOX9-AS1`
OCLN	c(S = 161998)	NULL	0.000999875	0.308103	c(rho = 0)	two.sided	Spearman's rank correlation rho	X[[i]] and TNBC_PC_genes_T$`SOX9-AS1`
PIP4P2	c(S = 162004)	NULL	0.00100089	0.308077	c(rho = 0)	two.sided	Spearman's rank correlation rho	X[[i]] and TNBC_PC_genes_T$`SOX9-AS1`
FKBP10	c(S = 162008)	NULL	0.00100156	0.30806	c(rho = 0)	two.sided	Spearman's rank correlation rho	X[[i]] and TNBC_PC_genes_T$`SOX9-AS1`
TMEM47	c(S = 162008)	NULL	0.00100156	0.30806	c(rho = 0)	two.sided	Spearman's rank correlation rho	X[[i]] and TNBC_PC_genes_T$`SOX9-AS1`
GNPTAB	c(S = 162020)	NULL	0.00100359	0.308009	c(rho = 0)	two.sided	Spearman's rank correlation rho	X[[i]] and TNBC_PC_genes_T$`SOX9-AS1`
KRIT1	c(S = 162024)	NULL	0.00100427	0.307992	c(rho = 0)	two.sided	Spearman's rank correlation rho	X[[i]] and TNBC_PC_genes_T$`SOX9-AS1`
TRAPPC8	c(S = 162038)	NULL	0.00100664	0.307932	c(rho = 0)	two.sided	Spearman's rank correlation rho	X[[i]] and TNBC_PC_genes_T$`SOX9-AS1`
SLC9B2	c(S = 162042)	NULL	0.00100731	0.307915	c(rho = 0)	two.sided	Spearman's rank correlation rho	X[[i]] and TNBC_PC_genes_T$`SOX9-AS1`
RARG	c(S = 162048)	NULL	0.00100833	0.307889	c(rho = 0)	two.sided	Spearman's rank correlation rho	X[[i]] and TNBC_PC_genes_T$`SOX9-AS1`
FTO	c(S = 162070)	NULL	0.00101208	0.307795	c(rho = 0)	two.sided	Spearman's rank correlation rho	X[[i]] and TNBC_PC_genes_T$`SOX9-AS1`
IL34	c(S = 162086)	NULL	0.00101481	0.307727	c(rho = 0)	two.sided	Spearman's rank correlation rho	X[[i]] and TNBC_PC_genes_T$`SOX9-AS1`
TMEM38A	c(S = 162094)	NULL	0.00101617	0.307693	c(rho = 0)	two.sided	Spearman's rank correlation rho	X[[i]] and TNBC_PC_genes_T$`SOX9-AS1`
STPG1	c(S = 162102)	NULL	0.00101754	0.307659	c(rho = 0)	two.sided	Spearman's rank correlation rho	X[[i]] and TNBC_PC_genes_T$`SOX9-AS1`
CALM2	c(S = 162116)	NULL	0.00101994	0.307599	c(rho = 0)	two.sided	Spearman's rank correlation rho	X[[i]] and TNBC_PC_genes_T$`SOX9-AS1`
GPATCH2L	c(S = 162128)	NULL	0.001022	0.307548	c(rho = 0)	two.sided	Spearman's rank correlation rho	X[[i]] and TNBC_PC_genes_T$`SOX9-AS1`
ADSL	c(S = 162134)	NULL	0.00102304	0.307522	c(rho = 0)	two.sided	Spearman's rank correlation rho	X[[i]] and TNBC_PC_genes_T$`SOX9-AS1`
RRP1B	c(S = 162156)	NULL	0.00102683	0.307428	c(rho = 0)	two.sided	Spearman's rank correlation rho	X[[i]] and TNBC_PC_genes_T$`SOX9-AS1`
PI15	c(S = 162184)	NULL	0.00103167	0.307309	c(rho = 0)	two.sided	Spearman's rank correlation rho	X[[i]] and TNBC_PC_genes_T$`SOX9-AS1`
ARHGEF4	c(S = 162206)	NULL	0.00103549	0.307215	c(rho = 0)	two.sided	Spearman's rank correlation rho	X[[i]] and TNBC_PC_genes_T$`SOX9-AS1`
SLC39A12	c(S = 162239.401471173)	NULL	0.000990436	0.307072	c(rho = 0)	two.sided	Spearman's rank correlation rho	X[[i]] and TNBC_PC_genes_T$`SOX9-AS1`
SCLY	c(S = 162242)	NULL	0.00104178	0.307061	c(rho = 0)	two.sided	Spearman's rank correlation rho	X[[i]] and TNBC_PC_genes_T$`SOX9-AS1`
ODAM	c(S = 162244.018465864)	NULL	0.000991219	0.307052	c(rho = 0)	two.sided	Spearman's rank correlation rho	X[[i]] and TNBC_PC_genes_T$`SOX9-AS1`
C17orf100	c(S = 162250)	NULL	0.00104318	0.307027	c(rho = 0)	two.sided	Spearman's rank correlation rho	X[[i]] and TNBC_PC_genes_T$`SOX9-AS1`
PICALM	c(S = 162298)	NULL	0.00105162	0.306822	c(rho = 0)	two.sided	Spearman's rank correlation rho	X[[i]] and TNBC_PC_genes_T$`SOX9-AS1`
ZNF827	c(S = 162302)	NULL	0.00105232	0.306805	c(rho = 0)	two.sided	Spearman's rank correlation rho	X[[i]] and TNBC_PC_genes_T$`SOX9-AS1`
CHD4	c(S = 162310)	NULL	0.00105374	0.30677	c(rho = 0)	two.sided	Spearman's rank correlation rho	X[[i]] and TNBC_PC_genes_T$`SOX9-AS1`
SPART	c(S = 162326)	NULL	0.00105657	0.306702	c(rho = 0)	two.sided	Spearman's rank correlation rho	X[[i]] and TNBC_PC_genes_T$`SOX9-AS1`
PHLPP2	c(S = 162342)	NULL	0.00105941	0.306634	c(rho = 0)	two.sided	Spearman's rank correlation rho	X[[i]] and TNBC_PC_genes_T$`SOX9-AS1`
LUC7L2	c(S = 162360)	NULL	0.00106261	0.306557	c(rho = 0)	two.sided	Spearman's rank correlation rho	X[[i]] and TNBC_PC_genes_T$`SOX9-AS1`
SV2A	c(S = 162362)	NULL	0.00106297	0.306548	c(rho = 0)	two.sided	Spearman's rank correlation rho	X[[i]] and TNBC_PC_genes_T$`SOX9-AS1`
SDCCAG8	c(S = 162368)	NULL	0.00106404	0.306523	c(rho = 0)	two.sided	Spearman's rank correlation rho	X[[i]] and TNBC_PC_genes_T$`SOX9-AS1`
DUSP28	c(S = 162382)	NULL	0.00106654	0.306463	c(rho = 0)	two.sided	Spearman's rank correlation rho	X[[i]] and TNBC_PC_genes_T$`SOX9-AS1`
CHRAC1	c(S = 162386)	NULL	0.00106725	0.306446	c(rho = 0)	two.sided	Spearman's rank correlation rho	X[[i]] and TNBC_PC_genes_T$`SOX9-AS1`
MPZL2	c(S = 162394)	NULL	0.00106869	0.306412	c(rho = 0)	two.sided	Spearman's rank correlation rho	X[[i]] and TNBC_PC_genes_T$`SOX9-AS1`
CYP20A1	c(S = 162396)	NULL	0.00106904	0.306403	c(rho = 0)	two.sided	Spearman's rank correlation rho	X[[i]] and TNBC_PC_genes_T$`SOX9-AS1`
TEPSIN	c(S = 162404)	NULL	0.00107048	0.306369	c(rho = 0)	two.sided	Spearman's rank correlation rho	X[[i]] and TNBC_PC_genes_T$`SOX9-AS1`
LRIT2	c(S = 162416.76510867)	NULL	0.00102094	0.306314	c(rho = 0)	two.sided	Spearman's rank correlation rho	X[[i]] and TNBC_PC_genes_T$`SOX9-AS1`
RSRP1	c(S = 162430)	NULL	0.00107515	0.306258	c(rho = 0)	two.sided	Spearman's rank correlation rho	X[[i]] and TNBC_PC_genes_T$`SOX9-AS1`
AKAP13	c(S = 162442)	NULL	0.00107731	0.306207	c(rho = 0)	two.sided	Spearman's rank correlation rho	X[[i]] and TNBC_PC_genes_T$`SOX9-AS1`
PCMTD2	c(S = 162456)	NULL	0.00107984	0.306147	c(rho = 0)	two.sided	Spearman's rank correlation rho	X[[i]] and TNBC_PC_genes_T$`SOX9-AS1`
BRD2	c(S = 162456)	NULL	0.00107984	0.306147	c(rho = 0)	two.sided	Spearman's rank correlation rho	X[[i]] and TNBC_PC_genes_T$`SOX9-AS1`
PRDM7	c(S = 162475.132667317)	NULL	0.00103117	0.306065	c(rho = 0)	two.sided	Spearman's rank correlation rho	X[[i]] and TNBC_PC_genes_T$`SOX9-AS1`
TNRC6B	c(S = 162480)	NULL	0.00108419	0.306044	c(rho = 0)	two.sided	Spearman's rank correlation rho	X[[i]] and TNBC_PC_genes_T$`SOX9-AS1`
MYO10	c(S = 162488)	NULL	0.00108564	0.30601	c(rho = 0)	two.sided	Spearman's rank correlation rho	X[[i]] and TNBC_PC_genes_T$`SOX9-AS1`
SMPX	c(S = 162488.882166924)	NULL	0.00103359	0.306006	c(rho = 0)	two.sided	Spearman's rank correlation rho	X[[i]] and TNBC_PC_genes_T$`SOX9-AS1`
CPSF6	c(S = 162508)	NULL	0.00108928	0.305925	c(rho = 0)	two.sided	Spearman's rank correlation rho	X[[i]] and TNBC_PC_genes_T$`SOX9-AS1`
SLC7A14	c(S = 162517.238991196)	NULL	0.0010386	0.305885	c(rho = 0)	two.sided	Spearman's rank correlation rho	X[[i]] and TNBC_PC_genes_T$`SOX9-AS1`
BBS1	c(S = 162528)	NULL	0.00109293	0.305839	c(rho = 0)	two.sided	Spearman's rank correlation rho	X[[i]] and TNBC_PC_genes_T$`SOX9-AS1`
AC018630.2	c(S = 162532.847090517)	NULL	0.00104137	0.305819	c(rho = 0)	two.sided	Spearman's rank correlation rho	X[[i]] and TNBC_PC_genes_T$`SOX9-AS1`
ZNF140	c(S = 162536)	NULL	0.0010944	0.305805	c(rho = 0)	two.sided	Spearman's rank correlation rho	X[[i]] and TNBC_PC_genes_T$`SOX9-AS1`
NIPA2	c(S = 162540)	NULL	0.00109513	0.305788	c(rho = 0)	two.sided	Spearman's rank correlation rho	X[[i]] and TNBC_PC_genes_T$`SOX9-AS1`
FAM13A	c(S = 162562)	NULL	0.00109917	0.305694	c(rho = 0)	two.sided	Spearman's rank correlation rho	X[[i]] and TNBC_PC_genes_T$`SOX9-AS1`
HOMER2	c(S = 162576)	NULL	0.00110174	0.305634	c(rho = 0)	two.sided	Spearman's rank correlation rho	X[[i]] and TNBC_PC_genes_T$`SOX9-AS1`
POLG	c(S = 162578)	NULL	0.00110211	0.305626	c(rho = 0)	two.sided	Spearman's rank correlation rho	X[[i]] and TNBC_PC_genes_T$`SOX9-AS1`
STPG4	c(S = 162578.943717136)	NULL	0.00104959	0.305622	c(rho = 0)	two.sided	Spearman's rank correlation rho	X[[i]] and TNBC_PC_genes_T$`SOX9-AS1`
SLC16A5	c(S = 162582)	NULL	0.00110285	0.305609	c(rho = 0)	two.sided	Spearman's rank correlation rho	X[[i]] and TNBC_PC_genes_T$`SOX9-AS1`
INO80D	c(S = 162610)	NULL	0.00110802	0.305489	c(rho = 0)	two.sided	Spearman's rank correlation rho	X[[i]] and TNBC_PC_genes_T$`SOX9-AS1`
TTC3	c(S = 162618)	NULL	0.0011095	0.305455	c(rho = 0)	two.sided	Spearman's rank correlation rho	X[[i]] and TNBC_PC_genes_T$`SOX9-AS1`
NLRP10	c(S = 162640.602489694)	NULL	0.00106067	0.305358	c(rho = 0)	two.sided	Spearman's rank correlation rho	X[[i]] and TNBC_PC_genes_T$`SOX9-AS1`
CCDC77	c(S = 162648)	NULL	0.00111508	0.305327	c(rho = 0)	two.sided	Spearman's rank correlation rho	X[[i]] and TNBC_PC_genes_T$`SOX9-AS1`
LRRC8D	c(S = 162648)	NULL	0.00111508	0.305327	c(rho = 0)	two.sided	Spearman's rank correlation rho	X[[i]] and TNBC_PC_genes_T$`SOX9-AS1`
TMX3	c(S = 162650)	NULL	0.00111545	0.305318	c(rho = 0)	two.sided	Spearman's rank correlation rho	X[[i]] and TNBC_PC_genes_T$`SOX9-AS1`
PLEKHG4B	c(S = 162668)	NULL	0.0011188	0.305241	c(rho = 0)	two.sided	Spearman's rank correlation rho	X[[i]] and TNBC_PC_genes_T$`SOX9-AS1`
NUS1	c(S = 162668)	NULL	0.0011188	0.305241	c(rho = 0)	two.sided	Spearman's rank correlation rho	X[[i]] and TNBC_PC_genes_T$`SOX9-AS1`
SLC20A2	c(S = 162674)	NULL	0.00111993	0.305216	c(rho = 0)	two.sided	Spearman's rank correlation rho	X[[i]] and TNBC_PC_genes_T$`SOX9-AS1`
CLMN	c(S = 162678)	NULL	0.00112067	0.305199	c(rho = 0)	two.sided	Spearman's rank correlation rho	X[[i]] and TNBC_PC_genes_T$`SOX9-AS1`
C12orf65	c(S = 162690)	NULL	0.00112292	0.305147	c(rho = 0)	two.sided	Spearman's rank correlation rho	X[[i]] and TNBC_PC_genes_T$`SOX9-AS1`
ADARB1	c(S = 162692)	NULL	0.0011233	0.305139	c(rho = 0)	two.sided	Spearman's rank correlation rho	X[[i]] and TNBC_PC_genes_T$`SOX9-AS1`
PLD1	c(S = 162700)	NULL	0.0011248	0.305105	c(rho = 0)	two.sided	Spearman's rank correlation rho	X[[i]] and TNBC_PC_genes_T$`SOX9-AS1`
MBD1	c(S = 162710)	NULL	0.00112667	0.305062	c(rho = 0)	two.sided	Spearman's rank correlation rho	X[[i]] and TNBC_PC_genes_T$`SOX9-AS1`
ZNF774	c(S = 162720)	NULL	0.00112856	0.305019	c(rho = 0)	two.sided	Spearman's rank correlation rho	X[[i]] and TNBC_PC_genes_T$`SOX9-AS1`
AIF1L	c(S = 162724)	NULL	0.00112931	0.305002	c(rho = 0)	two.sided	Spearman's rank correlation rho	X[[i]] and TNBC_PC_genes_T$`SOX9-AS1`
LYSMD4	c(S = 162726)	NULL	0.00112969	0.304994	c(rho = 0)	two.sided	Spearman's rank correlation rho	X[[i]] and TNBC_PC_genes_T$`SOX9-AS1`
CAPN14	c(S = 162726)	NULL	0.00112969	0.304994	c(rho = 0)	two.sided	Spearman's rank correlation rho	X[[i]] and TNBC_PC_genes_T$`SOX9-AS1`
PMS1	c(S = 162746)	NULL	0.00113346	0.304908	c(rho = 0)	two.sided	Spearman's rank correlation rho	X[[i]] and TNBC_PC_genes_T$`SOX9-AS1`
SLC35E1	c(S = 162748)	NULL	0.00113384	0.3049	c(rho = 0)	two.sided	Spearman's rank correlation rho	X[[i]] and TNBC_PC_genes_T$`SOX9-AS1`
RANBP10	c(S = 162756)	NULL	0.00113535	0.304866	c(rho = 0)	two.sided	Spearman's rank correlation rho	X[[i]] and TNBC_PC_genes_T$`SOX9-AS1`
QSOX1	c(S = 162762)	NULL	0.00113649	0.30484	c(rho = 0)	two.sided	Spearman's rank correlation rho	X[[i]] and TNBC_PC_genes_T$`SOX9-AS1`
CNNM3	c(S = 162764)	NULL	0.00113687	0.304831	c(rho = 0)	two.sided	Spearman's rank correlation rho	X[[i]] and TNBC_PC_genes_T$`SOX9-AS1`
VPS52	c(S = 162774)	NULL	0.00113876	0.304789	c(rho = 0)	two.sided	Spearman's rank correlation rho	X[[i]] and TNBC_PC_genes_T$`SOX9-AS1`
TRIM25	c(S = 162780)	NULL	0.0011399	0.304763	c(rho = 0)	two.sided	Spearman's rank correlation rho	X[[i]] and TNBC_PC_genes_T$`SOX9-AS1`
ZNF235	c(S = 162780)	NULL	0.0011399	0.304763	c(rho = 0)	two.sided	Spearman's rank correlation rho	X[[i]] and TNBC_PC_genes_T$`SOX9-AS1`
CLIP2	c(S = 162782)	NULL	0.00114028	0.304755	c(rho = 0)	two.sided	Spearman's rank correlation rho	X[[i]] and TNBC_PC_genes_T$`SOX9-AS1`
ZNF660	c(S = 162786)	NULL	0.00114104	0.304737	c(rho = 0)	two.sided	Spearman's rank correlation rho	X[[i]] and TNBC_PC_genes_T$`SOX9-AS1`
SIRT5	c(S = 162788)	NULL	0.00114142	0.304729	c(rho = 0)	two.sided	Spearman's rank correlation rho	X[[i]] and TNBC_PC_genes_T$`SOX9-AS1`
FTSJ3	c(S = 162796)	NULL	0.00114295	0.304695	c(rho = 0)	two.sided	Spearman's rank correlation rho	X[[i]] and TNBC_PC_genes_T$`SOX9-AS1`
ZNF514	c(S = 162798)	NULL	0.00114333	0.304686	c(rho = 0)	two.sided	Spearman's rank correlation rho	X[[i]] and TNBC_PC_genes_T$`SOX9-AS1`
JMJD4	c(S = 162836)	NULL	0.00115059	0.304524	c(rho = 0)	two.sided	Spearman's rank correlation rho	X[[i]] and TNBC_PC_genes_T$`SOX9-AS1`
CFLAR	c(S = 162858)	NULL	0.00115481	0.30443	c(rho = 0)	two.sided	Spearman's rank correlation rho	X[[i]] and TNBC_PC_genes_T$`SOX9-AS1`
LONRF1	c(S = 162860)	NULL	0.00115519	0.304421	c(rho = 0)	two.sided	Spearman's rank correlation rho	X[[i]] and TNBC_PC_genes_T$`SOX9-AS1`
UPF3A	c(S = 162862)	NULL	0.00115558	0.304413	c(rho = 0)	two.sided	Spearman's rank correlation rho	X[[i]] and TNBC_PC_genes_T$`SOX9-AS1`
SBF1	c(S = 162870)	NULL	0.00115712	0.304379	c(rho = 0)	two.sided	Spearman's rank correlation rho	X[[i]] and TNBC_PC_genes_T$`SOX9-AS1`
TGDS	c(S = 162886)	NULL	0.00116021	0.30431	c(rho = 0)	two.sided	Spearman's rank correlation rho	X[[i]] and TNBC_PC_genes_T$`SOX9-AS1`
SOX4	c(S = 162890)	NULL	0.00116098	0.304293	c(rho = 0)	two.sided	Spearman's rank correlation rho	X[[i]] and TNBC_PC_genes_T$`SOX9-AS1`
HDX	c(S = 162892)	NULL	0.00116136	0.304285	c(rho = 0)	two.sided	Spearman's rank correlation rho	X[[i]] and TNBC_PC_genes_T$`SOX9-AS1`
LARS1	c(S = 162972)	NULL	0.00117692	0.303943	c(rho = 0)	two.sided	Spearman's rank correlation rho	X[[i]] and TNBC_PC_genes_T$`SOX9-AS1`
SPIRE1	c(S = 162974)	NULL	0.00117731	0.303934	c(rho = 0)	two.sided	Spearman's rank correlation rho	X[[i]] and TNBC_PC_genes_T$`SOX9-AS1`
NANP	c(S = 162980)	NULL	0.00117848	0.303909	c(rho = 0)	two.sided	Spearman's rank correlation rho	X[[i]] and TNBC_PC_genes_T$`SOX9-AS1`
MSH5-SAPCD1	c(S = 162986)	NULL	0.00117966	0.303883	c(rho = 0)	two.sided	Spearman's rank correlation rho	X[[i]] and TNBC_PC_genes_T$`SOX9-AS1`
FIGN	c(S = 163006)	NULL	0.00118359	0.303798	c(rho = 0)	two.sided	Spearman's rank correlation rho	X[[i]] and TNBC_PC_genes_T$`SOX9-AS1`
TMPRSS9	c(S = 163008)	NULL	0.00118398	0.303789	c(rho = 0)	two.sided	Spearman's rank correlation rho	X[[i]] and TNBC_PC_genes_T$`SOX9-AS1`
EXOC8	c(S = 163038)	NULL	0.0011899	0.303661	c(rho = 0)	two.sided	Spearman's rank correlation rho	X[[i]] and TNBC_PC_genes_T$`SOX9-AS1`
CHUK	c(S = 163038)	NULL	0.0011899	0.303661	c(rho = 0)	two.sided	Spearman's rank correlation rho	X[[i]] and TNBC_PC_genes_T$`SOX9-AS1`
ZNF318	c(S = 163056)	NULL	0.00119346	0.303584	c(rho = 0)	two.sided	Spearman's rank correlation rho	X[[i]] and TNBC_PC_genes_T$`SOX9-AS1`
PRIM2	c(S = 163058)	NULL	0.00119385	0.303576	c(rho = 0)	two.sided	Spearman's rank correlation rho	X[[i]] and TNBC_PC_genes_T$`SOX9-AS1`
ASB7	c(S = 163060)	NULL	0.00119425	0.303567	c(rho = 0)	two.sided	Spearman's rank correlation rho	X[[i]] and TNBC_PC_genes_T$`SOX9-AS1`
TRPS1	c(S = 163070)	NULL	0.00119623	0.303524	c(rho = 0)	two.sided	Spearman's rank correlation rho	X[[i]] and TNBC_PC_genes_T$`SOX9-AS1`
SKI	c(S = 163072)	NULL	0.00119663	0.303516	c(rho = 0)	two.sided	Spearman's rank correlation rho	X[[i]] and TNBC_PC_genes_T$`SOX9-AS1`
TMEM17	c(S = 163116)	NULL	0.0012054	0.303328	c(rho = 0)	two.sided	Spearman's rank correlation rho	X[[i]] and TNBC_PC_genes_T$`SOX9-AS1`
ANKRD63	c(S = 163118.288818605)	NULL	0.0011502	0.303318	c(rho = 0)	two.sided	Spearman's rank correlation rho	X[[i]] and TNBC_PC_genes_T$`SOX9-AS1`
LMTK2	c(S = 163150)	NULL	0.00121221	0.303183	c(rho = 0)	two.sided	Spearman's rank correlation rho	X[[i]] and TNBC_PC_genes_T$`SOX9-AS1`
DHX16	c(S = 163154)	NULL	0.00121302	0.303166	c(rho = 0)	two.sided	Spearman's rank correlation rho	X[[i]] and TNBC_PC_genes_T$`SOX9-AS1`
CHD7	c(S = 163162)	NULL	0.00121463	0.303132	c(rho = 0)	two.sided	Spearman's rank correlation rho	X[[i]] and TNBC_PC_genes_T$`SOX9-AS1`
GGA2	c(S = 163168)	NULL	0.00121584	0.303106	c(rho = 0)	two.sided	Spearman's rank correlation rho	X[[i]] and TNBC_PC_genes_T$`SOX9-AS1`
ZBED9	c(S = 163209.698565516)	NULL	0.0011681	0.302928	c(rho = 0)	two.sided	Spearman's rank correlation rho	X[[i]] and TNBC_PC_genes_T$`SOX9-AS1`
SKIL	c(S = 163224)	NULL	0.00122717	0.302867	c(rho = 0)	two.sided	Spearman's rank correlation rho	X[[i]] and TNBC_PC_genes_T$`SOX9-AS1`
CNOT9	c(S = 163232)	NULL	0.0012288	0.302833	c(rho = 0)	two.sided	Spearman's rank correlation rho	X[[i]] and TNBC_PC_genes_T$`SOX9-AS1`
ARL13B	c(S = 163232)	NULL	0.0012288	0.302833	c(rho = 0)	two.sided	Spearman's rank correlation rho	X[[i]] and TNBC_PC_genes_T$`SOX9-AS1`
MCMDC2	c(S = 163240)	NULL	0.00123043	0.302798	c(rho = 0)	two.sided	Spearman's rank correlation rho	X[[i]] and TNBC_PC_genes_T$`SOX9-AS1`
EFNA5	c(S = 163260)	NULL	0.00123451	0.302713	c(rho = 0)	two.sided	Spearman's rank correlation rho	X[[i]] and TNBC_PC_genes_T$`SOX9-AS1`
SMURF1	c(S = 163260)	NULL	0.00123451	0.302713	c(rho = 0)	two.sided	Spearman's rank correlation rho	X[[i]] and TNBC_PC_genes_T$`SOX9-AS1`
CCNT2	c(S = 163282)	NULL	0.00123901	0.302619	c(rho = 0)	two.sided	Spearman's rank correlation rho	X[[i]] and TNBC_PC_genes_T$`SOX9-AS1`
USP16	c(S = 163284)	NULL	0.00123942	0.30261	c(rho = 0)	two.sided	Spearman's rank correlation rho	X[[i]] and TNBC_PC_genes_T$`SOX9-AS1`
PXYLP1	c(S = 163290)	NULL	0.00124065	0.302585	c(rho = 0)	two.sided	Spearman's rank correlation rho	X[[i]] and TNBC_PC_genes_T$`SOX9-AS1`
TAOK3	c(S = 163292)	NULL	0.00124106	0.302576	c(rho = 0)	two.sided	Spearman's rank correlation rho	X[[i]] and TNBC_PC_genes_T$`SOX9-AS1`
HNRNPLL	c(S = 163292)	NULL	0.00124106	0.302576	c(rho = 0)	two.sided	Spearman's rank correlation rho	X[[i]] and TNBC_PC_genes_T$`SOX9-AS1`
ATMIN	c(S = 163294)	NULL	0.00124147	0.302568	c(rho = 0)	two.sided	Spearman's rank correlation rho	X[[i]] and TNBC_PC_genes_T$`SOX9-AS1`
RAVER2	c(S = 163310)	NULL	0.00124476	0.302499	c(rho = 0)	two.sided	Spearman's rank correlation rho	X[[i]] and TNBC_PC_genes_T$`SOX9-AS1`
BRWD1	c(S = 163310)	NULL	0.00124476	0.302499	c(rho = 0)	two.sided	Spearman's rank correlation rho	X[[i]] and TNBC_PC_genes_T$`SOX9-AS1`
MYO6	c(S = 163330)	NULL	0.00124889	0.302414	c(rho = 0)	two.sided	Spearman's rank correlation rho	X[[i]] and TNBC_PC_genes_T$`SOX9-AS1`
OSTC	c(S = 163338)	NULL	0.00125054	0.30238	c(rho = 0)	two.sided	Spearman's rank correlation rho	X[[i]] and TNBC_PC_genes_T$`SOX9-AS1`
PLEKHB2	c(S = 163344)	NULL	0.00125178	0.302354	c(rho = 0)	two.sided	Spearman's rank correlation rho	X[[i]] and TNBC_PC_genes_T$`SOX9-AS1`
SPEN	c(S = 163380)	NULL	0.00125925	0.3022	c(rho = 0)	two.sided	Spearman's rank correlation rho	X[[i]] and TNBC_PC_genes_T$`SOX9-AS1`
SLC18B1	c(S = 163392)	NULL	0.00126175	0.302149	c(rho = 0)	two.sided	Spearman's rank correlation rho	X[[i]] and TNBC_PC_genes_T$`SOX9-AS1`
LRFN4	c(S = 163416)	NULL	0.00126676	0.302047	c(rho = 0)	two.sided	Spearman's rank correlation rho	X[[i]] and TNBC_PC_genes_T$`SOX9-AS1`
AARS1	c(S = 163426)	NULL	0.00126886	0.302004	c(rho = 0)	two.sided	Spearman's rank correlation rho	X[[i]] and TNBC_PC_genes_T$`SOX9-AS1`
KPNA2	c(S = 163428)	NULL	0.00126928	0.301995	c(rho = 0)	two.sided	Spearman's rank correlation rho	X[[i]] and TNBC_PC_genes_T$`SOX9-AS1`
ARHGEF33	c(S = 163432)	NULL	0.00127012	0.301978	c(rho = 0)	two.sided	Spearman's rank correlation rho	X[[i]] and TNBC_PC_genes_T$`SOX9-AS1`
CCDC180	c(S = 163446)	NULL	0.00127306	0.301919	c(rho = 0)	two.sided	Spearman's rank correlation rho	X[[i]] and TNBC_PC_genes_T$`SOX9-AS1`
TBC1D22A	c(S = 163512)	NULL	0.001287	0.301637	c(rho = 0)	two.sided	Spearman's rank correlation rho	X[[i]] and TNBC_PC_genes_T$`SOX9-AS1`
EPHX3	c(S = 163556)	NULL	0.00129637	0.301449	c(rho = 0)	two.sided	Spearman's rank correlation rho	X[[i]] and TNBC_PC_genes_T$`SOX9-AS1`
ARMCX3	c(S = 163570)	NULL	0.00129936	0.301389	c(rho = 0)	two.sided	Spearman's rank correlation rho	X[[i]] and TNBC_PC_genes_T$`SOX9-AS1`
BRAF	c(S = 163570)	NULL	0.00129936	0.301389	c(rho = 0)	two.sided	Spearman's rank correlation rho	X[[i]] and TNBC_PC_genes_T$`SOX9-AS1`
DEK	c(S = 163574)	NULL	0.00130022	0.301372	c(rho = 0)	two.sided	Spearman's rank correlation rho	X[[i]] and TNBC_PC_genes_T$`SOX9-AS1`
MCOLN3	c(S = 163582)	NULL	0.00130193	0.301338	c(rho = 0)	two.sided	Spearman's rank correlation rho	X[[i]] and TNBC_PC_genes_T$`SOX9-AS1`
PTGER1	c(S = 163602.727942763)	NULL	0.00124799	0.301249	c(rho = 0)	two.sided	Spearman's rank correlation rho	X[[i]] and TNBC_PC_genes_T$`SOX9-AS1`
HEATR1	c(S = 163612)	NULL	0.00130838	0.30121	c(rho = 0)	two.sided	Spearman's rank correlation rho	X[[i]] and TNBC_PC_genes_T$`SOX9-AS1`
SPRY2	c(S = 163614)	NULL	0.00130882	0.301201	c(rho = 0)	two.sided	Spearman's rank correlation rho	X[[i]] and TNBC_PC_genes_T$`SOX9-AS1`
NAV2	c(S = 163618)	NULL	0.00130968	0.301184	c(rho = 0)	two.sided	Spearman's rank correlation rho	X[[i]] and TNBC_PC_genes_T$`SOX9-AS1`
TTPAL	c(S = 163622)	NULL	0.00131054	0.301167	c(rho = 0)	two.sided	Spearman's rank correlation rho	X[[i]] and TNBC_PC_genes_T$`SOX9-AS1`
RBBP6	c(S = 163624)	NULL	0.00131097	0.301158	c(rho = 0)	two.sided	Spearman's rank correlation rho	X[[i]] and TNBC_PC_genes_T$`SOX9-AS1`
AMER1	c(S = 163628)	NULL	0.00131183	0.301141	c(rho = 0)	two.sided	Spearman's rank correlation rho	X[[i]] and TNBC_PC_genes_T$`SOX9-AS1`
EEF1AKMT3	c(S = 163644)	NULL	0.0013153	0.301073	c(rho = 0)	two.sided	Spearman's rank correlation rho	X[[i]] and TNBC_PC_genes_T$`SOX9-AS1`
CDC42EP4	c(S = 163650)	NULL	0.0013166	0.301047	c(rho = 0)	two.sided	Spearman's rank correlation rho	X[[i]] and TNBC_PC_genes_T$`SOX9-AS1`
RNF19A	c(S = 163652)	NULL	0.00131703	0.301039	c(rho = 0)	two.sided	Spearman's rank correlation rho	X[[i]] and TNBC_PC_genes_T$`SOX9-AS1`
KIAA1614	c(S = 163658)	NULL	0.00131833	0.301013	c(rho = 0)	two.sided	Spearman's rank correlation rho	X[[i]] and TNBC_PC_genes_T$`SOX9-AS1`
GTF2I	c(S = 163672)	NULL	0.00132137	0.300953	c(rho = 0)	two.sided	Spearman's rank correlation rho	X[[i]] and TNBC_PC_genes_T$`SOX9-AS1`
AC068896.3	c(S = 163686)	NULL	0.00132442	0.300893	c(rho = 0)	two.sided	Spearman's rank correlation rho	X[[i]] and TNBC_PC_genes_T$`SOX9-AS1`
GDPD5	c(S = 163704)	NULL	0.00132835	0.300817	c(rho = 0)	two.sided	Spearman's rank correlation rho	X[[i]] and TNBC_PC_genes_T$`SOX9-AS1`
ASPDH	c(S = 163726.99275161)	NULL	0.00127426	0.300718	c(rho = 0)	two.sided	Spearman's rank correlation rho	X[[i]] and TNBC_PC_genes_T$`SOX9-AS1`
ACSL4	c(S = 163728)	NULL	0.0013336	0.300714	c(rho = 0)	two.sided	Spearman's rank correlation rho	X[[i]] and TNBC_PC_genes_T$`SOX9-AS1`
ATP9B	c(S = 163734)	NULL	0.00133492	0.300688	c(rho = 0)	two.sided	Spearman's rank correlation rho	X[[i]] and TNBC_PC_genes_T$`SOX9-AS1`
ZNF221	c(S = 163748)	NULL	0.00133799	0.300629	c(rho = 0)	two.sided	Spearman's rank correlation rho	X[[i]] and TNBC_PC_genes_T$`SOX9-AS1`
NUP88	c(S = 163768)	NULL	0.0013424	0.300543	c(rho = 0)	two.sided	Spearman's rank correlation rho	X[[i]] and TNBC_PC_genes_T$`SOX9-AS1`
PIK3AP1	c(S = 163780)	NULL	0.00134505	0.300492	c(rho = 0)	two.sided	Spearman's rank correlation rho	X[[i]] and TNBC_PC_genes_T$`SOX9-AS1`
NCR2	c(S = 163781.536556273)	NULL	0.00128595	0.300485	c(rho = 0)	two.sided	Spearman's rank correlation rho	X[[i]] and TNBC_PC_genes_T$`SOX9-AS1`
GOLGA6L10	c(S = 163797.399162015)	NULL	0.00128937	0.300418	c(rho = 0)	two.sided	Spearman's rank correlation rho	X[[i]] and TNBC_PC_genes_T$`SOX9-AS1`
ABHD18	c(S = 163820)	NULL	0.00135391	0.300321	c(rho = 0)	two.sided	Spearman's rank correlation rho	X[[i]] and TNBC_PC_genes_T$`SOX9-AS1`
HACE1	c(S = 163832)	NULL	0.00135658	0.30027	c(rho = 0)	two.sided	Spearman's rank correlation rho	X[[i]] and TNBC_PC_genes_T$`SOX9-AS1`
RCC2	c(S = 163838)	NULL	0.00135792	0.300244	c(rho = 0)	two.sided	Spearman's rank correlation rho	X[[i]] and TNBC_PC_genes_T$`SOX9-AS1`
OR13J1	c(S = 163839.876145366)	NULL	0.00129856	0.300236	c(rho = 0)	two.sided	Spearman's rank correlation rho	X[[i]] and TNBC_PC_genes_T$`SOX9-AS1`
H3-2	c(S = 163843.98848659)	NULL	0.00129946	0.300219	c(rho = 0)	two.sided	Spearman's rank correlation rho	X[[i]] and TNBC_PC_genes_T$`SOX9-AS1`
DGKE	c(S = 163874)	NULL	0.00136597	0.300091	c(rho = 0)	two.sided	Spearman's rank correlation rho	X[[i]] and TNBC_PC_genes_T$`SOX9-AS1`
AEBP2	c(S = 163878)	NULL	0.00136686	0.300073	c(rho = 0)	two.sided	Spearman's rank correlation rho	X[[i]] and TNBC_PC_genes_T$`SOX9-AS1`
ZNF320	c(S = 163880)	NULL	0.00136731	0.300065	c(rho = 0)	two.sided	Spearman's rank correlation rho	X[[i]] and TNBC_PC_genes_T$`SOX9-AS1`
ZBTB14	c(S = 163882)	NULL	0.00136776	0.300056	c(rho = 0)	two.sided	Spearman's rank correlation rho	X[[i]] and TNBC_PC_genes_T$`SOX9-AS1`
TLCD5	c(S = 163886)	NULL	0.00136866	0.300039	c(rho = 0)	two.sided	Spearman's rank correlation rho	X[[i]] and TNBC_PC_genes_T$`SOX9-AS1`
ETV4	c(S = 163894)	NULL	0.00137046	0.300005	c(rho = 0)	two.sided	Spearman's rank correlation rho	X[[i]] and TNBC_PC_genes_T$`SOX9-AS1`
ZNF227	c(S = 163916)	NULL	0.00137541	0.299911	c(rho = 0)	two.sided	Spearman's rank correlation rho	X[[i]] and TNBC_PC_genes_T$`SOX9-AS1`
TMBIM1	c(S = 163954)	NULL	0.001384	0.299749	c(rho = 0)	two.sided	Spearman's rank correlation rho	X[[i]] and TNBC_PC_genes_T$`SOX9-AS1`
ZNF550	c(S = 163958)	NULL	0.00138491	0.299732	c(rho = 0)	two.sided	Spearman's rank correlation rho	X[[i]] and TNBC_PC_genes_T$`SOX9-AS1`
PCDH11Y	c(S = 163975.271066613)	NULL	0.00132827	0.299658	c(rho = 0)	two.sided	Spearman's rank correlation rho	X[[i]] and TNBC_PC_genes_T$`SOX9-AS1`
AC090004.1	c(S = 163984)	NULL	0.00139082	0.299621	c(rho = 0)	two.sided	Spearman's rank correlation rho	X[[i]] and TNBC_PC_genes_T$`SOX9-AS1`
POGZ	c(S = 164000)	NULL	0.00139447	0.299552	c(rho = 0)	two.sided	Spearman's rank correlation rho	X[[i]] and TNBC_PC_genes_T$`SOX9-AS1`
KCNIP4	c(S = 164008)	NULL	0.0013963	0.299518	c(rho = 0)	two.sided	Spearman's rank correlation rho	X[[i]] and TNBC_PC_genes_T$`SOX9-AS1`
CASP8AP2	c(S = 164014)	NULL	0.00139767	0.299493	c(rho = 0)	two.sided	Spearman's rank correlation rho	X[[i]] and TNBC_PC_genes_T$`SOX9-AS1`
ZNF667	c(S = 164022)	NULL	0.00139951	0.299458	c(rho = 0)	two.sided	Spearman's rank correlation rho	X[[i]] and TNBC_PC_genes_T$`SOX9-AS1`
ELP2	c(S = 164050)	NULL	0.00140594	0.299339	c(rho = 0)	two.sided	Spearman's rank correlation rho	X[[i]] and TNBC_PC_genes_T$`SOX9-AS1`
SIK3	c(S = 164068)	NULL	0.00141008	0.299262	c(rho = 0)	two.sided	Spearman's rank correlation rho	X[[i]] and TNBC_PC_genes_T$`SOX9-AS1`
MSLN	c(S = 164072)	NULL	0.00141101	0.299245	c(rho = 0)	two.sided	Spearman's rank correlation rho	X[[i]] and TNBC_PC_genes_T$`SOX9-AS1`
SF3B3	c(S = 164074)	NULL	0.00141147	0.299236	c(rho = 0)	two.sided	Spearman's rank correlation rho	X[[i]] and TNBC_PC_genes_T$`SOX9-AS1`
RAP2A	c(S = 164094)	NULL	0.00141609	0.299151	c(rho = 0)	two.sided	Spearman's rank correlation rho	X[[i]] and TNBC_PC_genes_T$`SOX9-AS1`
USP44	c(S = 164098)	NULL	0.00141702	0.299134	c(rho = 0)	two.sided	Spearman's rank correlation rho	X[[i]] and TNBC_PC_genes_T$`SOX9-AS1`
CHSY1	c(S = 164112)	NULL	0.00142027	0.299074	c(rho = 0)	two.sided	Spearman's rank correlation rho	X[[i]] and TNBC_PC_genes_T$`SOX9-AS1`
SLC4A3	c(S = 164116)	NULL	0.0014212	0.299057	c(rho = 0)	two.sided	Spearman's rank correlation rho	X[[i]] and TNBC_PC_genes_T$`SOX9-AS1`
MYOT	c(S = 164121.401929672)	NULL	0.00136102	0.299034	c(rho = 0)	two.sided	Spearman's rank correlation rho	X[[i]] and TNBC_PC_genes_T$`SOX9-AS1`
ALG10B	c(S = 164136)	NULL	0.00142585	0.298972	c(rho = 0)	two.sided	Spearman's rank correlation rho	X[[i]] and TNBC_PC_genes_T$`SOX9-AS1`
SLC16A1	c(S = 164142)	NULL	0.00142725	0.298946	c(rho = 0)	two.sided	Spearman's rank correlation rho	X[[i]] and TNBC_PC_genes_T$`SOX9-AS1`
BPI	c(S = 164148)	NULL	0.00142865	0.29892	c(rho = 0)	two.sided	Spearman's rank correlation rho	X[[i]] and TNBC_PC_genes_T$`SOX9-AS1`
NSMF	c(S = 164160)	NULL	0.00143146	0.298869	c(rho = 0)	two.sided	Spearman's rank correlation rho	X[[i]] and TNBC_PC_genes_T$`SOX9-AS1`
HLTF	c(S = 164162)	NULL	0.00143192	0.29886	c(rho = 0)	two.sided	Spearman's rank correlation rho	X[[i]] and TNBC_PC_genes_T$`SOX9-AS1`
FBXO11	c(S = 164162)	NULL	0.00143192	0.29886	c(rho = 0)	two.sided	Spearman's rank correlation rho	X[[i]] and TNBC_PC_genes_T$`SOX9-AS1`
SND1	c(S = 164164)	NULL	0.00143239	0.298852	c(rho = 0)	two.sided	Spearman's rank correlation rho	X[[i]] and TNBC_PC_genes_T$`SOX9-AS1`
ARPC2	c(S = 164178)	NULL	0.00143567	0.298792	c(rho = 0)	two.sided	Spearman's rank correlation rho	X[[i]] and TNBC_PC_genes_T$`SOX9-AS1`
PDPR	c(S = 164192)	NULL	0.00143896	0.298732	c(rho = 0)	two.sided	Spearman's rank correlation rho	X[[i]] and TNBC_PC_genes_T$`SOX9-AS1`
INTS2	c(S = 164198)	NULL	0.00144037	0.298707	c(rho = 0)	two.sided	Spearman's rank correlation rho	X[[i]] and TNBC_PC_genes_T$`SOX9-AS1`
ARF1	c(S = 164204)	NULL	0.00144178	0.298681	c(rho = 0)	two.sided	Spearman's rank correlation rho	X[[i]] and TNBC_PC_genes_T$`SOX9-AS1`
UNC5CL	c(S = 164216)	NULL	0.00144461	0.29863	c(rho = 0)	two.sided	Spearman's rank correlation rho	X[[i]] and TNBC_PC_genes_T$`SOX9-AS1`
ZNF333	c(S = 164218)	NULL	0.00144508	0.298621	c(rho = 0)	two.sided	Spearman's rank correlation rho	X[[i]] and TNBC_PC_genes_T$`SOX9-AS1`
ADD3	c(S = 164224)	NULL	0.0014465	0.298596	c(rho = 0)	two.sided	Spearman's rank correlation rho	X[[i]] and TNBC_PC_genes_T$`SOX9-AS1`
PPIL1	c(S = 164234)	NULL	0.00144886	0.298553	c(rho = 0)	two.sided	Spearman's rank correlation rho	X[[i]] and TNBC_PC_genes_T$`SOX9-AS1`
CARMIL2	c(S = 164280)	NULL	0.00145978	0.298357	c(rho = 0)	two.sided	Spearman's rank correlation rho	X[[i]] and TNBC_PC_genes_T$`SOX9-AS1`
DENND2B	c(S = 164292)	NULL	0.00146264	0.298305	c(rho = 0)	two.sided	Spearman's rank correlation rho	X[[i]] and TNBC_PC_genes_T$`SOX9-AS1`
RPE	c(S = 164294)	NULL	0.00146311	0.298297	c(rho = 0)	two.sided	Spearman's rank correlation rho	X[[i]] and TNBC_PC_genes_T$`SOX9-AS1`
JPH1	c(S = 164304)	NULL	0.0014655	0.298254	c(rho = 0)	two.sided	Spearman's rank correlation rho	X[[i]] and TNBC_PC_genes_T$`SOX9-AS1`
C16orf70	c(S = 164312)	NULL	0.00146741	0.29822	c(rho = 0)	two.sided	Spearman's rank correlation rho	X[[i]] and TNBC_PC_genes_T$`SOX9-AS1`
MOCOS	c(S = 164318)	NULL	0.00146885	0.298194	c(rho = 0)	two.sided	Spearman's rank correlation rho	X[[i]] and TNBC_PC_genes_T$`SOX9-AS1`
WDR73	c(S = 164328)	NULL	0.00147125	0.298152	c(rho = 0)	two.sided	Spearman's rank correlation rho	X[[i]] and TNBC_PC_genes_T$`SOX9-AS1`
LDHAL6B	c(S = 164329.398658921)	NULL	0.00140891	0.298146	c(rho = 0)	two.sided	Spearman's rank correlation rho	X[[i]] and TNBC_PC_genes_T$`SOX9-AS1`
PAIP1	c(S = 164346)	NULL	0.00147557	0.298075	c(rho = 0)	two.sided	Spearman's rank correlation rho	X[[i]] and TNBC_PC_genes_T$`SOX9-AS1`
SRSF3	c(S = 164374)	NULL	0.00148232	0.297955	c(rho = 0)	two.sided	Spearman's rank correlation rho	X[[i]] and TNBC_PC_genes_T$`SOX9-AS1`
CRTC2	c(S = 164374)	NULL	0.00148232	0.297955	c(rho = 0)	two.sided	Spearman's rank correlation rho	X[[i]] and TNBC_PC_genes_T$`SOX9-AS1`
FRAS1	c(S = 164386)	NULL	0.00148522	0.297904	c(rho = 0)	two.sided	Spearman's rank correlation rho	X[[i]] and TNBC_PC_genes_T$`SOX9-AS1`
ARL6	c(S = 164388)	NULL	0.0014857	0.297895	c(rho = 0)	two.sided	Spearman's rank correlation rho	X[[i]] and TNBC_PC_genes_T$`SOX9-AS1`
TSN	c(S = 164404)	NULL	0.00148958	0.297827	c(rho = 0)	two.sided	Spearman's rank correlation rho	X[[i]] and TNBC_PC_genes_T$`SOX9-AS1`
ZNF592	c(S = 164418)	NULL	0.00149298	0.297767	c(rho = 0)	two.sided	Spearman's rank correlation rho	X[[i]] and TNBC_PC_genes_T$`SOX9-AS1`
SH3PXD2B	c(S = 164428)	NULL	0.00149541	0.297724	c(rho = 0)	two.sided	Spearman's rank correlation rho	X[[i]] and TNBC_PC_genes_T$`SOX9-AS1`
SEC14L4	c(S = 164434.416321585)	NULL	0.00143367	0.297697	c(rho = 0)	two.sided	Spearman's rank correlation rho	X[[i]] and TNBC_PC_genes_T$`SOX9-AS1`
ZNF875	c(S = 164444)	NULL	0.00149931	0.297656	c(rho = 0)	two.sided	Spearman's rank correlation rho	X[[i]] and TNBC_PC_genes_T$`SOX9-AS1`
SIAH1	c(S = 164444)	NULL	0.00149931	0.297656	c(rho = 0)	two.sided	Spearman's rank correlation rho	X[[i]] and TNBC_PC_genes_T$`SOX9-AS1`
PKN2	c(S = 164470)	NULL	0.00150566	0.297545	c(rho = 0)	two.sided	Spearman's rank correlation rho	X[[i]] and TNBC_PC_genes_T$`SOX9-AS1`
SH3BP2	c(S = 164474)	NULL	0.00150664	0.297528	c(rho = 0)	two.sided	Spearman's rank correlation rho	X[[i]] and TNBC_PC_genes_T$`SOX9-AS1`
YTHDC1	c(S = 164514)	NULL	0.00151648	0.297357	c(rho = 0)	two.sided	Spearman's rank correlation rho	X[[i]] and TNBC_PC_genes_T$`SOX9-AS1`
IMPG1	c(S = 164561.851423483)	NULL	0.00146424	0.297153	c(rho = 0)	two.sided	Spearman's rank correlation rho	X[[i]] and TNBC_PC_genes_T$`SOX9-AS1`
SDAD1	c(S = 164562)	NULL	0.00152835	0.297152	c(rho = 0)	two.sided	Spearman's rank correlation rho	X[[i]] and TNBC_PC_genes_T$`SOX9-AS1`
CNKSR1	c(S = 164574)	NULL	0.00153133	0.297101	c(rho = 0)	two.sided	Spearman's rank correlation rho	X[[i]] and TNBC_PC_genes_T$`SOX9-AS1`
CCDC66	c(S = 164574)	NULL	0.00153133	0.297101	c(rho = 0)	two.sided	Spearman's rank correlation rho	X[[i]] and TNBC_PC_genes_T$`SOX9-AS1`
UHMK1	c(S = 164578)	NULL	0.00153233	0.297084	c(rho = 0)	two.sided	Spearman's rank correlation rho	X[[i]] and TNBC_PC_genes_T$`SOX9-AS1`
CSNK1D	c(S = 164588)	NULL	0.00153482	0.297041	c(rho = 0)	two.sided	Spearman's rank correlation rho	X[[i]] and TNBC_PC_genes_T$`SOX9-AS1`
ITGAV	c(S = 164596)	NULL	0.00153681	0.297007	c(rho = 0)	two.sided	Spearman's rank correlation rho	X[[i]] and TNBC_PC_genes_T$`SOX9-AS1`
PFKFB2	c(S = 164598)	NULL	0.00153731	0.296998	c(rho = 0)	two.sided	Spearman's rank correlation rho	X[[i]] and TNBC_PC_genes_T$`SOX9-AS1`
MGST3	c(S = 164602)	NULL	0.00153831	0.296981	c(rho = 0)	two.sided	Spearman's rank correlation rho	X[[i]] and TNBC_PC_genes_T$`SOX9-AS1`
ADD2	c(S = 164608)	NULL	0.00153981	0.296956	c(rho = 0)	two.sided	Spearman's rank correlation rho	X[[i]] and TNBC_PC_genes_T$`SOX9-AS1`
NBN	c(S = 164618)	NULL	0.00154231	0.296913	c(rho = 0)	two.sided	Spearman's rank correlation rho	X[[i]] and TNBC_PC_genes_T$`SOX9-AS1`
SEC22B	c(S = 164618)	NULL	0.00154231	0.296913	c(rho = 0)	two.sided	Spearman's rank correlation rho	X[[i]] and TNBC_PC_genes_T$`SOX9-AS1`
DCDC2B	c(S = 164629.406269086)	NULL	0.00148069	0.296864	c(rho = 0)	two.sided	Spearman's rank correlation rho	X[[i]] and TNBC_PC_genes_T$`SOX9-AS1`
STAT2	c(S = 164630)	NULL	0.00154532	0.296862	c(rho = 0)	two.sided	Spearman's rank correlation rho	X[[i]] and TNBC_PC_genes_T$`SOX9-AS1`
MBP	c(S = 164634)	NULL	0.00154632	0.296845	c(rho = 0)	two.sided	Spearman's rank correlation rho	X[[i]] and TNBC_PC_genes_T$`SOX9-AS1`
LYPD5	c(S = 164656)	NULL	0.00155185	0.296751	c(rho = 0)	two.sided	Spearman's rank correlation rho	X[[i]] and TNBC_PC_genes_T$`SOX9-AS1`
CHAF1B	c(S = 164660)	NULL	0.00155286	0.296734	c(rho = 0)	two.sided	Spearman's rank correlation rho	X[[i]] and TNBC_PC_genes_T$`SOX9-AS1`
SERPINB7	c(S = 164661.516348928)	NULL	0.00148856	0.296727	c(rho = 0)	two.sided	Spearman's rank correlation rho	X[[i]] and TNBC_PC_genes_T$`SOX9-AS1`
TAB1	c(S = 164662)	NULL	0.00155337	0.296725	c(rho = 0)	two.sided	Spearman's rank correlation rho	X[[i]] and TNBC_PC_genes_T$`SOX9-AS1`
PPFIBP1	c(S = 164664)	NULL	0.00155387	0.296716	c(rho = 0)	two.sided	Spearman's rank correlation rho	X[[i]] and TNBC_PC_genes_T$`SOX9-AS1`
TXNL4B	c(S = 164666)	NULL	0.00155437	0.296708	c(rho = 0)	two.sided	Spearman's rank correlation rho	X[[i]] and TNBC_PC_genes_T$`SOX9-AS1`
MTIF2	c(S = 164668)	NULL	0.00155488	0.296699	c(rho = 0)	two.sided	Spearman's rank correlation rho	X[[i]] and TNBC_PC_genes_T$`SOX9-AS1`
FKBP6	c(S = 164684.745170156)	NULL	0.00149428	0.296628	c(rho = 0)	two.sided	Spearman's rank correlation rho	X[[i]] and TNBC_PC_genes_T$`SOX9-AS1`
PCF11	c(S = 164686)	NULL	0.00155942	0.296622	c(rho = 0)	two.sided	Spearman's rank correlation rho	X[[i]] and TNBC_PC_genes_T$`SOX9-AS1`
C1QL3	c(S = 164701.851722455)	NULL	0.00149851	0.296555	c(rho = 0)	two.sided	Spearman's rank correlation rho	X[[i]] and TNBC_PC_genes_T$`SOX9-AS1`
ARL5A	c(S = 164710)	NULL	0.0015655	0.29652	c(rho = 0)	two.sided	Spearman's rank correlation rho	X[[i]] and TNBC_PC_genes_T$`SOX9-AS1`
ZBED6	c(S = 164710)	NULL	0.0015655	0.29652	c(rho = 0)	two.sided	Spearman's rank correlation rho	X[[i]] and TNBC_PC_genes_T$`SOX9-AS1`
DSCC1	c(S = 164734)	NULL	0.00157161	0.296417	c(rho = 0)	two.sided	Spearman's rank correlation rho	X[[i]] and TNBC_PC_genes_T$`SOX9-AS1`
PRR16	c(S = 164738)	NULL	0.00157263	0.2964	c(rho = 0)	two.sided	Spearman's rank correlation rho	X[[i]] and TNBC_PC_genes_T$`SOX9-AS1`
TNFRSF10B	c(S = 164742)	NULL	0.00157364	0.296383	c(rho = 0)	two.sided	Spearman's rank correlation rho	X[[i]] and TNBC_PC_genes_T$`SOX9-AS1`
ANKRD53	c(S = 164742)	NULL	0.00157364	0.296383	c(rho = 0)	two.sided	Spearman's rank correlation rho	X[[i]] and TNBC_PC_genes_T$`SOX9-AS1`
TBC1D16	c(S = 164746)	NULL	0.00157467	0.296366	c(rho = 0)	two.sided	Spearman's rank correlation rho	X[[i]] and TNBC_PC_genes_T$`SOX9-AS1`
AKAP9	c(S = 164754)	NULL	0.00157671	0.296332	c(rho = 0)	two.sided	Spearman's rank correlation rho	X[[i]] and TNBC_PC_genes_T$`SOX9-AS1`
FOXA3	c(S = 164756.218367037)	NULL	0.00151201	0.296323	c(rho = 0)	two.sided	Spearman's rank correlation rho	X[[i]] and TNBC_PC_genes_T$`SOX9-AS1`
UTP3	c(S = 164768)	NULL	0.00158029	0.296272	c(rho = 0)	two.sided	Spearman's rank correlation rho	X[[i]] and TNBC_PC_genes_T$`SOX9-AS1`
BTBD8	c(S = 164768)	NULL	0.00158029	0.296272	c(rho = 0)	two.sided	Spearman's rank correlation rho	X[[i]] and TNBC_PC_genes_T$`SOX9-AS1`
HPS1	c(S = 164772)	NULL	0.00158131	0.296255	c(rho = 0)	two.sided	Spearman's rank correlation rho	X[[i]] and TNBC_PC_genes_T$`SOX9-AS1`
INPP5F	c(S = 164796)	NULL	0.00158747	0.296153	c(rho = 0)	two.sided	Spearman's rank correlation rho	X[[i]] and TNBC_PC_genes_T$`SOX9-AS1`
PSAT1	c(S = 164798)	NULL	0.00158798	0.296144	c(rho = 0)	two.sided	Spearman's rank correlation rho	X[[i]] and TNBC_PC_genes_T$`SOX9-AS1`
AP002495.1	c(S = 164800)	NULL	0.0015885	0.296136	c(rho = 0)	two.sided	Spearman's rank correlation rho	X[[i]] and TNBC_PC_genes_T$`SOX9-AS1`
RAB11FIP2	c(S = 164802)	NULL	0.00158901	0.296127	c(rho = 0)	two.sided	Spearman's rank correlation rho	X[[i]] and TNBC_PC_genes_T$`SOX9-AS1`
KCNJ6	c(S = 164806)	NULL	0.00159004	0.29611	c(rho = 0)	two.sided	Spearman's rank correlation rho	X[[i]] and TNBC_PC_genes_T$`SOX9-AS1`
CCDC18	c(S = 164810)	NULL	0.00159107	0.296093	c(rho = 0)	two.sided	Spearman's rank correlation rho	X[[i]] and TNBC_PC_genes_T$`SOX9-AS1`
ZDHHC21	c(S = 164810)	NULL	0.00159107	0.296093	c(rho = 0)	two.sided	Spearman's rank correlation rho	X[[i]] and TNBC_PC_genes_T$`SOX9-AS1`
CEPT1	c(S = 164882)	NULL	0.00160971	0.295785	c(rho = 0)	two.sided	Spearman's rank correlation rho	X[[i]] and TNBC_PC_genes_T$`SOX9-AS1`
WDR46	c(S = 164882)	NULL	0.00160971	0.295785	c(rho = 0)	two.sided	Spearman's rank correlation rho	X[[i]] and TNBC_PC_genes_T$`SOX9-AS1`
PICK1	c(S = 164884)	NULL	0.00161023	0.295777	c(rho = 0)	two.sided	Spearman's rank correlation rho	X[[i]] and TNBC_PC_genes_T$`SOX9-AS1`
ABHD13	c(S = 164892)	NULL	0.00161232	0.295743	c(rho = 0)	two.sided	Spearman's rank correlation rho	X[[i]] and TNBC_PC_genes_T$`SOX9-AS1`
PRB2	c(S = 164944.594725922)	NULL	0.00155966	0.295518	c(rho = 0)	two.sided	Spearman's rank correlation rho	X[[i]] and TNBC_PC_genes_T$`SOX9-AS1`
AP1G1	c(S = 164948)	NULL	0.00162698	0.295503	c(rho = 0)	two.sided	Spearman's rank correlation rho	X[[i]] and TNBC_PC_genes_T$`SOX9-AS1`
RO60	c(S = 164956)	NULL	0.00162908	0.295469	c(rho = 0)	two.sided	Spearman's rank correlation rho	X[[i]] and TNBC_PC_genes_T$`SOX9-AS1`
PKP4	c(S = 164960)	NULL	0.00163013	0.295452	c(rho = 0)	two.sided	Spearman's rank correlation rho	X[[i]] and TNBC_PC_genes_T$`SOX9-AS1`
KDM1B	c(S = 164960)	NULL	0.00163013	0.295452	c(rho = 0)	two.sided	Spearman's rank correlation rho	X[[i]] and TNBC_PC_genes_T$`SOX9-AS1`
FARP2	c(S = 164962)	NULL	0.00163066	0.295444	c(rho = 0)	two.sided	Spearman's rank correlation rho	X[[i]] and TNBC_PC_genes_T$`SOX9-AS1`
FAM83B	c(S = 164976)	NULL	0.00163435	0.295384	c(rho = 0)	two.sided	Spearman's rank correlation rho	X[[i]] and TNBC_PC_genes_T$`SOX9-AS1`
PCMTD1	c(S = 164984)	NULL	0.00163646	0.29535	c(rho = 0)	two.sided	Spearman's rank correlation rho	X[[i]] and TNBC_PC_genes_T$`SOX9-AS1`
ANKRD36B	c(S = 165004)	NULL	0.00164176	0.295264	c(rho = 0)	two.sided	Spearman's rank correlation rho	X[[i]] and TNBC_PC_genes_T$`SOX9-AS1`
TMEM109	c(S = 165008)	NULL	0.00164282	0.295247	c(rho = 0)	two.sided	Spearman's rank correlation rho	X[[i]] and TNBC_PC_genes_T$`SOX9-AS1`
IRS1	c(S = 165014)	NULL	0.00164441	0.295222	c(rho = 0)	two.sided	Spearman's rank correlation rho	X[[i]] and TNBC_PC_genes_T$`SOX9-AS1`
ZNF404	c(S = 165040)	NULL	0.00165132	0.295111	c(rho = 0)	two.sided	Spearman's rank correlation rho	X[[i]] and TNBC_PC_genes_T$`SOX9-AS1`
NIPSNAP3B	c(S = 165046)	NULL	0.00165292	0.295085	c(rho = 0)	two.sided	Spearman's rank correlation rho	X[[i]] and TNBC_PC_genes_T$`SOX9-AS1`
37834	c(S = 165048)	NULL	0.00165346	0.295076	c(rho = 0)	two.sided	Spearman's rank correlation rho	X[[i]] and TNBC_PC_genes_T$`SOX9-AS1`
NHEJ1	c(S = 165050)	NULL	0.00165399	0.295068	c(rho = 0)	two.sided	Spearman's rank correlation rho	X[[i]] and TNBC_PC_genes_T$`SOX9-AS1`
NHSL1	c(S = 165058)	NULL	0.00165613	0.295034	c(rho = 0)	two.sided	Spearman's rank correlation rho	X[[i]] and TNBC_PC_genes_T$`SOX9-AS1`
KIF5A	c(S = 165066)	NULL	0.00165826	0.294999	c(rho = 0)	two.sided	Spearman's rank correlation rho	X[[i]] and TNBC_PC_genes_T$`SOX9-AS1`
NEU1	c(S = 165070)	NULL	0.00165933	0.294982	c(rho = 0)	two.sided	Spearman's rank correlation rho	X[[i]] and TNBC_PC_genes_T$`SOX9-AS1`
KDSR	c(S = 165074)	NULL	0.0016604	0.294965	c(rho = 0)	two.sided	Spearman's rank correlation rho	X[[i]] and TNBC_PC_genes_T$`SOX9-AS1`
C12orf76	c(S = 165074)	NULL	0.0016604	0.294965	c(rho = 0)	two.sided	Spearman's rank correlation rho	X[[i]] and TNBC_PC_genes_T$`SOX9-AS1`
CHCHD3	c(S = 165084)	NULL	0.00166308	0.294923	c(rho = 0)	two.sided	Spearman's rank correlation rho	X[[i]] and TNBC_PC_genes_T$`SOX9-AS1`
TRMT61B	c(S = 165098)	NULL	0.00166684	0.294863	c(rho = 0)	two.sided	Spearman's rank correlation rho	X[[i]] and TNBC_PC_genes_T$`SOX9-AS1`
TAF4	c(S = 165102)	NULL	0.00166792	0.294846	c(rho = 0)	two.sided	Spearman's rank correlation rho	X[[i]] and TNBC_PC_genes_T$`SOX9-AS1`
SUN1	c(S = 165106)	NULL	0.00166899	0.294829	c(rho = 0)	two.sided	Spearman's rank correlation rho	X[[i]] and TNBC_PC_genes_T$`SOX9-AS1`
HS3ST5	c(S = 165113.286994185)	NULL	0.00160348	0.294798	c(rho = 0)	two.sided	Spearman's rank correlation rho	X[[i]] and TNBC_PC_genes_T$`SOX9-AS1`
DNM1L	c(S = 165132)	NULL	0.001676	0.294718	c(rho = 0)	two.sided	Spearman's rank correlation rho	X[[i]] and TNBC_PC_genes_T$`SOX9-AS1`
HNRNPDL	c(S = 165136)	NULL	0.00167708	0.294701	c(rho = 0)	two.sided	Spearman's rank correlation rho	X[[i]] and TNBC_PC_genes_T$`SOX9-AS1`
MRPS10	c(S = 165146)	NULL	0.00167978	0.294658	c(rho = 0)	two.sided	Spearman's rank correlation rho	X[[i]] and TNBC_PC_genes_T$`SOX9-AS1`
KLC4	c(S = 165154)	NULL	0.00168195	0.294624	c(rho = 0)	two.sided	Spearman's rank correlation rho	X[[i]] and TNBC_PC_genes_T$`SOX9-AS1`
SLC45A1	c(S = 165164)	NULL	0.00168466	0.294581	c(rho = 0)	two.sided	Spearman's rank correlation rho	X[[i]] and TNBC_PC_genes_T$`SOX9-AS1`
ADRA2B	c(S = 165168)	NULL	0.00168575	0.294564	c(rho = 0)	two.sided	Spearman's rank correlation rho	X[[i]] and TNBC_PC_genes_T$`SOX9-AS1`
STRN	c(S = 165182)	NULL	0.00168955	0.294504	c(rho = 0)	two.sided	Spearman's rank correlation rho	X[[i]] and TNBC_PC_genes_T$`SOX9-AS1`
PRPSAP2	c(S = 165214)	NULL	0.00169828	0.294367	c(rho = 0)	two.sided	Spearman's rank correlation rho	X[[i]] and TNBC_PC_genes_T$`SOX9-AS1`
PIAS2	c(S = 165238)	NULL	0.00170485	0.294265	c(rho = 0)	two.sided	Spearman's rank correlation rho	X[[i]] and TNBC_PC_genes_T$`SOX9-AS1`
[truncated: 4,669 more rows]

## Sheet: BRCA_TCGA_BASAL_LIKE_log2_TPM_1
Supplementary Table 8. Correlation analysis based on RNA-seq data between the expression levels of SOX9-AS1 and genes in Basal-like samples from TCGA.
gene.symbol	statistic	parameter	p.value	spearman.r.value	null.value	alternative	method	data.name
MIA	c(S = 391376)	NULL	4.53e-12	0.49579	c(rho = 0)	two.sided	Spearman's rank correlation rho	X[[i]] and BL_PC_genes_T$`SOX9-AS1`
ST3GAL6	c(S = 391506)	NULL	4.76e-12	0.495622	c(rho = 0)	two.sided	Spearman's rank correlation rho	X[[i]] and BL_PC_genes_T$`SOX9-AS1`
MIA-RAB4B	c(S = 404969.28160359)	NULL	6.28e-11	0.478278	c(rho = 0)	two.sided	Spearman's rank correlation rho	X[[i]] and BL_PC_genes_T$`SOX9-AS1`
CDH19	c(S = 407895.484704097)	NULL	9.29e-11	0.474508	c(rho = 0)	two.sided	Spearman's rank correlation rho	X[[i]] and BL_PC_genes_T$`SOX9-AS1`
NIPAL3	c(S = 408902)	NULL	1.5e-10	0.473211	c(rho = 0)	two.sided	Spearman's rank correlation rho	X[[i]] and BL_PC_genes_T$`SOX9-AS1`
NCMAP	c(S = 409988)	NULL	1.75e-10	0.471812	c(rho = 0)	two.sided	Spearman's rank correlation rho	X[[i]] and BL_PC_genes_T$`SOX9-AS1`
PLEKHA7	c(S = 410534)	NULL	1.89e-10	0.471109	c(rho = 0)	two.sided	Spearman's rank correlation rho	X[[i]] and BL_PC_genes_T$`SOX9-AS1`
PCARE	c(S = 411112.383818253)	NULL	1.42e-10	0.470363	c(rho = 0)	two.sided	Spearman's rank correlation rho	X[[i]] and BL_PC_genes_T$`SOX9-AS1`
CRISPLD1	c(S = 411380)	NULL	2.13e-10	0.470019	c(rho = 0)	two.sided	Spearman's rank correlation rho	X[[i]] and BL_PC_genes_T$`SOX9-AS1`
FGFBP2	c(S = 414566)	NULL	3.29e-10	0.465914	c(rho = 0)	two.sided	Spearman's rank correlation rho	X[[i]] and BL_PC_genes_T$`SOX9-AS1`
TTYH1	c(S = 418746)	NULL	5.68e-10	0.460529	c(rho = 0)	two.sided	Spearman's rank correlation rho	X[[i]] and BL_PC_genes_T$`SOX9-AS1`
ST3GAL4	c(S = 419798)	NULL	6.5e-10	0.459174	c(rho = 0)	two.sided	Spearman's rank correlation rho	X[[i]] and BL_PC_genes_T$`SOX9-AS1`
MAML2	c(S = 421082)	NULL	7.65e-10	0.45752	c(rho = 0)	two.sided	Spearman's rank correlation rho	X[[i]] and BL_PC_genes_T$`SOX9-AS1`
ITPR2	c(S = 424258)	NULL	1.14e-09	0.453428	c(rho = 0)	two.sided	Spearman's rank correlation rho	X[[i]] and BL_PC_genes_T$`SOX9-AS1`
SNORC	c(S = 425570)	NULL	1.33e-09	0.451738	c(rho = 0)	two.sided	Spearman's rank correlation rho	X[[i]] and BL_PC_genes_T$`SOX9-AS1`
KCNK5	c(S = 425766)	NULL	1.37e-09	0.451485	c(rho = 0)	two.sided	Spearman's rank correlation rho	X[[i]] and BL_PC_genes_T$`SOX9-AS1`
GALNT13	c(S = 426745.099551283)	NULL	1.03e-09	0.450224	c(rho = 0)	two.sided	Spearman's rank correlation rho	X[[i]] and BL_PC_genes_T$`SOX9-AS1`
CHPT1	c(S = 428698)	NULL	1.95e-09	0.447708	c(rho = 0)	two.sided	Spearman's rank correlation rho	X[[i]] and BL_PC_genes_T$`SOX9-AS1`
BAMBI	c(S = 431340)	NULL	2.66e-09	0.444304	c(rho = 0)	two.sided	Spearman's rank correlation rho	X[[i]] and BL_PC_genes_T$`SOX9-AS1`
POLR2F	c(S = 431340)	NULL	2.66e-09	0.444304	c(rho = 0)	two.sided	Spearman's rank correlation rho	X[[i]] and BL_PC_genes_T$`SOX9-AS1`
ROPN1	c(S = 435368)	NULL	4.25e-09	0.439115	c(rho = 0)	two.sided	Spearman's rank correlation rho	X[[i]] and BL_PC_genes_T$`SOX9-AS1`
COL9A1	c(S = 437089.69922594)	NULL	3.57e-09	0.436897	c(rho = 0)	two.sided	Spearman's rank correlation rho	X[[i]] and BL_PC_genes_T$`SOX9-AS1`
ARHGEF9	c(S = 440392)	NULL	7.53e-09	0.432642	c(rho = 0)	two.sided	Spearman's rank correlation rho	X[[i]] and BL_PC_genes_T$`SOX9-AS1`
SNX22	c(S = 443968)	NULL	1.12e-08	0.428035	c(rho = 0)	two.sided	Spearman's rank correlation rho	X[[i]] and BL_PC_genes_T$`SOX9-AS1`
COL11A2	c(S = 444450)	NULL	1.18e-08	0.427415	c(rho = 0)	two.sided	Spearman's rank correlation rho	X[[i]] and BL_PC_genes_T$`SOX9-AS1`
TPPP2	c(S = 447259.552135996)	NULL	1.15e-08	0.423795	c(rho = 0)	two.sided	Spearman's rank correlation rho	X[[i]] and BL_PC_genes_T$`SOX9-AS1`
FZD7	c(S = 448168)	NULL	1.77e-08	0.422625	c(rho = 0)	two.sided	Spearman's rank correlation rho	X[[i]] and BL_PC_genes_T$`SOX9-AS1`
SLC44A2	c(S = 449362)	NULL	2.02e-08	0.421086	c(rho = 0)	two.sided	Spearman's rank correlation rho	X[[i]] and BL_PC_genes_T$`SOX9-AS1`
PRB1	c(S = 449688.412303902)	NULL	1.51e-08	0.420666	c(rho = 0)	two.sided	Spearman's rank correlation rho	X[[i]] and BL_PC_genes_T$`SOX9-AS1`
FAM81A	c(S = 451140)	NULL	2.44e-08	0.418796	c(rho = 0)	two.sided	Spearman's rank correlation rho	X[[i]] and BL_PC_genes_T$`SOX9-AS1`
ABTB2	c(S = 452736)	NULL	2.89e-08	0.41674	c(rho = 0)	two.sided	Spearman's rank correlation rho	X[[i]] and BL_PC_genes_T$`SOX9-AS1`
ZNF521	c(S = 454714)	NULL	3.57e-08	0.414191	c(rho = 0)	two.sided	Spearman's rank correlation rho	X[[i]] and BL_PC_genes_T$`SOX9-AS1`
RLBP1	c(S = 456784.969675161)	NULL	3.3e-08	0.411523	c(rho = 0)	two.sided	Spearman's rank correlation rho	X[[i]] and BL_PC_genes_T$`SOX9-AS1`
KIRREL3	c(S = 457006)	NULL	4.54e-08	0.411239	c(rho = 0)	two.sided	Spearman's rank correlation rho	X[[i]] and BL_PC_genes_T$`SOX9-AS1`
COL9A3	c(S = 457504)	NULL	4.78e-08	0.410597	c(rho = 0)	two.sided	Spearman's rank correlation rho	X[[i]] and BL_PC_genes_T$`SOX9-AS1`
TRPV4	c(S = 457812)	NULL	4.93e-08	0.4102	c(rho = 0)	two.sided	Spearman's rank correlation rho	X[[i]] and BL_PC_genes_T$`SOX9-AS1`
MAP2	c(S = 458626)	NULL	5.37e-08	0.409152	c(rho = 0)	two.sided	Spearman's rank correlation rho	X[[i]] and BL_PC_genes_T$`SOX9-AS1`
KLF5	c(S = 458758)	NULL	5.44e-08	0.408982	c(rho = 0)	two.sided	Spearman's rank correlation rho	X[[i]] and BL_PC_genes_T$`SOX9-AS1`
KRT23	c(S = 459214)	NULL	5.71e-08	0.408394	c(rho = 0)	two.sided	Spearman's rank correlation rho	X[[i]] and BL_PC_genes_T$`SOX9-AS1`
PRPSAP1	c(S = 461070)	NULL	6.91e-08	0.406003	c(rho = 0)	two.sided	Spearman's rank correlation rho	X[[i]] and BL_PC_genes_T$`SOX9-AS1`
CLIP4	c(S = 461308)	NULL	7.08e-08	0.405696	c(rho = 0)	two.sided	Spearman's rank correlation rho	X[[i]] and BL_PC_genes_T$`SOX9-AS1`
SLC26A2	c(S = 462250)	NULL	7.79e-08	0.404483	c(rho = 0)	two.sided	Spearman's rank correlation rho	X[[i]] and BL_PC_genes_T$`SOX9-AS1`
LOXL4	c(S = 462848)	NULL	8.28e-08	0.403712	c(rho = 0)	two.sided	Spearman's rank correlation rho	X[[i]] and BL_PC_genes_T$`SOX9-AS1`
IGF1R	c(S = 464114)	NULL	9.42e-08	0.402081	c(rho = 0)	two.sided	Spearman's rank correlation rho	X[[i]] and BL_PC_genes_T$`SOX9-AS1`
AIF1L	c(S = 464170)	NULL	9.47e-08	0.402009	c(rho = 0)	two.sided	Spearman's rank correlation rho	X[[i]] and BL_PC_genes_T$`SOX9-AS1`
DNER	c(S = 464879.197807818)	NULL	7.8e-08	0.401096	c(rho = 0)	two.sided	Spearman's rank correlation rho	X[[i]] and BL_PC_genes_T$`SOX9-AS1`
TMPRSS5	c(S = 465176)	NULL	1.05e-07	0.400713	c(rho = 0)	two.sided	Spearman's rank correlation rho	X[[i]] and BL_PC_genes_T$`SOX9-AS1`
PLCE1	c(S = 465810)	NULL	1.12e-07	0.399896	c(rho = 0)	two.sided	Spearman's rank correlation rho	X[[i]] and BL_PC_genes_T$`SOX9-AS1`
IRF6	c(S = 467070)	NULL	1.27e-07	0.398273	c(rho = 0)	two.sided	Spearman's rank correlation rho	X[[i]] and BL_PC_genes_T$`SOX9-AS1`
NR4A1	c(S = 467630)	NULL	1.34e-07	0.397552	c(rho = 0)	two.sided	Spearman's rank correlation rho	X[[i]] and BL_PC_genes_T$`SOX9-AS1`
S100B	c(S = 467774)	NULL	1.36e-07	0.397366	c(rho = 0)	two.sided	Spearman's rank correlation rho	X[[i]] and BL_PC_genes_T$`SOX9-AS1`
TIGD4	c(S = 468644)	NULL	1.48e-07	0.396245	c(rho = 0)	two.sided	Spearman's rank correlation rho	X[[i]] and BL_PC_genes_T$`SOX9-AS1`
NPAS3	c(S = 468788)	NULL	1.51e-07	0.39606	c(rho = 0)	two.sided	Spearman's rank correlation rho	X[[i]] and BL_PC_genes_T$`SOX9-AS1`
SYNM	c(S = 468804)	NULL	1.51e-07	0.396039	c(rho = 0)	two.sided	Spearman's rank correlation rho	X[[i]] and BL_PC_genes_T$`SOX9-AS1`
CDK2AP1	c(S = 469280)	NULL	1.58e-07	0.395426	c(rho = 0)	two.sided	Spearman's rank correlation rho	X[[i]] and BL_PC_genes_T$`SOX9-AS1`
COBL	c(S = 469772)	NULL	1.66e-07	0.394792	c(rho = 0)	two.sided	Spearman's rank correlation rho	X[[i]] and BL_PC_genes_T$`SOX9-AS1`
VEPH1	c(S = 469982)	NULL	1.69e-07	0.394522	c(rho = 0)	two.sided	Spearman's rank correlation rho	X[[i]] and BL_PC_genes_T$`SOX9-AS1`
SYCP3	c(S = 469988)	NULL	1.7e-07	0.394514	c(rho = 0)	two.sided	Spearman's rank correlation rho	X[[i]] and BL_PC_genes_T$`SOX9-AS1`
SHANK2	c(S = 470596)	NULL	1.8e-07	0.393731	c(rho = 0)	two.sided	Spearman's rank correlation rho	X[[i]] and BL_PC_genes_T$`SOX9-AS1`
BTBD3	c(S = 470688)	NULL	1.82e-07	0.393612	c(rho = 0)	two.sided	Spearman's rank correlation rho	X[[i]] and BL_PC_genes_T$`SOX9-AS1`
WWP2	c(S = 471152)	NULL	1.9e-07	0.393014	c(rho = 0)	two.sided	Spearman's rank correlation rho	X[[i]] and BL_PC_genes_T$`SOX9-AS1`
SOX9	c(S = 471708)	NULL	2.01e-07	0.392298	c(rho = 0)	two.sided	Spearman's rank correlation rho	X[[i]] and BL_PC_genes_T$`SOX9-AS1`
MBOAT1	c(S = 474356)	NULL	2.6e-07	0.388887	c(rho = 0)	two.sided	Spearman's rank correlation rho	X[[i]] and BL_PC_genes_T$`SOX9-AS1`
PROM1	c(S = 474456)	NULL	2.63e-07	0.388758	c(rho = 0)	two.sided	Spearman's rank correlation rho	X[[i]] and BL_PC_genes_T$`SOX9-AS1`
MFSD4A	c(S = 475028)	NULL	2.78e-07	0.388021	c(rho = 0)	two.sided	Spearman's rank correlation rho	X[[i]] and BL_PC_genes_T$`SOX9-AS1`
LRP6	c(S = 475580)	NULL	2.93e-07	0.38731	c(rho = 0)	two.sided	Spearman's rank correlation rho	X[[i]] and BL_PC_genes_T$`SOX9-AS1`
TBX19	c(S = 475654)	NULL	2.95e-07	0.387214	c(rho = 0)	two.sided	Spearman's rank correlation rho	X[[i]] and BL_PC_genes_T$`SOX9-AS1`
NDRG2	c(S = 475844)	NULL	3e-07	0.38697	c(rho = 0)	two.sided	Spearman's rank correlation rho	X[[i]] and BL_PC_genes_T$`SOX9-AS1`
SFT2D2	c(S = 475964)	NULL	3.04e-07	0.386815	c(rho = 0)	two.sided	Spearman's rank correlation rho	X[[i]] and BL_PC_genes_T$`SOX9-AS1`
DDR1	c(S = 476498)	NULL	3.2e-07	0.386127	c(rho = 0)	two.sided	Spearman's rank correlation rho	X[[i]] and BL_PC_genes_T$`SOX9-AS1`
SH3RF1	c(S = 476634)	NULL	3.24e-07	0.385952	c(rho = 0)	two.sided	Spearman's rank correlation rho	X[[i]] and BL_PC_genes_T$`SOX9-AS1`
DBNDD2	c(S = 479762)	NULL	4.37e-07	0.381922	c(rho = 0)	two.sided	Spearman's rank correlation rho	X[[i]] and BL_PC_genes_T$`SOX9-AS1`
ITGB8	c(S = 480244)	NULL	4.58e-07	0.381301	c(rho = 0)	two.sided	Spearman's rank correlation rho	X[[i]] and BL_PC_genes_T$`SOX9-AS1`
SOX8	c(S = 480268)	NULL	4.59e-07	0.38127	c(rho = 0)	two.sided	Spearman's rank correlation rho	X[[i]] and BL_PC_genes_T$`SOX9-AS1`
OR2S2	c(S = 480500.983898909)	NULL	3.79e-07	0.38097	c(rho = 0)	two.sided	Spearman's rank correlation rho	X[[i]] and BL_PC_genes_T$`SOX9-AS1`
LEMD1	c(S = 480672)	NULL	4.77e-07	0.38075	c(rho = 0)	two.sided	Spearman's rank correlation rho	X[[i]] and BL_PC_genes_T$`SOX9-AS1`
MELTF	c(S = 481404)	NULL	5.11e-07	0.379807	c(rho = 0)	two.sided	Spearman's rank correlation rho	X[[i]] and BL_PC_genes_T$`SOX9-AS1`
FGF13	c(S = 482100)	NULL	5.45e-07	0.37891	c(rho = 0)	two.sided	Spearman's rank correlation rho	X[[i]] and BL_PC_genes_T$`SOX9-AS1`
FOXD3	c(S = 482771.187686809)	NULL	4.73e-07	0.378045	c(rho = 0)	two.sided	Spearman's rank correlation rho	X[[i]] and BL_PC_genes_T$`SOX9-AS1`
PNMA8A	c(S = 483818)	NULL	6.41e-07	0.376697	c(rho = 0)	two.sided	Spearman's rank correlation rho	X[[i]] and BL_PC_genes_T$`SOX9-AS1`
ZBTB20	c(S = 484624)	NULL	6.91e-07	0.375658	c(rho = 0)	two.sided	Spearman's rank correlation rho	X[[i]] and BL_PC_genes_T$`SOX9-AS1`
CA13	c(S = 484972)	NULL	7.14e-07	0.37521	c(rho = 0)	two.sided	Spearman's rank correlation rho	X[[i]] and BL_PC_genes_T$`SOX9-AS1`
GPR83	c(S = 486372)	NULL	8.13e-07	0.373406	c(rho = 0)	two.sided	Spearman's rank correlation rho	X[[i]] and BL_PC_genes_T$`SOX9-AS1`
ZNF69	c(S = 487036)	NULL	8.64e-07	0.372551	c(rho = 0)	two.sided	Spearman's rank correlation rho	X[[i]] and BL_PC_genes_T$`SOX9-AS1`
PTX3	c(S = 487056)	NULL	8.66e-07	0.372525	c(rho = 0)	two.sided	Spearman's rank correlation rho	X[[i]] and BL_PC_genes_T$`SOX9-AS1`
PCDH8	c(S = 487412.27931425)	NULL	7.38e-07	0.372066	c(rho = 0)	two.sided	Spearman's rank correlation rho	X[[i]] and BL_PC_genes_T$`SOX9-AS1`
CLMN	c(S = 487524)	NULL	9.04e-07	0.371922	c(rho = 0)	two.sided	Spearman's rank correlation rho	X[[i]] and BL_PC_genes_T$`SOX9-AS1`
SORBS2	c(S = 488252)	NULL	9.66e-07	0.370984	c(rho = 0)	two.sided	Spearman's rank correlation rho	X[[i]] and BL_PC_genes_T$`SOX9-AS1`
STIM1	c(S = 488562)	NULL	9.94e-07	0.370585	c(rho = 0)	two.sided	Spearman's rank correlation rho	X[[i]] and BL_PC_genes_T$`SOX9-AS1`
S100A1	c(S = 488574)	NULL	9.95e-07	0.37057	c(rho = 0)	two.sided	Spearman's rank correlation rho	X[[i]] and BL_PC_genes_T$`SOX9-AS1`
HAO1	c(S = 488837.204390137)	NULL	8.45e-07	0.37023	c(rho = 0)	two.sided	Spearman's rank correlation rho	X[[i]] and BL_PC_genes_T$`SOX9-AS1`
EPHB3	c(S = 488994)	NULL	1.03e-06	0.370028	c(rho = 0)	two.sided	Spearman's rank correlation rho	X[[i]] and BL_PC_genes_T$`SOX9-AS1`
CYP27C1	c(S = 489298.815182064)	NULL	8.83e-07	0.369636	c(rho = 0)	two.sided	Spearman's rank correlation rho	X[[i]] and BL_PC_genes_T$`SOX9-AS1`
GTF2IRD2B	c(S = 490434)	NULL	1.18e-06	0.368173	c(rho = 0)	two.sided	Spearman's rank correlation rho	X[[i]] and BL_PC_genes_T$`SOX9-AS1`
TCP11	c(S = 491422.18133204)	NULL	1.08e-06	0.3669	c(rho = 0)	two.sided	Spearman's rank correlation rho	X[[i]] and BL_PC_genes_T$`SOX9-AS1`
CPSF4L	c(S = 491615.816674563)	NULL	1.1e-06	0.366651	c(rho = 0)	two.sided	Spearman's rank correlation rho	X[[i]] and BL_PC_genes_T$`SOX9-AS1`
IRS2	c(S = 492516)	NULL	1.42e-06	0.365491	c(rho = 0)	two.sided	Spearman's rank correlation rho	X[[i]] and BL_PC_genes_T$`SOX9-AS1`
LCTL	c(S = 492824)	NULL	1.46e-06	0.365094	c(rho = 0)	two.sided	Spearman's rank correlation rho	X[[i]] and BL_PC_genes_T$`SOX9-AS1`
METTL23	c(S = 492954)	NULL	1.48e-06	0.364927	c(rho = 0)	two.sided	Spearman's rank correlation rho	X[[i]] and BL_PC_genes_T$`SOX9-AS1`
TM4SF1	c(S = 493000)	NULL	1.49e-06	0.364868	c(rho = 0)	two.sided	Spearman's rank correlation rho	X[[i]] and BL_PC_genes_T$`SOX9-AS1`
AGAP1	c(S = 493488)	NULL	1.55e-06	0.364239	c(rho = 0)	two.sided	Spearman's rank correlation rho	X[[i]] and BL_PC_genes_T$`SOX9-AS1`
SERPINB5	c(S = 493864)	NULL	1.61e-06	0.363754	c(rho = 0)	two.sided	Spearman's rank correlation rho	X[[i]] and BL_PC_genes_T$`SOX9-AS1`
SH3TC2	c(S = 494290)	NULL	1.67e-06	0.363206	c(rho = 0)	two.sided	Spearman's rank correlation rho	X[[i]] and BL_PC_genes_T$`SOX9-AS1`
CD55	c(S = 494574)	NULL	1.71e-06	0.36284	c(rho = 0)	two.sided	Spearman's rank correlation rho	X[[i]] and BL_PC_genes_T$`SOX9-AS1`
NR2F2	c(S = 495234)	NULL	1.82e-06	0.361989	c(rho = 0)	two.sided	Spearman's rank correlation rho	X[[i]] and BL_PC_genes_T$`SOX9-AS1`
RABGAP1L	c(S = 495602)	NULL	1.88e-06	0.361515	c(rho = 0)	two.sided	Spearman's rank correlation rho	X[[i]] and BL_PC_genes_T$`SOX9-AS1`
MSI2	c(S = 495900)	NULL	1.93e-06	0.361131	c(rho = 0)	two.sided	Spearman's rank correlation rho	X[[i]] and BL_PC_genes_T$`SOX9-AS1`
C1orf116	c(S = 496090)	NULL	1.96e-06	0.360887	c(rho = 0)	two.sided	Spearman's rank correlation rho	X[[i]] and BL_PC_genes_T$`SOX9-AS1`
S100A5	c(S = 496691.697977845)	NULL	1.75e-06	0.360111	c(rho = 0)	two.sided	Spearman's rank correlation rho	X[[i]] and BL_PC_genes_T$`SOX9-AS1`
ITPRID2	c(S = 496736)	NULL	2.08e-06	0.360054	c(rho = 0)	two.sided	Spearman's rank correlation rho	X[[i]] and BL_PC_genes_T$`SOX9-AS1`
NCR3LG1	c(S = 496884)	NULL	2.1e-06	0.359864	c(rho = 0)	two.sided	Spearman's rank correlation rho	X[[i]] and BL_PC_genes_T$`SOX9-AS1`
COL28A1	c(S = 497294)	NULL	2.18e-06	0.359336	c(rho = 0)	two.sided	Spearman's rank correlation rho	X[[i]] and BL_PC_genes_T$`SOX9-AS1`
PTAR1	c(S = 497312)	NULL	2.19e-06	0.359312	c(rho = 0)	two.sided	Spearman's rank correlation rho	X[[i]] and BL_PC_genes_T$`SOX9-AS1`
GCOM1	c(S = 497972.415361485)	NULL	1.97e-06	0.358462	c(rho = 0)	two.sided	Spearman's rank correlation rho	X[[i]] and BL_PC_genes_T$`SOX9-AS1`
C17orf80	c(S = 498786)	NULL	2.49e-06	0.357413	c(rho = 0)	two.sided	Spearman's rank correlation rho	X[[i]] and BL_PC_genes_T$`SOX9-AS1`
CD109	c(S = 498790)	NULL	2.49e-06	0.357408	c(rho = 0)	two.sided	Spearman's rank correlation rho	X[[i]] and BL_PC_genes_T$`SOX9-AS1`
ARHGEF10	c(S = 499254)	NULL	2.59e-06	0.35681	c(rho = 0)	two.sided	Spearman's rank correlation rho	X[[i]] and BL_PC_genes_T$`SOX9-AS1`
CCDC14	c(S = 499290)	NULL	2.6e-06	0.356764	c(rho = 0)	two.sided	Spearman's rank correlation rho	X[[i]] and BL_PC_genes_T$`SOX9-AS1`
PTPRU	c(S = 499980)	NULL	2.76e-06	0.355875	c(rho = 0)	two.sided	Spearman's rank correlation rho	X[[i]] and BL_PC_genes_T$`SOX9-AS1`
PRR4	c(S = 501214)	NULL	3.08e-06	0.354285	c(rho = 0)	two.sided	Spearman's rank correlation rho	X[[i]] and BL_PC_genes_T$`SOX9-AS1`
RCAN3	c(S = 501340)	NULL	3.11e-06	0.354123	c(rho = 0)	two.sided	Spearman's rank correlation rho	X[[i]] and BL_PC_genes_T$`SOX9-AS1`
COL9A2	c(S = 501768)	NULL	3.23e-06	0.353572	c(rho = 0)	two.sided	Spearman's rank correlation rho	X[[i]] and BL_PC_genes_T$`SOX9-AS1`
HOMER2	c(S = 501816)	NULL	3.24e-06	0.35351	c(rho = 0)	two.sided	Spearman's rank correlation rho	X[[i]] and BL_PC_genes_T$`SOX9-AS1`
TMX4	c(S = 501992)	NULL	3.29e-06	0.353283	c(rho = 0)	two.sided	Spearman's rank correlation rho	X[[i]] and BL_PC_genes_T$`SOX9-AS1`
TRIM2	c(S = 502080)	NULL	3.32e-06	0.35317	c(rho = 0)	two.sided	Spearman's rank correlation rho	X[[i]] and BL_PC_genes_T$`SOX9-AS1`
MTMR12	c(S = 502348)	NULL	3.4e-06	0.352824	c(rho = 0)	two.sided	Spearman's rank correlation rho	X[[i]] and BL_PC_genes_T$`SOX9-AS1`
FGF2	c(S = 502760)	NULL	3.52e-06	0.352294	c(rho = 0)	two.sided	Spearman's rank correlation rho	X[[i]] and BL_PC_genes_T$`SOX9-AS1`
RXFP4	c(S = 503352.135602672)	NULL	3.19e-06	0.351531	c(rho = 0)	two.sided	Spearman's rank correlation rho	X[[i]] and BL_PC_genes_T$`SOX9-AS1`
AC022966.1	c(S = 503408)	NULL	3.72e-06	0.351459	c(rho = 0)	two.sided	Spearman's rank correlation rho	X[[i]] and BL_PC_genes_T$`SOX9-AS1`
PTGER1	c(S = 504348.247470909)	NULL	3.48e-06	0.350248	c(rho = 0)	two.sided	Spearman's rank correlation rho	X[[i]] and BL_PC_genes_T$`SOX9-AS1`
ZNF577	c(S = 504930)	NULL	4.24e-06	0.349498	c(rho = 0)	two.sided	Spearman's rank correlation rho	X[[i]] and BL_PC_genes_T$`SOX9-AS1`
PHLPP1	c(S = 505250)	NULL	4.36e-06	0.349086	c(rho = 0)	two.sided	Spearman's rank correlation rho	X[[i]] and BL_PC_genes_T$`SOX9-AS1`
YOD1	c(S = 505638)	NULL	4.51e-06	0.348586	c(rho = 0)	two.sided	Spearman's rank correlation rho	X[[i]] and BL_PC_genes_T$`SOX9-AS1`
AMN	c(S = 505802.825813136)	NULL	3.96e-06	0.348374	c(rho = 0)	two.sided	Spearman's rank correlation rho	X[[i]] and BL_PC_genes_T$`SOX9-AS1`
C1orf74	c(S = 506164)	NULL	4.71e-06	0.347908	c(rho = 0)	two.sided	Spearman's rank correlation rho	X[[i]] and BL_PC_genes_T$`SOX9-AS1`
CBS	c(S = 507201.306855206)	NULL	4.47e-06	0.346572	c(rho = 0)	two.sided	Spearman's rank correlation rho	X[[i]] and BL_PC_genes_T$`SOX9-AS1`
KCNH8	c(S = 507723.47183866)	NULL	4.68e-06	0.345899	c(rho = 0)	two.sided	Spearman's rank correlation rho	X[[i]] and BL_PC_genes_T$`SOX9-AS1`
PRELP	c(S = 508040)	NULL	5.52e-06	0.345491	c(rho = 0)	two.sided	Spearman's rank correlation rho	X[[i]] and BL_PC_genes_T$`SOX9-AS1`
C12orf49	c(S = 508500)	NULL	5.74e-06	0.344899	c(rho = 0)	two.sided	Spearman's rank correlation rho	X[[i]] and BL_PC_genes_T$`SOX9-AS1`
SLC43A3	c(S = 508590)	NULL	5.79e-06	0.344783	c(rho = 0)	two.sided	Spearman's rank correlation rho	X[[i]] and BL_PC_genes_T$`SOX9-AS1`
SGCE	c(S = 508662)	NULL	5.82e-06	0.34469	c(rho = 0)	two.sided	Spearman's rank correlation rho	X[[i]] and BL_PC_genes_T$`SOX9-AS1`
OSBPL1A	c(S = 508952)	NULL	5.97e-06	0.344317	c(rho = 0)	two.sided	Spearman's rank correlation rho	X[[i]] and BL_PC_genes_T$`SOX9-AS1`
RBL1	c(S = 508982)	NULL	5.98e-06	0.344278	c(rho = 0)	two.sided	Spearman's rank correlation rho	X[[i]] and BL_PC_genes_T$`SOX9-AS1`
FGFR2	c(S = 509414)	NULL	6.2e-06	0.343721	c(rho = 0)	two.sided	Spearman's rank correlation rho	X[[i]] and BL_PC_genes_T$`SOX9-AS1`
GRAMD2B	c(S = 509414)	NULL	6.2e-06	0.343721	c(rho = 0)	two.sided	Spearman's rank correlation rho	X[[i]] and BL_PC_genes_T$`SOX9-AS1`
PRR5-ARHGAP8	c(S = 509438)	NULL	6.22e-06	0.34369	c(rho = 0)	two.sided	Spearman's rank correlation rho	X[[i]] and BL_PC_genes_T$`SOX9-AS1`
FNDC7	c(S = 509795.01610082)	NULL	5.6e-06	0.34323	c(rho = 0)	two.sided	Spearman's rank correlation rho	X[[i]] and BL_PC_genes_T$`SOX9-AS1`
PLEKHB1	c(S = 509848)	NULL	6.43e-06	0.343162	c(rho = 0)	two.sided	Spearman's rank correlation rho	X[[i]] and BL_PC_genes_T$`SOX9-AS1`
DAGLA	c(S = 510052)	NULL	6.54e-06	0.342899	c(rho = 0)	two.sided	Spearman's rank correlation rho	X[[i]] and BL_PC_genes_T$`SOX9-AS1`
ACR	c(S = 510254.828680898)	NULL	5.83e-06	0.342638	c(rho = 0)	two.sided	Spearman's rank correlation rho	X[[i]] and BL_PC_genes_T$`SOX9-AS1`
DOCK5	c(S = 510864)	NULL	7e-06	0.341853	c(rho = 0)	two.sided	Spearman's rank correlation rho	X[[i]] and BL_PC_genes_T$`SOX9-AS1`
RABL2B	c(S = 511244)	NULL	7.23e-06	0.341364	c(rho = 0)	two.sided	Spearman's rank correlation rho	X[[i]] and BL_PC_genes_T$`SOX9-AS1`
ERBB3	c(S = 511812)	NULL	7.58e-06	0.340632	c(rho = 0)	two.sided	Spearman's rank correlation rho	X[[i]] and BL_PC_genes_T$`SOX9-AS1`
FRMD5	c(S = 512068)	NULL	7.74e-06	0.340302	c(rho = 0)	two.sided	Spearman's rank correlation rho	X[[i]] and BL_PC_genes_T$`SOX9-AS1`
SUGT1	c(S = 512084)	NULL	7.75e-06	0.340282	c(rho = 0)	two.sided	Spearman's rank correlation rho	X[[i]] and BL_PC_genes_T$`SOX9-AS1`
RASAL2	c(S = 512210)	NULL	7.84e-06	0.340119	c(rho = 0)	two.sided	Spearman's rank correlation rho	X[[i]] and BL_PC_genes_T$`SOX9-AS1`
ADGRA3	c(S = 512600)	NULL	8.09e-06	0.339617	c(rho = 0)	two.sided	Spearman's rank correlation rho	X[[i]] and BL_PC_genes_T$`SOX9-AS1`
DLGAP4	c(S = 512638)	NULL	8.12e-06	0.339568	c(rho = 0)	two.sided	Spearman's rank correlation rho	X[[i]] and BL_PC_genes_T$`SOX9-AS1`
STK38L	c(S = 512672)	NULL	8.14e-06	0.339524	c(rho = 0)	two.sided	Spearman's rank correlation rho	X[[i]] and BL_PC_genes_T$`SOX9-AS1`
FAM189A2	c(S = 512830)	NULL	8.25e-06	0.33932	c(rho = 0)	two.sided	Spearman's rank correlation rho	X[[i]] and BL_PC_genes_T$`SOX9-AS1`
ENKUR	c(S = 512852)	NULL	8.26e-06	0.339292	c(rho = 0)	two.sided	Spearman's rank correlation rho	X[[i]] and BL_PC_genes_T$`SOX9-AS1`
ARHGEF2	c(S = 513114)	NULL	8.45e-06	0.338955	c(rho = 0)	two.sided	Spearman's rank correlation rho	X[[i]] and BL_PC_genes_T$`SOX9-AS1`
VTCN1	c(S = 513162)	NULL	8.48e-06	0.338893	c(rho = 0)	two.sided	Spearman's rank correlation rho	X[[i]] and BL_PC_genes_T$`SOX9-AS1`
PLXNB1	c(S = 513166)	NULL	8.48e-06	0.338888	c(rho = 0)	two.sided	Spearman's rank correlation rho	X[[i]] and BL_PC_genes_T$`SOX9-AS1`
PXYLP1	c(S = 513376)	NULL	8.63e-06	0.338617	c(rho = 0)	two.sided	Spearman's rank correlation rho	X[[i]] and BL_PC_genes_T$`SOX9-AS1`
MYBPC1	c(S = 513392)	NULL	8.64e-06	0.338596	c(rho = 0)	two.sided	Spearman's rank correlation rho	X[[i]] and BL_PC_genes_T$`SOX9-AS1`
ANGPTL7	c(S = 513742.031575505)	NULL	7.85e-06	0.338146	c(rho = 0)	two.sided	Spearman's rank correlation rho	X[[i]] and BL_PC_genes_T$`SOX9-AS1`
WDR5B	c(S = 513806)	NULL	8.94e-06	0.338063	c(rho = 0)	two.sided	Spearman's rank correlation rho	X[[i]] and BL_PC_genes_T$`SOX9-AS1`
VIT	c(S = 513932)	NULL	9.04e-06	0.337901	c(rho = 0)	two.sided	Spearman's rank correlation rho	X[[i]] and BL_PC_genes_T$`SOX9-AS1`
MUC16	c(S = 513970)	NULL	9.06e-06	0.337852	c(rho = 0)	two.sided	Spearman's rank correlation rho	X[[i]] and BL_PC_genes_T$`SOX9-AS1`
APBA1	c(S = 514010)	NULL	9.09e-06	0.3378	c(rho = 0)	two.sided	Spearman's rank correlation rho	X[[i]] and BL_PC_genes_T$`SOX9-AS1`
MARCHF3	c(S = 514106)	NULL	9.17e-06	0.337677	c(rho = 0)	two.sided	Spearman's rank correlation rho	X[[i]] and BL_PC_genes_T$`SOX9-AS1`
CXXC4	c(S = 514318)	NULL	9.33e-06	0.337404	c(rho = 0)	two.sided	Spearman's rank correlation rho	X[[i]] and BL_PC_genes_T$`SOX9-AS1`
ANO4	c(S = 514434.097989569)	NULL	8.32e-06	0.337254	c(rho = 0)	two.sided	Spearman's rank correlation rho	X[[i]] and BL_PC_genes_T$`SOX9-AS1`
EPHX4	c(S = 515012)	NULL	9.88e-06	0.336509	c(rho = 0)	two.sided	Spearman's rank correlation rho	X[[i]] and BL_PC_genes_T$`SOX9-AS1`
UNC80	c(S = 515146.636618608)	NULL	8.83e-06	0.336336	c(rho = 0)	two.sided	Spearman's rank correlation rho	X[[i]] and BL_PC_genes_T$`SOX9-AS1`
GTF2IRD2	c(S = 515176)	NULL	1e-05	0.336298	c(rho = 0)	two.sided	Spearman's rank correlation rho	X[[i]] and BL_PC_genes_T$`SOX9-AS1`
CYB5R2	c(S = 515412)	NULL	1.02e-05	0.335994	c(rho = 0)	two.sided	Spearman's rank correlation rho	X[[i]] and BL_PC_genes_T$`SOX9-AS1`
ITGA9	c(S = 515724)	NULL	1.05e-05	0.335592	c(rho = 0)	two.sided	Spearman's rank correlation rho	X[[i]] and BL_PC_genes_T$`SOX9-AS1`
C4orf45	c(S = 515800.805739487)	NULL	9.33e-06	0.335493	c(rho = 0)	two.sided	Spearman's rank correlation rho	X[[i]] and BL_PC_genes_T$`SOX9-AS1`
ARSL	c(S = 516270)	NULL	1.09e-05	0.334889	c(rho = 0)	two.sided	Spearman's rank correlation rho	X[[i]] and BL_PC_genes_T$`SOX9-AS1`
MYZAP	c(S = 516562)	NULL	1.12e-05	0.334513	c(rho = 0)	two.sided	Spearman's rank correlation rho	X[[i]] and BL_PC_genes_T$`SOX9-AS1`
NOL4L	c(S = 516638)	NULL	1.13e-05	0.334415	c(rho = 0)	two.sided	Spearman's rank correlation rho	X[[i]] and BL_PC_genes_T$`SOX9-AS1`
C3orf70	c(S = 517002)	NULL	1.16e-05	0.333946	c(rho = 0)	two.sided	Spearman's rank correlation rho	X[[i]] and BL_PC_genes_T$`SOX9-AS1`
ELF5	c(S = 517077.833075941)	NULL	1.04e-05	0.333848	c(rho = 0)	two.sided	Spearman's rank correlation rho	X[[i]] and BL_PC_genes_T$`SOX9-AS1`
SHF	c(S = 517816)	NULL	1.24e-05	0.332897	c(rho = 0)	two.sided	Spearman's rank correlation rho	X[[i]] and BL_PC_genes_T$`SOX9-AS1`
CCDC148	c(S = 517888)	NULL	1.25e-05	0.332804	c(rho = 0)	two.sided	Spearman's rank correlation rho	X[[i]] and BL_PC_genes_T$`SOX9-AS1`
CTF1	c(S = 517898)	NULL	1.25e-05	0.332791	c(rho = 0)	two.sided	Spearman's rank correlation rho	X[[i]] and BL_PC_genes_T$`SOX9-AS1`
PAM	c(S = 518114)	NULL	1.27e-05	0.332513	c(rho = 0)	two.sided	Spearman's rank correlation rho	X[[i]] and BL_PC_genes_T$`SOX9-AS1`
NDST3	c(S = 518466.702187908)	NULL	1.17e-05	0.332059	c(rho = 0)	two.sided	Spearman's rank correlation rho	X[[i]] and BL_PC_genes_T$`SOX9-AS1`
MUC5B	c(S = 518561.834031862)	NULL	1.17e-05	0.331936	c(rho = 0)	two.sided	Spearman's rank correlation rho	X[[i]] and BL_PC_genes_T$`SOX9-AS1`
SHANK3	c(S = 518654)	NULL	1.33e-05	0.331817	c(rho = 0)	two.sided	Spearman's rank correlation rho	X[[i]] and BL_PC_genes_T$`SOX9-AS1`
OR13J1	c(S = 518732.070837323)	NULL	1.19e-05	0.331717	c(rho = 0)	two.sided	Spearman's rank correlation rho	X[[i]] and BL_PC_genes_T$`SOX9-AS1`
SLC41A3	c(S = 518874)	NULL	1.35e-05	0.331534	c(rho = 0)	two.sided	Spearman's rank correlation rho	X[[i]] and BL_PC_genes_T$`SOX9-AS1`
CANT1	c(S = 519042)	NULL	1.37e-05	0.331318	c(rho = 0)	two.sided	Spearman's rank correlation rho	X[[i]] and BL_PC_genes_T$`SOX9-AS1`
CUBN	c(S = 519078)	NULL	1.37e-05	0.331271	c(rho = 0)	two.sided	Spearman's rank correlation rho	X[[i]] and BL_PC_genes_T$`SOX9-AS1`
ZNF599	c(S = 519226)	NULL	1.39e-05	0.331081	c(rho = 0)	two.sided	Spearman's rank correlation rho	X[[i]] and BL_PC_genes_T$`SOX9-AS1`
SERPINB2	c(S = 519400.702974344)	NULL	1.26e-05	0.330855	c(rho = 0)	two.sided	Spearman's rank correlation rho	X[[i]] and BL_PC_genes_T$`SOX9-AS1`
SLC6A14	c(S = 519493.834632211)	NULL	1.27e-05	0.330735	c(rho = 0)	two.sided	Spearman's rank correlation rho	X[[i]] and BL_PC_genes_T$`SOX9-AS1`
ZC3H11A	c(S = 519752)	NULL	1.45e-05	0.330403	c(rho = 0)	two.sided	Spearman's rank correlation rho	X[[i]] and BL_PC_genes_T$`SOX9-AS1`
MTUS1	c(S = 519756)	NULL	1.45e-05	0.330398	c(rho = 0)	two.sided	Spearman's rank correlation rho	X[[i]] and BL_PC_genes_T$`SOX9-AS1`
FAM222A	c(S = 519796)	NULL	1.46e-05	0.330346	c(rho = 0)	two.sided	Spearman's rank correlation rho	X[[i]] and BL_PC_genes_T$`SOX9-AS1`
TRIM65	c(S = 519852)	NULL	1.46e-05	0.330274	c(rho = 0)	two.sided	Spearman's rank correlation rho	X[[i]] and BL_PC_genes_T$`SOX9-AS1`
ZNF285	c(S = 519896)	NULL	1.47e-05	0.330217	c(rho = 0)	two.sided	Spearman's rank correlation rho	X[[i]] and BL_PC_genes_T$`SOX9-AS1`
VGLL4	c(S = 519922)	NULL	1.47e-05	0.330184	c(rho = 0)	two.sided	Spearman's rank correlation rho	X[[i]] and BL_PC_genes_T$`SOX9-AS1`
GDPD5	c(S = 519952)	NULL	1.47e-05	0.330145	c(rho = 0)	two.sided	Spearman's rank correlation rho	X[[i]] and BL_PC_genes_T$`SOX9-AS1`
ADAMTS1	c(S = 520912)	NULL	1.59e-05	0.328908	c(rho = 0)	two.sided	Spearman's rank correlation rho	X[[i]] and BL_PC_genes_T$`SOX9-AS1`
GPRC5A	c(S = 521310)	NULL	1.64e-05	0.328396	c(rho = 0)	two.sided	Spearman's rank correlation rho	X[[i]] and BL_PC_genes_T$`SOX9-AS1`
INSR	c(S = 521334)	NULL	1.65e-05	0.328365	c(rho = 0)	two.sided	Spearman's rank correlation rho	X[[i]] and BL_PC_genes_T$`SOX9-AS1`
WWTR1	c(S = 521458)	NULL	1.66e-05	0.328205	c(rho = 0)	two.sided	Spearman's rank correlation rho	X[[i]] and BL_PC_genes_T$`SOX9-AS1`
SAP30BP	c(S = 521574)	NULL	1.68e-05	0.328056	c(rho = 0)	two.sided	Spearman's rank correlation rho	X[[i]] and BL_PC_genes_T$`SOX9-AS1`
ZNF559	c(S = 521638)	NULL	1.69e-05	0.327973	c(rho = 0)	two.sided	Spearman's rank correlation rho	X[[i]] and BL_PC_genes_T$`SOX9-AS1`
NKX3-2	c(S = 521750)	NULL	1.7e-05	0.327829	c(rho = 0)	two.sided	Spearman's rank correlation rho	X[[i]] and BL_PC_genes_T$`SOX9-AS1`
AFMID	c(S = 521792)	NULL	1.71e-05	0.327775	c(rho = 0)	two.sided	Spearman's rank correlation rho	X[[i]] and BL_PC_genes_T$`SOX9-AS1`
EHHADH	c(S = 522234)	NULL	1.77e-05	0.327205	c(rho = 0)	two.sided	Spearman's rank correlation rho	X[[i]] and BL_PC_genes_T$`SOX9-AS1`
ZNF439	c(S = 522568)	NULL	1.82e-05	0.326775	c(rho = 0)	two.sided	Spearman's rank correlation rho	X[[i]] and BL_PC_genes_T$`SOX9-AS1`
UNC119B	c(S = 522576)	NULL	1.82e-05	0.326765	c(rho = 0)	two.sided	Spearman's rank correlation rho	X[[i]] and BL_PC_genes_T$`SOX9-AS1`
EDAR	c(S = 522604.282190662)	NULL	1.64e-05	0.326728	c(rho = 0)	two.sided	Spearman's rank correlation rho	X[[i]] and BL_PC_genes_T$`SOX9-AS1`
GPR37	c(S = 522650)	NULL	1.83e-05	0.326669	c(rho = 0)	two.sided	Spearman's rank correlation rho	X[[i]] and BL_PC_genes_T$`SOX9-AS1`
DUSP28	c(S = 522862)	NULL	1.86e-05	0.326396	c(rho = 0)	two.sided	Spearman's rank correlation rho	X[[i]] and BL_PC_genes_T$`SOX9-AS1`
TSPOAP1	c(S = 522900)	NULL	1.87e-05	0.326347	c(rho = 0)	two.sided	Spearman's rank correlation rho	X[[i]] and BL_PC_genes_T$`SOX9-AS1`
FARP1	c(S = 522992)	NULL	1.88e-05	0.326229	c(rho = 0)	two.sided	Spearman's rank correlation rho	X[[i]] and BL_PC_genes_T$`SOX9-AS1`
KCTD9	c(S = 523504)	NULL	1.96e-05	0.325569	c(rho = 0)	two.sided	Spearman's rank correlation rho	X[[i]] and BL_PC_genes_T$`SOX9-AS1`
DDX42	c(S = 523536)	NULL	1.96e-05	0.325528	c(rho = 0)	two.sided	Spearman's rank correlation rho	X[[i]] and BL_PC_genes_T$`SOX9-AS1`
ADAMTSL3	c(S = 523600)	NULL	1.97e-05	0.325445	c(rho = 0)	two.sided	Spearman's rank correlation rho	X[[i]] and BL_PC_genes_T$`SOX9-AS1`
IRX1	c(S = 523604)	NULL	1.97e-05	0.32544	c(rho = 0)	two.sided	Spearman's rank correlation rho	X[[i]] and BL_PC_genes_T$`SOX9-AS1`
MTCH1	c(S = 523606)	NULL	1.97e-05	0.325438	c(rho = 0)	two.sided	Spearman's rank correlation rho	X[[i]] and BL_PC_genes_T$`SOX9-AS1`
KLHL21	c(S = 523630)	NULL	1.98e-05	0.325407	c(rho = 0)	two.sided	Spearman's rank correlation rho	X[[i]] and BL_PC_genes_T$`SOX9-AS1`
TSPYL5	c(S = 523754)	NULL	2e-05	0.325247	c(rho = 0)	two.sided	Spearman's rank correlation rho	X[[i]] and BL_PC_genes_T$`SOX9-AS1`
OTX1	c(S = 523782)	NULL	2e-05	0.325211	c(rho = 0)	two.sided	Spearman's rank correlation rho	X[[i]] and BL_PC_genes_T$`SOX9-AS1`
MFGE8	c(S = 524340)	NULL	2.09e-05	0.324492	c(rho = 0)	two.sided	Spearman's rank correlation rho	X[[i]] and BL_PC_genes_T$`SOX9-AS1`
C1GALT1C1L	c(S = 524657.837958607)	NULL	1.93e-05	0.324083	c(rho = 0)	two.sided	Spearman's rank correlation rho	X[[i]] and BL_PC_genes_T$`SOX9-AS1`
MGAM2	c(S = 524658.759164185)	NULL	1.93e-05	0.324081	c(rho = 0)	two.sided	Spearman's rank correlation rho	X[[i]] and BL_PC_genes_T$`SOX9-AS1`
RXRB	c(S = 524670)	NULL	2.15e-05	0.324067	c(rho = 0)	two.sided	Spearman's rank correlation rho	X[[i]] and BL_PC_genes_T$`SOX9-AS1`
HLF	c(S = 524944)	NULL	2.19e-05	0.323714	c(rho = 0)	two.sided	Spearman's rank correlation rho	X[[i]] and BL_PC_genes_T$`SOX9-AS1`
ZNF559-ZNF177	c(S = 525201.353234228)	NULL	2.02e-05	0.323382	c(rho = 0)	two.sided	Spearman's rank correlation rho	X[[i]] and BL_PC_genes_T$`SOX9-AS1`
RECQL5	c(S = 525426)	NULL	2.28e-05	0.323093	c(rho = 0)	two.sided	Spearman's rank correlation rho	X[[i]] and BL_PC_genes_T$`SOX9-AS1`
SFRP5	c(S = 525652.939200133)	NULL	2.09e-05	0.322801	c(rho = 0)	two.sided	Spearman's rank correlation rho	X[[i]] and BL_PC_genes_T$`SOX9-AS1`
METTL2A	c(S = 525744)	NULL	2.34e-05	0.322683	c(rho = 0)	two.sided	Spearman's rank correlation rho	X[[i]] and BL_PC_genes_T$`SOX9-AS1`
TBC1D1	c(S = 526042)	NULL	2.39e-05	0.322299	c(rho = 0)	two.sided	Spearman's rank correlation rho	X[[i]] and BL_PC_genes_T$`SOX9-AS1`
ATL1	c(S = 526426)	NULL	2.46e-05	0.321805	c(rho = 0)	two.sided	Spearman's rank correlation rho	X[[i]] and BL_PC_genes_T$`SOX9-AS1`
MEGF10	c(S = 526472)	NULL	2.47e-05	0.321745	c(rho = 0)	two.sided	Spearman's rank correlation rho	X[[i]] and BL_PC_genes_T$`SOX9-AS1`
ZHX2	c(S = 526494)	NULL	2.48e-05	0.321717	c(rho = 0)	two.sided	Spearman's rank correlation rho	X[[i]] and BL_PC_genes_T$`SOX9-AS1`
KHDRBS3	c(S = 526542)	NULL	2.49e-05	0.321655	c(rho = 0)	two.sided	Spearman's rank correlation rho	X[[i]] and BL_PC_genes_T$`SOX9-AS1`
IFT80	c(S = 526550)	NULL	2.49e-05	0.321645	c(rho = 0)	two.sided	Spearman's rank correlation rho	X[[i]] and BL_PC_genes_T$`SOX9-AS1`
OR52W1	c(S = 526611.9155724)	NULL	2.26e-05	0.321565	c(rho = 0)	two.sided	Spearman's rank correlation rho	X[[i]] and BL_PC_genes_T$`SOX9-AS1`
SLC16A5	c(S = 526626)	NULL	2.5e-05	0.321547	c(rho = 0)	two.sided	Spearman's rank correlation rho	X[[i]] and BL_PC_genes_T$`SOX9-AS1`
NGEF	c(S = 526708)	NULL	2.52e-05	0.321441	c(rho = 0)	two.sided	Spearman's rank correlation rho	X[[i]] and BL_PC_genes_T$`SOX9-AS1`
CBX8	c(S = 526722)	NULL	2.52e-05	0.321423	c(rho = 0)	two.sided	Spearman's rank correlation rho	X[[i]] and BL_PC_genes_T$`SOX9-AS1`
SERPINB10	c(S = 526923.513488038)	NULL	2.32e-05	0.321164	c(rho = 0)	two.sided	Spearman's rank correlation rho	X[[i]] and BL_PC_genes_T$`SOX9-AS1`
DOK5	c(S = 526926)	NULL	2.56e-05	0.321161	c(rho = 0)	two.sided	Spearman's rank correlation rho	X[[i]] and BL_PC_genes_T$`SOX9-AS1`
GGA3	c(S = 527256)	NULL	2.63e-05	0.320735	c(rho = 0)	two.sided	Spearman's rank correlation rho	X[[i]] and BL_PC_genes_T$`SOX9-AS1`
AQP6	c(S = 527261.019426054)	NULL	2.38e-05	0.320729	c(rho = 0)	two.sided	Spearman's rank correlation rho	X[[i]] and BL_PC_genes_T$`SOX9-AS1`
LMO7	c(S = 527268)	NULL	2.63e-05	0.32072	c(rho = 0)	two.sided	Spearman's rank correlation rho	X[[i]] and BL_PC_genes_T$`SOX9-AS1`
DSG2	c(S = 527780)	NULL	2.74e-05	0.32006	c(rho = 0)	two.sided	Spearman's rank correlation rho	X[[i]] and BL_PC_genes_T$`SOX9-AS1`
SFRP1	c(S = 528302)	NULL	2.85e-05	0.319388	c(rho = 0)	two.sided	Spearman's rank correlation rho	X[[i]] and BL_PC_genes_T$`SOX9-AS1`
OCLN	c(S = 528396)	NULL	2.87e-05	0.319267	c(rho = 0)	two.sided	Spearman's rank correlation rho	X[[i]] and BL_PC_genes_T$`SOX9-AS1`
SLC16A8	c(S = 528420)	NULL	2.88e-05	0.319236	c(rho = 0)	two.sided	Spearman's rank correlation rho	X[[i]] and BL_PC_genes_T$`SOX9-AS1`
CEP95	c(S = 528632)	NULL	2.92e-05	0.318963	c(rho = 0)	two.sided	Spearman's rank correlation rho	X[[i]] and BL_PC_genes_T$`SOX9-AS1`
TUB	c(S = 528692)	NULL	2.94e-05	0.318885	c(rho = 0)	two.sided	Spearman's rank correlation rho	X[[i]] and BL_PC_genes_T$`SOX9-AS1`
PRTFDC1	c(S = 529020)	NULL	3.01e-05	0.318463	c(rho = 0)	two.sided	Spearman's rank correlation rho	X[[i]] and BL_PC_genes_T$`SOX9-AS1`
C12orf76	c(S = 529116)	NULL	3.04e-05	0.318339	c(rho = 0)	two.sided	Spearman's rank correlation rho	X[[i]] and BL_PC_genes_T$`SOX9-AS1`
ZNF112	c(S = 529184)	NULL	3.05e-05	0.318252	c(rho = 0)	two.sided	Spearman's rank correlation rho	X[[i]] and BL_PC_genes_T$`SOX9-AS1`
ASB1	c(S = 529200)	NULL	3.06e-05	0.318231	c(rho = 0)	two.sided	Spearman's rank correlation rho	X[[i]] and BL_PC_genes_T$`SOX9-AS1`
WIPI1	c(S = 529200)	NULL	3.06e-05	0.318231	c(rho = 0)	two.sided	Spearman's rank correlation rho	X[[i]] and BL_PC_genes_T$`SOX9-AS1`
RBM34	c(S = 529528)	NULL	3.13e-05	0.317808	c(rho = 0)	two.sided	Spearman's rank correlation rho	X[[i]] and BL_PC_genes_T$`SOX9-AS1`
CDK19	c(S = 529752)	NULL	3.19e-05	0.31752	c(rho = 0)	two.sided	Spearman's rank correlation rho	X[[i]] and BL_PC_genes_T$`SOX9-AS1`
MYRF	c(S = 529930)	NULL	3.23e-05	0.317291	c(rho = 0)	two.sided	Spearman's rank correlation rho	X[[i]] and BL_PC_genes_T$`SOX9-AS1`
MAPRE2	c(S = 530018)	NULL	3.25e-05	0.317177	c(rho = 0)	two.sided	Spearman's rank correlation rho	X[[i]] and BL_PC_genes_T$`SOX9-AS1`
GLP1R	c(S = 530819.467406326)	NULL	3.15e-05	0.316145	c(rho = 0)	two.sided	Spearman's rank correlation rho	X[[i]] and BL_PC_genes_T$`SOX9-AS1`
RETREG1	c(S = 530824)	NULL	3.46e-05	0.316139	c(rho = 0)	two.sided	Spearman's rank correlation rho	X[[i]] and BL_PC_genes_T$`SOX9-AS1`
KCTD19	c(S = 531011.368204346)	NULL	3.2e-05	0.315897	c(rho = 0)	two.sided	Spearman's rank correlation rho	X[[i]] and BL_PC_genes_T$`SOX9-AS1`
LIX1	c(S = 531293.228153919)	NULL	3.27e-05	0.315534	c(rho = 0)	two.sided	Spearman's rank correlation rho	X[[i]] and BL_PC_genes_T$`SOX9-AS1`
FOXC2	c(S = 531552)	NULL	3.66e-05	0.315201	c(rho = 0)	two.sided	Spearman's rank correlation rho	X[[i]] and BL_PC_genes_T$`SOX9-AS1`
HDGFL3	c(S = 531590)	NULL	3.67e-05	0.315152	c(rho = 0)	two.sided	Spearman's rank correlation rho	X[[i]] and BL_PC_genes_T$`SOX9-AS1`
RUNX1	c(S = 531674)	NULL	3.7e-05	0.315044	c(rho = 0)	two.sided	Spearman's rank correlation rho	X[[i]] and BL_PC_genes_T$`SOX9-AS1`
PROKR2	c(S = 531723.567051801)	NULL	3.38e-05	0.31498	c(rho = 0)	two.sided	Spearman's rank correlation rho	X[[i]] and BL_PC_genes_T$`SOX9-AS1`
C22orf23	c(S = 531916)	NULL	3.76e-05	0.314732	c(rho = 0)	two.sided	Spearman's rank correlation rho	X[[i]] and BL_PC_genes_T$`SOX9-AS1`
TSPAN12	c(S = 531968)	NULL	3.78e-05	0.314665	c(rho = 0)	two.sided	Spearman's rank correlation rho	X[[i]] and BL_PC_genes_T$`SOX9-AS1`
CRYAB	c(S = 532106)	NULL	3.82e-05	0.314487	c(rho = 0)	two.sided	Spearman's rank correlation rho	X[[i]] and BL_PC_genes_T$`SOX9-AS1`
C12orf60	c(S = 532112)	NULL	3.82e-05	0.314479	c(rho = 0)	two.sided	Spearman's rank correlation rho	X[[i]] and BL_PC_genes_T$`SOX9-AS1`
ULBP1	c(S = 532126)	NULL	3.83e-05	0.314461	c(rho = 0)	two.sided	Spearman's rank correlation rho	X[[i]] and BL_PC_genes_T$`SOX9-AS1`
ST8SIA1	c(S = 532258)	NULL	3.86e-05	0.314291	c(rho = 0)	two.sided	Spearman's rank correlation rho	X[[i]] and BL_PC_genes_T$`SOX9-AS1`
FXYD6	c(S = 532310)	NULL	3.88e-05	0.314224	c(rho = 0)	two.sided	Spearman's rank correlation rho	X[[i]] and BL_PC_genes_T$`SOX9-AS1`
SLC33A1	c(S = 532338)	NULL	3.89e-05	0.314188	c(rho = 0)	two.sided	Spearman's rank correlation rho	X[[i]] and BL_PC_genes_T$`SOX9-AS1`
ZNF229	c(S = 532440)	NULL	3.92e-05	0.314057	c(rho = 0)	two.sided	Spearman's rank correlation rho	X[[i]] and BL_PC_genes_T$`SOX9-AS1`
CRIM1	c(S = 532564)	NULL	3.95e-05	0.313897	c(rho = 0)	two.sided	Spearman's rank correlation rho	X[[i]] and BL_PC_genes_T$`SOX9-AS1`
MDP1	c(S = 533000)	NULL	4.09e-05	0.313335	c(rho = 0)	two.sided	Spearman's rank correlation rho	X[[i]] and BL_PC_genes_T$`SOX9-AS1`
UGP2	c(S = 533106)	NULL	4.12e-05	0.313199	c(rho = 0)	two.sided	Spearman's rank correlation rho	X[[i]] and BL_PC_genes_T$`SOX9-AS1`
GJD4	c(S = 533140.20712415)	NULL	3.78e-05	0.313155	c(rho = 0)	two.sided	Spearman's rank correlation rho	X[[i]] and BL_PC_genes_T$`SOX9-AS1`
RASAL1	c(S = 533234)	NULL	4.16e-05	0.313034	c(rho = 0)	two.sided	Spearman's rank correlation rho	X[[i]] and BL_PC_genes_T$`SOX9-AS1`
PRMT2	c(S = 533388)	NULL	4.21e-05	0.312836	c(rho = 0)	two.sided	Spearman's rank correlation rho	X[[i]] and BL_PC_genes_T$`SOX9-AS1`
TMEM267	c(S = 533476)	NULL	4.24e-05	0.312722	c(rho = 0)	two.sided	Spearman's rank correlation rho	X[[i]] and BL_PC_genes_T$`SOX9-AS1`
ZSWIM3	c(S = 533486)	NULL	4.24e-05	0.312709	c(rho = 0)	two.sided	Spearman's rank correlation rho	X[[i]] and BL_PC_genes_T$`SOX9-AS1`
TRIM47	c(S = 533798)	NULL	4.34e-05	0.312307	c(rho = 0)	two.sided	Spearman's rank correlation rho	X[[i]] and BL_PC_genes_T$`SOX9-AS1`
ZNF223	c(S = 533898)	NULL	4.38e-05	0.312179	c(rho = 0)	two.sided	Spearman's rank correlation rho	X[[i]] and BL_PC_genes_T$`SOX9-AS1`
PTPN14	c(S = 534392)	NULL	4.54e-05	0.311542	c(rho = 0)	two.sided	Spearman's rank correlation rho	X[[i]] and BL_PC_genes_T$`SOX9-AS1`
JOSD1	c(S = 534646)	NULL	4.63e-05	0.311215	c(rho = 0)	two.sided	Spearman's rank correlation rho	X[[i]] and BL_PC_genes_T$`SOX9-AS1`
CNKSR2	c(S = 534840)	NULL	4.7e-05	0.310965	c(rho = 0)	two.sided	Spearman's rank correlation rho	X[[i]] and BL_PC_genes_T$`SOX9-AS1`
TCF7L2	c(S = 534898)	NULL	4.72e-05	0.31089	c(rho = 0)	two.sided	Spearman's rank correlation rho	X[[i]] and BL_PC_genes_T$`SOX9-AS1`
AC007906.2	c(S = 535206)	NULL	4.83e-05	0.310493	c(rho = 0)	two.sided	Spearman's rank correlation rho	X[[i]] and BL_PC_genes_T$`SOX9-AS1`
IFNAR2	c(S = 535288)	NULL	4.86e-05	0.310388	c(rho = 0)	two.sided	Spearman's rank correlation rho	X[[i]] and BL_PC_genes_T$`SOX9-AS1`
FAM104A	c(S = 535448)	NULL	4.92e-05	0.310182	c(rho = 0)	two.sided	Spearman's rank correlation rho	X[[i]] and BL_PC_genes_T$`SOX9-AS1`
APP	c(S = 535910)	NULL	5.09e-05	0.309587	c(rho = 0)	two.sided	Spearman's rank correlation rho	X[[i]] and BL_PC_genes_T$`SOX9-AS1`
UNK	c(S = 536038)	NULL	5.14e-05	0.309422	c(rho = 0)	two.sided	Spearman's rank correlation rho	X[[i]] and BL_PC_genes_T$`SOX9-AS1`
NOTUM	c(S = 536358)	NULL	5.27e-05	0.309009	c(rho = 0)	two.sided	Spearman's rank correlation rho	X[[i]] and BL_PC_genes_T$`SOX9-AS1`
TMOD2	c(S = 536366)	NULL	5.27e-05	0.308999	c(rho = 0)	two.sided	Spearman's rank correlation rho	X[[i]] and BL_PC_genes_T$`SOX9-AS1`
MYORG	c(S = 536372)	NULL	5.27e-05	0.308991	c(rho = 0)	two.sided	Spearman's rank correlation rho	X[[i]] and BL_PC_genes_T$`SOX9-AS1`
ARNT2	c(S = 536432)	NULL	5.29e-05	0.308914	c(rho = 0)	two.sided	Spearman's rank correlation rho	X[[i]] and BL_PC_genes_T$`SOX9-AS1`
STPG1	c(S = 536500)	NULL	5.32e-05	0.308826	c(rho = 0)	two.sided	Spearman's rank correlation rho	X[[i]] and BL_PC_genes_T$`SOX9-AS1`
RNF13	c(S = 536636)	NULL	5.38e-05	0.308651	c(rho = 0)	two.sided	Spearman's rank correlation rho	X[[i]] and BL_PC_genes_T$`SOX9-AS1`
ARMC7	c(S = 536840)	NULL	5.46e-05	0.308388	c(rho = 0)	two.sided	Spearman's rank correlation rho	X[[i]] and BL_PC_genes_T$`SOX9-AS1`
ZNF853	c(S = 536932)	NULL	5.5e-05	0.30827	c(rho = 0)	two.sided	Spearman's rank correlation rho	X[[i]] and BL_PC_genes_T$`SOX9-AS1`
PDGFRL	c(S = 536946)	NULL	5.5e-05	0.308252	c(rho = 0)	two.sided	Spearman's rank correlation rho	X[[i]] and BL_PC_genes_T$`SOX9-AS1`
DNMT3A	c(S = 537032)	NULL	5.54e-05	0.308141	c(rho = 0)	two.sided	Spearman's rank correlation rho	X[[i]] and BL_PC_genes_T$`SOX9-AS1`
MGAT5	c(S = 537162)	NULL	5.59e-05	0.307974	c(rho = 0)	two.sided	Spearman's rank correlation rho	X[[i]] and BL_PC_genes_T$`SOX9-AS1`
NUP210L	c(S = 537235.384241181)	NULL	5.18e-05	0.307879	c(rho = 0)	two.sided	Spearman's rank correlation rho	X[[i]] and BL_PC_genes_T$`SOX9-AS1`
ZNF177	c(S = 537395.522689047)	NULL	5.24e-05	0.307673	c(rho = 0)	two.sided	Spearman's rank correlation rho	X[[i]] and BL_PC_genes_T$`SOX9-AS1`
MYO5C	c(S = 537444)	NULL	5.71e-05	0.30761	c(rho = 0)	two.sided	Spearman's rank correlation rho	X[[i]] and BL_PC_genes_T$`SOX9-AS1`
B3GNT7	c(S = 537720)	NULL	5.83e-05	0.307255	c(rho = 0)	two.sided	Spearman's rank correlation rho	X[[i]] and BL_PC_genes_T$`SOX9-AS1`
CNMD	c(S = 537754.938228894)	NULL	5.38e-05	0.30721	c(rho = 0)	two.sided	Spearman's rank correlation rho	X[[i]] and BL_PC_genes_T$`SOX9-AS1`
UGT8	c(S = 538268)	NULL	6.07e-05	0.306549	c(rho = 0)	two.sided	Spearman's rank correlation rho	X[[i]] and BL_PC_genes_T$`SOX9-AS1`
RASA2	c(S = 538540)	NULL	6.19e-05	0.306198	c(rho = 0)	two.sided	Spearman's rank correlation rho	X[[i]] and BL_PC_genes_T$`SOX9-AS1`
TMEM17	c(S = 538546)	NULL	6.2e-05	0.306191	c(rho = 0)	two.sided	Spearman's rank correlation rho	X[[i]] and BL_PC_genes_T$`SOX9-AS1`
KLHL34	c(S = 538628.908728465)	NULL	5.75e-05	0.306084	c(rho = 0)	two.sided	Spearman's rank correlation rho	X[[i]] and BL_PC_genes_T$`SOX9-AS1`
GAB2	c(S = 538736)	NULL	6.28e-05	0.305946	c(rho = 0)	two.sided	Spearman's rank correlation rho	X[[i]] and BL_PC_genes_T$`SOX9-AS1`
C6orf15	c(S = 539277.684417194)	NULL	6.04e-05	0.305248	c(rho = 0)	two.sided	Spearman's rank correlation rho	X[[i]] and BL_PC_genes_T$`SOX9-AS1`
RTL6	c(S = 539468)	NULL	6.63e-05	0.305003	c(rho = 0)	two.sided	Spearman's rank correlation rho	X[[i]] and BL_PC_genes_T$`SOX9-AS1`
SCRG1	c(S = 539552)	NULL	6.67e-05	0.304895	c(rho = 0)	two.sided	Spearman's rank correlation rho	X[[i]] and BL_PC_genes_T$`SOX9-AS1`
PACSIN2	c(S = 539566)	NULL	6.68e-05	0.304876	c(rho = 0)	two.sided	Spearman's rank correlation rho	X[[i]] and BL_PC_genes_T$`SOX9-AS1`
C16orf58	c(S = 539586)	NULL	6.69e-05	0.304851	c(rho = 0)	two.sided	Spearman's rank correlation rho	X[[i]] and BL_PC_genes_T$`SOX9-AS1`
ZNF558	c(S = 539842)	NULL	6.82e-05	0.304521	c(rho = 0)	two.sided	Spearman's rank correlation rho	X[[i]] and BL_PC_genes_T$`SOX9-AS1`
KLK14	c(S = 539960)	NULL	6.88e-05	0.304369	c(rho = 0)	two.sided	Spearman's rank correlation rho	X[[i]] and BL_PC_genes_T$`SOX9-AS1`
CERK	c(S = 540532)	NULL	7.17e-05	0.303632	c(rho = 0)	two.sided	Spearman's rank correlation rho	X[[i]] and BL_PC_genes_T$`SOX9-AS1`
B4GALT6	c(S = 540602)	NULL	7.21e-05	0.303542	c(rho = 0)	two.sided	Spearman's rank correlation rho	X[[i]] and BL_PC_genes_T$`SOX9-AS1`
ATP6V1B1	c(S = 540924)	NULL	7.38e-05	0.303127	c(rho = 0)	two.sided	Spearman's rank correlation rho	X[[i]] and BL_PC_genes_T$`SOX9-AS1`
CSN3	c(S = 541078.482798725)	NULL	6.91e-05	0.302928	c(rho = 0)	two.sided	Spearman's rank correlation rho	X[[i]] and BL_PC_genes_T$`SOX9-AS1`
NFATC1	c(S = 541100)	NULL	7.48e-05	0.3029	c(rho = 0)	two.sided	Spearman's rank correlation rho	X[[i]] and BL_PC_genes_T$`SOX9-AS1`
PCDHGC4	c(S = 541170.97189259)	NULL	6.96e-05	0.302809	c(rho = 0)	two.sided	Spearman's rank correlation rho	X[[i]] and BL_PC_genes_T$`SOX9-AS1`
SCARB1	c(S = 541416)	NULL	7.65e-05	0.302493	c(rho = 0)	two.sided	Spearman's rank correlation rho	X[[i]] and BL_PC_genes_T$`SOX9-AS1`
KCNQ5	c(S = 541474)	NULL	7.69e-05	0.302418	c(rho = 0)	two.sided	Spearman's rank correlation rho	X[[i]] and BL_PC_genes_T$`SOX9-AS1`
CHST9	c(S = 541587.848864088)	NULL	7.18e-05	0.302272	c(rho = 0)	two.sided	Spearman's rank correlation rho	X[[i]] and BL_PC_genes_T$`SOX9-AS1`
PCIF1	c(S = 541648)	NULL	7.79e-05	0.302194	c(rho = 0)	two.sided	Spearman's rank correlation rho	X[[i]] and BL_PC_genes_T$`SOX9-AS1`
PPM1D	c(S = 541748)	NULL	7.84e-05	0.302065	c(rho = 0)	two.sided	Spearman's rank correlation rho	X[[i]] and BL_PC_genes_T$`SOX9-AS1`
NALCN	c(S = 541794)	NULL	7.87e-05	0.302006	c(rho = 0)	two.sided	Spearman's rank correlation rho	X[[i]] and BL_PC_genes_T$`SOX9-AS1`
SERPINA10	c(S = 541823.080845331)	NULL	7.31e-05	0.301969	c(rho = 0)	two.sided	Spearman's rank correlation rho	X[[i]] and BL_PC_genes_T$`SOX9-AS1`
ABHD3	c(S = 541832)	NULL	7.89e-05	0.301957	c(rho = 0)	two.sided	Spearman's rank correlation rho	X[[i]] and BL_PC_genes_T$`SOX9-AS1`
AKAP1	c(S = 541898)	NULL	7.93e-05	0.301872	c(rho = 0)	two.sided	Spearman's rank correlation rho	X[[i]] and BL_PC_genes_T$`SOX9-AS1`
ZNF426	c(S = 541900)	NULL	7.93e-05	0.30187	c(rho = 0)	two.sided	Spearman's rank correlation rho	X[[i]] and BL_PC_genes_T$`SOX9-AS1`
RFLNA	c(S = 542028)	NULL	8e-05	0.301705	c(rho = 0)	two.sided	Spearman's rank correlation rho	X[[i]] and BL_PC_genes_T$`SOX9-AS1`
FOXJ1	c(S = 542158.860139833)	NULL	7.49e-05	0.301536	c(rho = 0)	two.sided	Spearman's rank correlation rho	X[[i]] and BL_PC_genes_T$`SOX9-AS1`
TMCO1	c(S = 542234)	NULL	8.13e-05	0.301439	c(rho = 0)	two.sided	Spearman's rank correlation rho	X[[i]] and BL_PC_genes_T$`SOX9-AS1`
GOLPH3	c(S = 542262)	NULL	8.14e-05	0.301403	c(rho = 0)	two.sided	Spearman's rank correlation rho	X[[i]] and BL_PC_genes_T$`SOX9-AS1`
SLC12A7	c(S = 542390)	NULL	8.22e-05	0.301238	c(rho = 0)	two.sided	Spearman's rank correlation rho	X[[i]] and BL_PC_genes_T$`SOX9-AS1`
EFHC1	c(S = 542528)	NULL	8.3e-05	0.301061	c(rho = 0)	two.sided	Spearman's rank correlation rho	X[[i]] and BL_PC_genes_T$`SOX9-AS1`
QRICH2	c(S = 542758)	NULL	8.44e-05	0.300764	c(rho = 0)	two.sided	Spearman's rank correlation rho	X[[i]] and BL_PC_genes_T$`SOX9-AS1`
ZNF155	c(S = 543200)	NULL	8.72e-05	0.300195	c(rho = 0)	two.sided	Spearman's rank correlation rho	X[[i]] and BL_PC_genes_T$`SOX9-AS1`
CC2D2A	c(S = 543238)	NULL	8.74e-05	0.300146	c(rho = 0)	two.sided	Spearman's rank correlation rho	X[[i]] and BL_PC_genes_T$`SOX9-AS1`
RNF152	c(S = 543258)	NULL	8.75e-05	0.30012	c(rho = 0)	two.sided	Spearman's rank correlation rho	X[[i]] and BL_PC_genes_T$`SOX9-AS1`
CLDN12	c(S = 543262)	NULL	8.76e-05	0.300115	c(rho = 0)	two.sided	Spearman's rank correlation rho	X[[i]] and BL_PC_genes_T$`SOX9-AS1`
GABRP	c(S = 543352)	NULL	8.81e-05	0.299999	c(rho = 0)	two.sided	Spearman's rank correlation rho	X[[i]] and BL_PC_genes_T$`SOX9-AS1`
EXOC7	c(S = 543382)	NULL	8.83e-05	0.29996	c(rho = 0)	two.sided	Spearman's rank correlation rho	X[[i]] and BL_PC_genes_T$`SOX9-AS1`
CASKIN2	c(S = 543480)	NULL	8.9e-05	0.299834	c(rho = 0)	two.sided	Spearman's rank correlation rho	X[[i]] and BL_PC_genes_T$`SOX9-AS1`
THAP2	c(S = 543540)	NULL	8.93e-05	0.299757	c(rho = 0)	two.sided	Spearman's rank correlation rho	X[[i]] and BL_PC_genes_T$`SOX9-AS1`
AMOTL2	c(S = 543550)	NULL	8.94e-05	0.299744	c(rho = 0)	two.sided	Spearman's rank correlation rho	X[[i]] and BL_PC_genes_T$`SOX9-AS1`
RGMA	c(S = 543630)	NULL	8.99e-05	0.299641	c(rho = 0)	two.sided	Spearman's rank correlation rho	X[[i]] and BL_PC_genes_T$`SOX9-AS1`
SUMO2	c(S = 543748)	NULL	9.07e-05	0.299489	c(rho = 0)	two.sided	Spearman's rank correlation rho	X[[i]] and BL_PC_genes_T$`SOX9-AS1`
MAGEF1	c(S = 543858)	NULL	9.14e-05	0.299347	c(rho = 0)	two.sided	Spearman's rank correlation rho	X[[i]] and BL_PC_genes_T$`SOX9-AS1`
RHPN2	c(S = 544196)	NULL	9.37e-05	0.298912	c(rho = 0)	two.sided	Spearman's rank correlation rho	X[[i]] and BL_PC_genes_T$`SOX9-AS1`
TACR2	c(S = 544308)	NULL	9.44e-05	0.298767	c(rho = 0)	two.sided	Spearman's rank correlation rho	X[[i]] and BL_PC_genes_T$`SOX9-AS1`
PYGB	c(S = 544346)	NULL	9.47e-05	0.298718	c(rho = 0)	two.sided	Spearman's rank correlation rho	X[[i]] and BL_PC_genes_T$`SOX9-AS1`
FSCN2	c(S = 544576)	NULL	9.63e-05	0.298422	c(rho = 0)	two.sided	Spearman's rank correlation rho	X[[i]] and BL_PC_genes_T$`SOX9-AS1`
TMEM63A	c(S = 544602)	NULL	9.65e-05	0.298389	c(rho = 0)	two.sided	Spearman's rank correlation rho	X[[i]] and BL_PC_genes_T$`SOX9-AS1`
GABRG3	c(S = 545020.163191358)	NULL	9.26e-05	0.29785	c(rho = 0)	two.sided	Spearman's rank correlation rho	X[[i]] and BL_PC_genes_T$`SOX9-AS1`
NIM1K	c(S = 545036)	NULL	9.95e-05	0.297829	c(rho = 0)	two.sided	Spearman's rank correlation rho	X[[i]] and BL_PC_genes_T$`SOX9-AS1`
AC021066.1	c(S = 545090)	NULL	9.99e-05	0.29776	c(rho = 0)	two.sided	Spearman's rank correlation rho	X[[i]] and BL_PC_genes_T$`SOX9-AS1`
PRB4	c(S = 545292.029894923)	NULL	9.44e-05	0.2975	c(rho = 0)	two.sided	Spearman's rank correlation rho	X[[i]] and BL_PC_genes_T$`SOX9-AS1`
MAPK8IP3	c(S = 545432)	NULL	0.000102402	0.297319	c(rho = 0)	two.sided	Spearman's rank correlation rho	X[[i]] and BL_PC_genes_T$`SOX9-AS1`
SERP1	c(S = 545512)	NULL	0.000102992	0.297216	c(rho = 0)	two.sided	Spearman's rank correlation rho	X[[i]] and BL_PC_genes_T$`SOX9-AS1`
COG1	c(S = 545542)	NULL	0.000103214	0.297178	c(rho = 0)	two.sided	Spearman's rank correlation rho	X[[i]] and BL_PC_genes_T$`SOX9-AS1`
HTN1	c(S = 545548.979502567)	NULL	9.62e-05	0.297169	c(rho = 0)	two.sided	Spearman's rank correlation rho	X[[i]] and BL_PC_genes_T$`SOX9-AS1`
JRKL	c(S = 545672)	NULL	0.000104182	0.29701	c(rho = 0)	two.sided	Spearman's rank correlation rho	X[[i]] and BL_PC_genes_T$`SOX9-AS1`
ITGA10	c(S = 545754)	NULL	0.000104796	0.296904	c(rho = 0)	two.sided	Spearman's rank correlation rho	X[[i]] and BL_PC_genes_T$`SOX9-AS1`
MYO5B	c(S = 545838)	NULL	0.00010543	0.296796	c(rho = 0)	two.sided	Spearman's rank correlation rho	X[[i]] and BL_PC_genes_T$`SOX9-AS1`
NCK2	c(S = 545984)	NULL	0.000106538	0.296608	c(rho = 0)	two.sided	Spearman's rank correlation rho	X[[i]] and BL_PC_genes_T$`SOX9-AS1`
ESYT3	c(S = 546002)	NULL	0.000106676	0.296585	c(rho = 0)	two.sided	Spearman's rank correlation rho	X[[i]] and BL_PC_genes_T$`SOX9-AS1`
SPATA31A1	c(S = 546119.047373307)	NULL	0.000100328	0.296434	c(rho = 0)	two.sided	Spearman's rank correlation rho	X[[i]] and BL_PC_genes_T$`SOX9-AS1`
TMPRSS12	c(S = 546185.057758228)	NULL	0.000100812	0.296349	c(rho = 0)	two.sided	Spearman's rank correlation rho	X[[i]] and BL_PC_genes_T$`SOX9-AS1`
SPTBN1	c(S = 546402)	NULL	0.000109774	0.29607	c(rho = 0)	two.sided	Spearman's rank correlation rho	X[[i]] and BL_PC_genes_T$`SOX9-AS1`
CHRM3	c(S = 546528)	NULL	0.000110767	0.295907	c(rho = 0)	two.sided	Spearman's rank correlation rho	X[[i]] and BL_PC_genes_T$`SOX9-AS1`
ELOVL7	c(S = 546718)	NULL	0.000112281	0.295663	c(rho = 0)	two.sided	Spearman's rank correlation rho	X[[i]] and BL_PC_genes_T$`SOX9-AS1`
CEP295NL	c(S = 546721.475307516)	NULL	0.00010483	0.295658	c(rho = 0)	two.sided	Spearman's rank correlation rho	X[[i]] and BL_PC_genes_T$`SOX9-AS1`
ITGB4	c(S = 546794)	NULL	0.000112892	0.295565	c(rho = 0)	two.sided	Spearman's rank correlation rho	X[[i]] and BL_PC_genes_T$`SOX9-AS1`
KDELR3	c(S = 547028)	NULL	0.000114792	0.295263	c(rho = 0)	two.sided	Spearman's rank correlation rho	X[[i]] and BL_PC_genes_T$`SOX9-AS1`
GSAP	c(S = 547050)	NULL	0.000114973	0.295235	c(rho = 0)	two.sided	Spearman's rank correlation rho	X[[i]] and BL_PC_genes_T$`SOX9-AS1`
NME9	c(S = 547118)	NULL	0.000115531	0.295147	c(rho = 0)	two.sided	Spearman's rank correlation rho	X[[i]] and BL_PC_genes_T$`SOX9-AS1`
WBP2	c(S = 547174)	NULL	0.000115993	0.295075	c(rho = 0)	two.sided	Spearman's rank correlation rho	X[[i]] and BL_PC_genes_T$`SOX9-AS1`
ERRFI1	c(S = 547176)	NULL	0.00011601	0.295073	c(rho = 0)	two.sided	Spearman's rank correlation rho	X[[i]] and BL_PC_genes_T$`SOX9-AS1`
HDAC4	c(S = 547210)	NULL	0.000116291	0.295029	c(rho = 0)	two.sided	Spearman's rank correlation rho	X[[i]] and BL_PC_genes_T$`SOX9-AS1`
CCDC62	c(S = 547282)	NULL	0.000116889	0.294936	c(rho = 0)	two.sided	Spearman's rank correlation rho	X[[i]] and BL_PC_genes_T$`SOX9-AS1`
KRT14	c(S = 547382)	NULL	0.000117724	0.294807	c(rho = 0)	two.sided	Spearman's rank correlation rho	X[[i]] and BL_PC_genes_T$`SOX9-AS1`
FAM102B	c(S = 547490)	NULL	0.000118633	0.294668	c(rho = 0)	two.sided	Spearman's rank correlation rho	X[[i]] and BL_PC_genes_T$`SOX9-AS1`
STRADA	c(S = 547926)	NULL	0.000122367	0.294106	c(rho = 0)	two.sided	Spearman's rank correlation rho	X[[i]] and BL_PC_genes_T$`SOX9-AS1`
SLC45A1	c(S = 548116)	NULL	0.000124029	0.293862	c(rho = 0)	two.sided	Spearman's rank correlation rho	X[[i]] and BL_PC_genes_T$`SOX9-AS1`
PON1	c(S = 548207.77504013)	NULL	0.000116758	0.293743	c(rho = 0)	two.sided	Spearman's rank correlation rho	X[[i]] and BL_PC_genes_T$`SOX9-AS1`
INCA1	c(S = 548372)	NULL	0.000126301	0.293532	c(rho = 0)	two.sided	Spearman's rank correlation rho	X[[i]] and BL_PC_genes_T$`SOX9-AS1`
PRR3	c(S = 548478)	NULL	0.000127253	0.293395	c(rho = 0)	two.sided	Spearman's rank correlation rho	X[[i]] and BL_PC_genes_T$`SOX9-AS1`
H3-3B	c(S = 548608)	NULL	0.00012843	0.293228	c(rho = 0)	two.sided	Spearman's rank correlation rho	X[[i]] and BL_PC_genes_T$`SOX9-AS1`
GCNT1	c(S = 548616)	NULL	0.000128502	0.293217	c(rho = 0)	two.sided	Spearman's rank correlation rho	X[[i]] and BL_PC_genes_T$`SOX9-AS1`
ST6GALNAC5	c(S = 548668)	NULL	0.000128976	0.29315	c(rho = 0)	two.sided	Spearman's rank correlation rho	X[[i]] and BL_PC_genes_T$`SOX9-AS1`
ZNF860	c(S = 548738)	NULL	0.000129617	0.29306	c(rho = 0)	two.sided	Spearman's rank correlation rho	X[[i]] and BL_PC_genes_T$`SOX9-AS1`
DZIP1L	c(S = 548856)	NULL	0.000130703	0.292908	c(rho = 0)	two.sided	Spearman's rank correlation rho	X[[i]] and BL_PC_genes_T$`SOX9-AS1`
GNRH1	c(S = 549056)	NULL	0.000132564	0.29265	c(rho = 0)	two.sided	Spearman's rank correlation rho	X[[i]] and BL_PC_genes_T$`SOX9-AS1`
PPP1R9A	c(S = 549154)	NULL	0.000133485	0.292524	c(rho = 0)	two.sided	Spearman's rank correlation rho	X[[i]] and BL_PC_genes_T$`SOX9-AS1`
SPRY2	c(S = 549326)	NULL	0.000135115	0.292303	c(rho = 0)	two.sided	Spearman's rank correlation rho	X[[i]] and BL_PC_genes_T$`SOX9-AS1`
RFX3	c(S = 549334)	NULL	0.000135191	0.292292	c(rho = 0)	two.sided	Spearman's rank correlation rho	X[[i]] and BL_PC_genes_T$`SOX9-AS1`
RCAN1	c(S = 549416)	NULL	0.000135976	0.292187	c(rho = 0)	two.sided	Spearman's rank correlation rho	X[[i]] and BL_PC_genes_T$`SOX9-AS1`
ZNF620	c(S = 549610)	NULL	0.000137848	0.291937	c(rho = 0)	two.sided	Spearman's rank correlation rho	X[[i]] and BL_PC_genes_T$`SOX9-AS1`
ADIPOR1	c(S = 549652)	NULL	0.000138257	0.291883	c(rho = 0)	two.sided	Spearman's rank correlation rho	X[[i]] and BL_PC_genes_T$`SOX9-AS1`
TRDMT1	c(S = 549758)	NULL	0.000139293	0.291746	c(rho = 0)	two.sided	Spearman's rank correlation rho	X[[i]] and BL_PC_genes_T$`SOX9-AS1`
UTP25	c(S = 549976)	NULL	0.000141447	0.291465	c(rho = 0)	two.sided	Spearman's rank correlation rho	X[[i]] and BL_PC_genes_T$`SOX9-AS1`
GLS	c(S = 550006)	NULL	0.000141746	0.291427	c(rho = 0)	two.sided	Spearman's rank correlation rho	X[[i]] and BL_PC_genes_T$`SOX9-AS1`
KCNJ9	c(S = 550062.332533797)	NULL	0.00013342	0.291354	c(rho = 0)	two.sided	Spearman's rank correlation rho	X[[i]] and BL_PC_genes_T$`SOX9-AS1`
TLK2	c(S = 550224)	NULL	0.000143935	0.291146	c(rho = 0)	two.sided	Spearman's rank correlation rho	X[[i]] and BL_PC_genes_T$`SOX9-AS1`
ANKRD31	c(S = 550471.418345222)	NULL	0.000137383	0.290827	c(rho = 0)	two.sided	Spearman's rank correlation rho	X[[i]] and BL_PC_genes_T$`SOX9-AS1`
WIF1	c(S = 550699.196943584)	NULL	0.000139636	0.290534	c(rho = 0)	two.sided	Spearman's rank correlation rho	X[[i]] and BL_PC_genes_T$`SOX9-AS1`
ZFP28	c(S = 550776)	NULL	0.000149621	0.290435	c(rho = 0)	two.sided	Spearman's rank correlation rho	X[[i]] and BL_PC_genes_T$`SOX9-AS1`
ABI2	c(S = 550782)	NULL	0.000149684	0.290427	c(rho = 0)	two.sided	Spearman's rank correlation rho	X[[i]] and BL_PC_genes_T$`SOX9-AS1`
LIMK2	c(S = 550798)	NULL	0.000149852	0.290406	c(rho = 0)	two.sided	Spearman's rank correlation rho	X[[i]] and BL_PC_genes_T$`SOX9-AS1`
MTERF1	c(S = 550960)	NULL	0.000151562	0.290198	c(rho = 0)	two.sided	Spearman's rank correlation rho	X[[i]] and BL_PC_genes_T$`SOX9-AS1`
TSPAN19	c(S = 551231.178904718)	NULL	0.000145035	0.289848	c(rho = 0)	two.sided	Spearman's rank correlation rho	X[[i]] and BL_PC_genes_T$`SOX9-AS1`
KLHDC8A	c(S = 551266)	NULL	0.000154843	0.289803	c(rho = 0)	two.sided	Spearman's rank correlation rho	X[[i]] and BL_PC_genes_T$`SOX9-AS1`
ZNF469	c(S = 551310)	NULL	0.00015532	0.289747	c(rho = 0)	two.sided	Spearman's rank correlation rho	X[[i]] and BL_PC_genes_T$`SOX9-AS1`
SPTBN5	c(S = 551324)	NULL	0.000155472	0.289729	c(rho = 0)	two.sided	Spearman's rank correlation rho	X[[i]] and BL_PC_genes_T$`SOX9-AS1`
FAM222B	c(S = 551442)	NULL	0.00015676	0.289577	c(rho = 0)	two.sided	Spearman's rank correlation rho	X[[i]] and BL_PC_genes_T$`SOX9-AS1`
CT83	c(S = 551444.929004551)	NULL	0.000147259	0.289573	c(rho = 0)	two.sided	Spearman's rank correlation rho	X[[i]] and BL_PC_genes_T$`SOX9-AS1`
C15orf40	c(S = 551568)	NULL	0.000158146	0.289414	c(rho = 0)	two.sided	Spearman's rank correlation rho	X[[i]] and BL_PC_genes_T$`SOX9-AS1`
GPR19	c(S = 551582)	NULL	0.0001583	0.289396	c(rho = 0)	two.sided	Spearman's rank correlation rho	X[[i]] and BL_PC_genes_T$`SOX9-AS1`
SYNGAP1	c(S = 551676)	NULL	0.000159343	0.289275	c(rho = 0)	two.sided	Spearman's rank correlation rho	X[[i]] and BL_PC_genes_T$`SOX9-AS1`
CFAP73	c(S = 551680.855365506)	NULL	0.00014975	0.289269	c(rho = 0)	two.sided	Spearman's rank correlation rho	X[[i]] and BL_PC_genes_T$`SOX9-AS1`
MYO15B	c(S = 551764)	NULL	0.000160325	0.289162	c(rho = 0)	two.sided	Spearman's rank correlation rho	X[[i]] and BL_PC_genes_T$`SOX9-AS1`
TMEM106C	c(S = 551810)	NULL	0.00016084	0.289103	c(rho = 0)	two.sided	Spearman's rank correlation rho	X[[i]] and BL_PC_genes_T$`SOX9-AS1`
CMTM5	c(S = 551813.344623426)	NULL	0.000151166	0.289098	c(rho = 0)	two.sided	Spearman's rank correlation rho	X[[i]] and BL_PC_genes_T$`SOX9-AS1`
KCNN4	c(S = 551898)	NULL	0.00016183	0.288989	c(rho = 0)	two.sided	Spearman's rank correlation rho	X[[i]] and BL_PC_genes_T$`SOX9-AS1`
TMEM169	c(S = 551912)	NULL	0.000161988	0.288971	c(rho = 0)	two.sided	Spearman's rank correlation rho	X[[i]] and BL_PC_genes_T$`SOX9-AS1`
XPNPEP3	c(S = 552042)	NULL	0.000163463	0.288804	c(rho = 0)	two.sided	Spearman's rank correlation rho	X[[i]] and BL_PC_genes_T$`SOX9-AS1`
QPCT	c(S = 552050)	NULL	0.000163554	0.288793	c(rho = 0)	two.sided	Spearman's rank correlation rho	X[[i]] and BL_PC_genes_T$`SOX9-AS1`
SLC35B2	c(S = 552058)	NULL	0.000163645	0.288783	c(rho = 0)	two.sided	Spearman's rank correlation rho	X[[i]] and BL_PC_genes_T$`SOX9-AS1`
C17orf107	c(S = 552128)	NULL	0.000164445	0.288693	c(rho = 0)	two.sided	Spearman's rank correlation rho	X[[i]] and BL_PC_genes_T$`SOX9-AS1`
ELOVL6	c(S = 552376)	NULL	0.000167309	0.288373	c(rho = 0)	two.sided	Spearman's rank correlation rho	X[[i]] and BL_PC_genes_T$`SOX9-AS1`
ZSCAN30	c(S = 552666)	NULL	0.000170717	0.288	c(rho = 0)	two.sided	Spearman's rank correlation rho	X[[i]] and BL_PC_genes_T$`SOX9-AS1`
SLC10A5	c(S = 552812)	NULL	0.000172458	0.287812	c(rho = 0)	two.sided	Spearman's rank correlation rho	X[[i]] and BL_PC_genes_T$`SOX9-AS1`
DCAF6	c(S = 552816)	NULL	0.000172506	0.287806	c(rho = 0)	two.sided	Spearman's rank correlation rho	X[[i]] and BL_PC_genes_T$`SOX9-AS1`
PKP4	c(S = 552862)	NULL	0.000173057	0.287747	c(rho = 0)	two.sided	Spearman's rank correlation rho	X[[i]] and BL_PC_genes_T$`SOX9-AS1`
CA3	c(S = 552870)	NULL	0.000173154	0.287737	c(rho = 0)	two.sided	Spearman's rank correlation rho	X[[i]] and BL_PC_genes_T$`SOX9-AS1`
GPR161	c(S = 552898)	NULL	0.00017349	0.287701	c(rho = 0)	two.sided	Spearman's rank correlation rho	X[[i]] and BL_PC_genes_T$`SOX9-AS1`
PAQR6	c(S = 552958)	NULL	0.000174214	0.287624	c(rho = 0)	two.sided	Spearman's rank correlation rho	X[[i]] and BL_PC_genes_T$`SOX9-AS1`
RGS9BP	c(S = 553284)	NULL	0.000178198	0.287204	c(rho = 0)	two.sided	Spearman's rank correlation rho	X[[i]] and BL_PC_genes_T$`SOX9-AS1`
STK32A	c(S = 553319.425683414)	NULL	0.000168167	0.287158	c(rho = 0)	two.sided	Spearman's rank correlation rho	X[[i]] and BL_PC_genes_T$`SOX9-AS1`
FAM184A	c(S = 553346)	NULL	0.000178965	0.287124	c(rho = 0)	two.sided	Spearman's rank correlation rho	X[[i]] and BL_PC_genes_T$`SOX9-AS1`
KHDC1	c(S = 553350)	NULL	0.000179014	0.287119	c(rho = 0)	two.sided	Spearman's rank correlation rho	X[[i]] and BL_PC_genes_T$`SOX9-AS1`
SIPA1L3	c(S = 553404)	NULL	0.000179685	0.287049	c(rho = 0)	two.sided	Spearman's rank correlation rho	X[[i]] and BL_PC_genes_T$`SOX9-AS1`
H2AC12	c(S = 553404.776456374)	NULL	0.000169182	0.287048	c(rho = 0)	two.sided	Spearman's rank correlation rho	X[[i]] and BL_PC_genes_T$`SOX9-AS1`
NOS1AP	c(S = 553418)	NULL	0.000179859	0.287031	c(rho = 0)	two.sided	Spearman's rank correlation rho	X[[i]] and BL_PC_genes_T$`SOX9-AS1`
NEK7	c(S = 553508)	NULL	0.000180984	0.286915	c(rho = 0)	two.sided	Spearman's rank correlation rho	X[[i]] and BL_PC_genes_T$`SOX9-AS1`
ZNF778	c(S = 553530)	NULL	0.000181259	0.286887	c(rho = 0)	two.sided	Spearman's rank correlation rho	X[[i]] and BL_PC_genes_T$`SOX9-AS1`
TRIM37	c(S = 553538)	NULL	0.00018136	0.286876	c(rho = 0)	two.sided	Spearman's rank correlation rho	X[[i]] and BL_PC_genes_T$`SOX9-AS1`
DLX6	c(S = 553610.451635108)	NULL	0.000171651	0.286783	c(rho = 0)	two.sided	Spearman's rank correlation rho	X[[i]] and BL_PC_genes_T$`SOX9-AS1`
SLAIN1	c(S = 553618)	NULL	0.000182366	0.286773	c(rho = 0)	two.sided	Spearman's rank correlation rho	X[[i]] and BL_PC_genes_T$`SOX9-AS1`
TUBD1	c(S = 553632)	NULL	0.000182543	0.286755	c(rho = 0)	two.sided	Spearman's rank correlation rho	X[[i]] and BL_PC_genes_T$`SOX9-AS1`
HRCT1	c(S = 553696)	NULL	0.000183353	0.286673	c(rho = 0)	two.sided	Spearman's rank correlation rho	X[[i]] and BL_PC_genes_T$`SOX9-AS1`
RASSF3	c(S = 553730)	NULL	0.000183785	0.286629	c(rho = 0)	two.sided	Spearman's rank correlation rho	X[[i]] and BL_PC_genes_T$`SOX9-AS1`
POLDIP3	c(S = 553792)	NULL	0.000184574	0.286549	c(rho = 0)	two.sided	Spearman's rank correlation rho	X[[i]] and BL_PC_genes_T$`SOX9-AS1`
HHAT	c(S = 553806)	NULL	0.000184753	0.286531	c(rho = 0)	two.sided	Spearman's rank correlation rho	X[[i]] and BL_PC_genes_T$`SOX9-AS1`
ZNF222	c(S = 553984)	NULL	0.000187039	0.286302	c(rho = 0)	two.sided	Spearman's rank correlation rho	X[[i]] and BL_PC_genes_T$`SOX9-AS1`
ZFR	c(S = 554076)	NULL	0.000188231	0.286183	c(rho = 0)	two.sided	Spearman's rank correlation rho	X[[i]] and BL_PC_genes_T$`SOX9-AS1`
ACTN4	c(S = 554102)	NULL	0.000188569	0.28615	c(rho = 0)	two.sided	Spearman's rank correlation rho	X[[i]] and BL_PC_genes_T$`SOX9-AS1`
EXTL1	c(S = 554186)	NULL	0.000189666	0.286042	c(rho = 0)	two.sided	Spearman's rank correlation rho	X[[i]] and BL_PC_genes_T$`SOX9-AS1`
KLKB1	c(S = 554290)	NULL	0.000191032	0.285908	c(rho = 0)	two.sided	Spearman's rank correlation rho	X[[i]] and BL_PC_genes_T$`SOX9-AS1`
FBN3	c(S = 554348)	NULL	0.000191797	0.285833	c(rho = 0)	two.sided	Spearman's rank correlation rho	X[[i]] and BL_PC_genes_T$`SOX9-AS1`
FZD9	c(S = 554422)	NULL	0.000192778	0.285737	c(rho = 0)	two.sided	Spearman's rank correlation rho	X[[i]] and BL_PC_genes_T$`SOX9-AS1`
NTRK3	c(S = 554506)	NULL	0.000193897	0.285629	c(rho = 0)	two.sided	Spearman's rank correlation rho	X[[i]] and BL_PC_genes_T$`SOX9-AS1`
CLUL1	c(S = 554510)	NULL	0.000193951	0.285624	c(rho = 0)	two.sided	Spearman's rank correlation rho	X[[i]] and BL_PC_genes_T$`SOX9-AS1`
CD9	c(S = 554736)	NULL	0.000196993	0.285333	c(rho = 0)	two.sided	Spearman's rank correlation rho	X[[i]] and BL_PC_genes_T$`SOX9-AS1`
CADM4	c(S = 554744)	NULL	0.000197101	0.285323	c(rho = 0)	two.sided	Spearman's rank correlation rho	X[[i]] and BL_PC_genes_T$`SOX9-AS1`
IL12RB2	c(S = 554864)	NULL	0.000198736	0.285168	c(rho = 0)	two.sided	Spearman's rank correlation rho	X[[i]] and BL_PC_genes_T$`SOX9-AS1`
ZNF284	c(S = 554878)	NULL	0.000198927	0.28515	c(rho = 0)	two.sided	Spearman's rank correlation rho	X[[i]] and BL_PC_genes_T$`SOX9-AS1`
LGALSL	c(S = 555380)	NULL	0.000205908	0.284503	c(rho = 0)	two.sided	Spearman's rank correlation rho	X[[i]] and BL_PC_genes_T$`SOX9-AS1`
CTSV	c(S = 555452)	NULL	0.000206927	0.284411	c(rho = 0)	two.sided	Spearman's rank correlation rho	X[[i]] and BL_PC_genes_T$`SOX9-AS1`
KHDC4	c(S = 555458)	NULL	0.000207012	0.284403	c(rho = 0)	two.sided	Spearman's rank correlation rho	X[[i]] and BL_PC_genes_T$`SOX9-AS1`
ARHGEF28	c(S = 555582)	NULL	0.00020878	0.284243	c(rho = 0)	two.sided	Spearman's rank correlation rho	X[[i]] and BL_PC_genes_T$`SOX9-AS1`
SIX3	c(S = 555646)	NULL	0.000209698	0.284161	c(rho = 0)	two.sided	Spearman's rank correlation rho	X[[i]] and BL_PC_genes_T$`SOX9-AS1`
MRC2	c(S = 555924)	NULL	0.00021373	0.283802	c(rho = 0)	two.sided	Spearman's rank correlation rho	X[[i]] and BL_PC_genes_T$`SOX9-AS1`
NOS2	c(S = 555988)	NULL	0.000214668	0.28372	c(rho = 0)	two.sided	Spearman's rank correlation rho	X[[i]] and BL_PC_genes_T$`SOX9-AS1`
ABHD17C	c(S = 556146)	NULL	0.000217001	0.283516	c(rho = 0)	two.sided	Spearman's rank correlation rho	X[[i]] and BL_PC_genes_T$`SOX9-AS1`
RPTOR	c(S = 556268)	NULL	0.000218818	0.283359	c(rho = 0)	two.sided	Spearman's rank correlation rho	X[[i]] and BL_PC_genes_T$`SOX9-AS1`
SOCS5	c(S = 556366)	NULL	0.000220288	0.283233	c(rho = 0)	two.sided	Spearman's rank correlation rho	X[[i]] and BL_PC_genes_T$`SOX9-AS1`
NAT9	c(S = 556486)	NULL	0.000222101	0.283078	c(rho = 0)	two.sided	Spearman's rank correlation rho	X[[i]] and BL_PC_genes_T$`SOX9-AS1`
AARD	c(S = 556580)	NULL	0.00022353	0.282957	c(rho = 0)	two.sided	Spearman's rank correlation rho	X[[i]] and BL_PC_genes_T$`SOX9-AS1`
RGR	c(S = 556611.884273543)	NULL	0.000211724	0.282916	c(rho = 0)	two.sided	Spearman's rank correlation rho	X[[i]] and BL_PC_genes_T$`SOX9-AS1`
MCTS2P	c(S = 556692)	NULL	0.000225245	0.282813	c(rho = 0)	two.sided	Spearman's rank correlation rho	X[[i]] and BL_PC_genes_T$`SOX9-AS1`
ZNF233	c(S = 557124)	NULL	0.000231974	0.282256	c(rho = 0)	two.sided	Spearman's rank correlation rho	X[[i]] and BL_PC_genes_T$`SOX9-AS1`
MTURN	c(S = 557130)	NULL	0.000232068	0.282249	c(rho = 0)	two.sided	Spearman's rank correlation rho	X[[i]] and BL_PC_genes_T$`SOX9-AS1`
PRKAR2B	c(S = 557168)	NULL	0.000232669	0.2822	c(rho = 0)	two.sided	Spearman's rank correlation rho	X[[i]] and BL_PC_genes_T$`SOX9-AS1`
KCNK17	c(S = 557172)	NULL	0.000232733	0.282195	c(rho = 0)	two.sided	Spearman's rank correlation rho	X[[i]] and BL_PC_genes_T$`SOX9-AS1`
C6orf132	c(S = 557194)	NULL	0.000233082	0.282166	c(rho = 0)	two.sided	Spearman's rank correlation rho	X[[i]] and BL_PC_genes_T$`SOX9-AS1`
COCH	c(S = 557218)	NULL	0.000233462	0.282135	c(rho = 0)	two.sided	Spearman's rank correlation rho	X[[i]] and BL_PC_genes_T$`SOX9-AS1`
MIF4GD	c(S = 557232)	NULL	0.000233685	0.282117	c(rho = 0)	two.sided	Spearman's rank correlation rho	X[[i]] and BL_PC_genes_T$`SOX9-AS1`
ZSCAN5A	c(S = 557432)	NULL	0.000236885	0.28186	c(rho = 0)	two.sided	Spearman's rank correlation rho	X[[i]] and BL_PC_genes_T$`SOX9-AS1`
CHMP4C	c(S = 557462)	NULL	0.000237368	0.281821	c(rho = 0)	two.sided	Spearman's rank correlation rho	X[[i]] and BL_PC_genes_T$`SOX9-AS1`
CCDC184	c(S = 557464)	NULL	0.000237401	0.281818	c(rho = 0)	two.sided	Spearman's rank correlation rho	X[[i]] and BL_PC_genes_T$`SOX9-AS1`
SDC4	c(S = 557564)	NULL	0.000239019	0.28169	c(rho = 0)	two.sided	Spearman's rank correlation rho	X[[i]] and BL_PC_genes_T$`SOX9-AS1`
NAPEPLD	c(S = 557652)	NULL	0.000240452	0.281576	c(rho = 0)	two.sided	Spearman's rank correlation rho	X[[i]] and BL_PC_genes_T$`SOX9-AS1`
FZD1	c(S = 557786)	NULL	0.000242649	0.281404	c(rho = 0)	two.sided	Spearman's rank correlation rho	X[[i]] and BL_PC_genes_T$`SOX9-AS1`
MRAS	c(S = 557800)	NULL	0.00024288	0.281386	c(rho = 0)	two.sided	Spearman's rank correlation rho	X[[i]] and BL_PC_genes_T$`SOX9-AS1`
CREB3L2	c(S = 557992)	NULL	0.000246064	0.281138	c(rho = 0)	two.sided	Spearman's rank correlation rho	X[[i]] and BL_PC_genes_T$`SOX9-AS1`
AK7	c(S = 558014)	NULL	0.000246431	0.28111	c(rho = 0)	two.sided	Spearman's rank correlation rho	X[[i]] and BL_PC_genes_T$`SOX9-AS1`
SMAD9	c(S = 558278)	NULL	0.000250878	0.28077	c(rho = 0)	two.sided	Spearman's rank correlation rho	X[[i]] and BL_PC_genes_T$`SOX9-AS1`
RYR3	c(S = 558476)	NULL	0.000254262	0.280515	c(rho = 0)	two.sided	Spearman's rank correlation rho	X[[i]] and BL_PC_genes_T$`SOX9-AS1`
REG1B	c(S = 558537.706970742)	NULL	0.000241851	0.280435	c(rho = 0)	two.sided	Spearman's rank correlation rho	X[[i]] and BL_PC_genes_T$`SOX9-AS1`
NPR2	c(S = 558706)	NULL	0.000258247	0.280218	c(rho = 0)	two.sided	Spearman's rank correlation rho	X[[i]] and BL_PC_genes_T$`SOX9-AS1`
AQP5	c(S = 558792)	NULL	0.000259751	0.280108	c(rho = 0)	two.sided	Spearman's rank correlation rho	X[[i]] and BL_PC_genes_T$`SOX9-AS1`
SV2A	c(S = 558844)	NULL	0.000260665	0.280041	c(rho = 0)	two.sided	Spearman's rank correlation rho	X[[i]] and BL_PC_genes_T$`SOX9-AS1`
XYLT1	c(S = 558850)	NULL	0.000260771	0.280033	c(rho = 0)	two.sided	Spearman's rank correlation rho	X[[i]] and BL_PC_genes_T$`SOX9-AS1`
SLC4A3	c(S = 558850)	NULL	0.000260771	0.280033	c(rho = 0)	two.sided	Spearman's rank correlation rho	X[[i]] and BL_PC_genes_T$`SOX9-AS1`
TNFRSF19	c(S = 558858)	NULL	0.000260912	0.280023	c(rho = 0)	two.sided	Spearman's rank correlation rho	X[[i]] and BL_PC_genes_T$`SOX9-AS1`
RAB40A	c(S = 558892)	NULL	0.000261511	0.279979	c(rho = 0)	two.sided	Spearman's rank correlation rho	X[[i]] and BL_PC_genes_T$`SOX9-AS1`
DGCR8	c(S = 558982)	NULL	0.000263105	0.279863	c(rho = 0)	two.sided	Spearman's rank correlation rho	X[[i]] and BL_PC_genes_T$`SOX9-AS1`
PEG10	c(S = 558998)	NULL	0.000263389	0.279842	c(rho = 0)	two.sided	Spearman's rank correlation rho	X[[i]] and BL_PC_genes_T$`SOX9-AS1`
ESRRG	c(S = 559043.440431943)	NULL	0.000250398	0.279784	c(rho = 0)	two.sided	Spearman's rank correlation rho	X[[i]] and BL_PC_genes_T$`SOX9-AS1`
AC068896.3	c(S = 559204)	NULL	0.000267074	0.279577	c(rho = 0)	two.sided	Spearman's rank correlation rho	X[[i]] and BL_PC_genes_T$`SOX9-AS1`
SOBP	c(S = 559318)	NULL	0.000269134	0.27943	c(rho = 0)	two.sided	Spearman's rank correlation rho	X[[i]] and BL_PC_genes_T$`SOX9-AS1`
STK38	c(S = 559404)	NULL	0.000270698	0.279319	c(rho = 0)	two.sided	Spearman's rank correlation rho	X[[i]] and BL_PC_genes_T$`SOX9-AS1`
ID4	c(S = 559478)	NULL	0.00027205	0.279224	c(rho = 0)	two.sided	Spearman's rank correlation rho	X[[i]] and BL_PC_genes_T$`SOX9-AS1`
MAL2	c(S = 559712)	NULL	0.000276367	0.278922	c(rho = 0)	two.sided	Spearman's rank correlation rho	X[[i]] and BL_PC_genes_T$`SOX9-AS1`
ZNF230	c(S = 559954)	NULL	0.0002809	0.278611	c(rho = 0)	two.sided	Spearman's rank correlation rho	X[[i]] and BL_PC_genes_T$`SOX9-AS1`
KANSL1L	c(S = 560156)	NULL	0.000284735	0.27835	c(rho = 0)	two.sided	Spearman's rank correlation rho	X[[i]] and BL_PC_genes_T$`SOX9-AS1`
PAQR8	c(S = 560306)	NULL	0.000287615	0.278157	c(rho = 0)	two.sided	Spearman's rank correlation rho	X[[i]] and BL_PC_genes_T$`SOX9-AS1`
CRLF1	c(S = 560328)	NULL	0.00028804	0.278129	c(rho = 0)	two.sided	Spearman's rank correlation rho	X[[i]] and BL_PC_genes_T$`SOX9-AS1`
CYB561	c(S = 560374)	NULL	0.00028893	0.27807	c(rho = 0)	two.sided	Spearman's rank correlation rho	X[[i]] and BL_PC_genes_T$`SOX9-AS1`
MYH14	c(S = 560398)	NULL	0.000289395	0.278039	c(rho = 0)	two.sided	Spearman's rank correlation rho	X[[i]] and BL_PC_genes_T$`SOX9-AS1`
KRT9	c(S = 560469.068151305)	NULL	0.000276028	0.277947	c(rho = 0)	two.sided	Spearman's rank correlation rho	X[[i]] and BL_PC_genes_T$`SOX9-AS1`
ANKRD1	c(S = 560560)	NULL	0.000292554	0.27783	c(rho = 0)	two.sided	Spearman's rank correlation rho	X[[i]] and BL_PC_genes_T$`SOX9-AS1`
NAT8L	c(S = 560572)	NULL	0.000292789	0.277814	c(rho = 0)	two.sided	Spearman's rank correlation rho	X[[i]] and BL_PC_genes_T$`SOX9-AS1`
LIPH	c(S = 560586)	NULL	0.000293064	0.277796	c(rho = 0)	two.sided	Spearman's rank correlation rho	X[[i]] and BL_PC_genes_T$`SOX9-AS1`
AMY2B	c(S = 560660)	NULL	0.00029452	0.277701	c(rho = 0)	two.sided	Spearman's rank correlation rho	X[[i]] and BL_PC_genes_T$`SOX9-AS1`
SPATA46	c(S = 560764.861583874)	NULL	0.000281642	0.277566	c(rho = 0)	two.sided	Spearman's rank correlation rho	X[[i]] and BL_PC_genes_T$`SOX9-AS1`
CRELD1	c(S = 560774)	NULL	0.000296776	0.277554	c(rho = 0)	two.sided	Spearman's rank correlation rho	X[[i]] and BL_PC_genes_T$`SOX9-AS1`
TP53TG5	c(S = 560856)	NULL	0.000298408	0.277449	c(rho = 0)	two.sided	Spearman's rank correlation rho	X[[i]] and BL_PC_genes_T$`SOX9-AS1`
MYO6	c(S = 561118)	NULL	0.000303681	0.277111	c(rho = 0)	two.sided	Spearman's rank correlation rho	X[[i]] and BL_PC_genes_T$`SOX9-AS1`
BBS10	c(S = 561204)	NULL	0.000305431	0.277	c(rho = 0)	two.sided	Spearman's rank correlation rho	X[[i]] and BL_PC_genes_T$`SOX9-AS1`
UTP14C	c(S = 561268)	NULL	0.000306739	0.276918	c(rho = 0)	two.sided	Spearman's rank correlation rho	X[[i]] and BL_PC_genes_T$`SOX9-AS1`
GABPB2	c(S = 561310)	NULL	0.0003076	0.276864	c(rho = 0)	two.sided	Spearman's rank correlation rho	X[[i]] and BL_PC_genes_T$`SOX9-AS1`
C16orf90	c(S = 561362.18440532)	NULL	0.000293303	0.276796	c(rho = 0)	two.sided	Spearman's rank correlation rho	X[[i]] and BL_PC_genes_T$`SOX9-AS1`
SERPINB12	c(S = 561378.830481112)	NULL	0.000293635	0.276775	c(rho = 0)	two.sided	Spearman's rank correlation rho	X[[i]] and BL_PC_genes_T$`SOX9-AS1`
BOLL	c(S = 561419.660533024)	NULL	0.000294449	0.276722	c(rho = 0)	two.sided	Spearman's rank correlation rho	X[[i]] and BL_PC_genes_T$`SOX9-AS1`
MPL	c(S = 561546)	NULL	0.000312481	0.27656	c(rho = 0)	two.sided	Spearman's rank correlation rho	X[[i]] and BL_PC_genes_T$`SOX9-AS1`
FTSJ3	c(S = 561568)	NULL	0.00031294	0.276531	c(rho = 0)	two.sided	Spearman's rank correlation rho	X[[i]] and BL_PC_genes_T$`SOX9-AS1`
TMEM139	c(S = 561582)	NULL	0.000313232	0.276513	c(rho = 0)	two.sided	Spearman's rank correlation rho	X[[i]] and BL_PC_genes_T$`SOX9-AS1`
FOXA3	c(S = 561676.006085423)	NULL	0.000299608	0.276392	c(rho = 0)	two.sided	Spearman's rank correlation rho	X[[i]] and BL_PC_genes_T$`SOX9-AS1`
KBTBD6	c(S = 561888)	NULL	0.000319683	0.276119	c(rho = 0)	two.sided	Spearman's rank correlation rho	X[[i]] and BL_PC_genes_T$`SOX9-AS1`
CNNM3	c(S = 561928)	NULL	0.000320535	0.276067	c(rho = 0)	two.sided	Spearman's rank correlation rho	X[[i]] and BL_PC_genes_T$`SOX9-AS1`
ENTPD8	c(S = 561930.168813424)	NULL	0.000304806	0.276065	c(rho = 0)	two.sided	Spearman's rank correlation rho	X[[i]] and BL_PC_genes_T$`SOX9-AS1`
BLACAT1	c(S = 562018)	NULL	0.00032246	0.275952	c(rho = 0)	two.sided	Spearman's rank correlation rho	X[[i]] and BL_PC_genes_T$`SOX9-AS1`
SHISA6	c(S = 562095.620737856)	NULL	0.000308235	0.275852	c(rho = 0)	two.sided	Spearman's rank correlation rho	X[[i]] and BL_PC_genes_T$`SOX9-AS1`
APOBEC2	c(S = 562249.612063383)	NULL	0.000311458	0.275653	c(rho = 0)	two.sided	Spearman's rank correlation rho	X[[i]] and BL_PC_genes_T$`SOX9-AS1`
CHST3	c(S = 562280)	NULL	0.000328127	0.275614	c(rho = 0)	two.sided	Spearman's rank correlation rho	X[[i]] and BL_PC_genes_T$`SOX9-AS1`
CCDC47	c(S = 562286)	NULL	0.000328258	0.275606	c(rho = 0)	two.sided	Spearman's rank correlation rho	X[[i]] and BL_PC_genes_T$`SOX9-AS1`
ICAM5	c(S = 562291.862200594)	NULL	0.000312348	0.275599	c(rho = 0)	two.sided	Spearman's rank correlation rho	X[[i]] and BL_PC_genes_T$`SOX9-AS1`
LOXL3	c(S = 562336)	NULL	0.00032935	0.275542	c(rho = 0)	two.sided	Spearman's rank correlation rho	X[[i]] and BL_PC_genes_T$`SOX9-AS1`
MLNR	c(S = 562385.58992997)	NULL	0.00031433	0.275478	c(rho = 0)	two.sided	Spearman's rank correlation rho	X[[i]] and BL_PC_genes_T$`SOX9-AS1`
MAGEC3	c(S = 562595.395134526)	NULL	0.00031881	0.275208	c(rho = 0)	two.sided	Spearman's rank correlation rho	X[[i]] and BL_PC_genes_T$`SOX9-AS1`
CCDC82	c(S = 562596)	NULL	0.000335084	0.275207	c(rho = 0)	two.sided	Spearman's rank correlation rho	X[[i]] and BL_PC_genes_T$`SOX9-AS1`
GPM6B	c(S = 562598)	NULL	0.000335129	0.275204	c(rho = 0)	two.sided	Spearman's rank correlation rho	X[[i]] and BL_PC_genes_T$`SOX9-AS1`
SLC25A29	c(S = 562660)	NULL	0.00033651	0.275124	c(rho = 0)	two.sided	Spearman's rank correlation rho	X[[i]] and BL_PC_genes_T$`SOX9-AS1`
SPEF2	c(S = 562792)	NULL	0.000339468	0.274954	c(rho = 0)	two.sided	Spearman's rank correlation rho	X[[i]] and BL_PC_genes_T$`SOX9-AS1`
SLC5A8	c(S = 562826.564843573)	NULL	0.000323815	0.27491	c(rho = 0)	two.sided	Spearman's rank correlation rho	X[[i]] and BL_PC_genes_T$`SOX9-AS1`
ADCY2	c(S = 563044)	NULL	0.000345183	0.27463	c(rho = 0)	two.sided	Spearman's rank correlation rho	X[[i]] and BL_PC_genes_T$`SOX9-AS1`
FAM200B	c(S = 563088)	NULL	0.00034619	0.274573	c(rho = 0)	two.sided	Spearman's rank correlation rho	X[[i]] and BL_PC_genes_T$`SOX9-AS1`
NCAM1	c(S = 563192)	NULL	0.000348581	0.274439	c(rho = 0)	two.sided	Spearman's rank correlation rho	X[[i]] and BL_PC_genes_T$`SOX9-AS1`
GDF9	c(S = 563200)	NULL	0.000348765	0.274429	c(rho = 0)	two.sided	Spearman's rank correlation rho	X[[i]] and BL_PC_genes_T$`SOX9-AS1`
TOMM20	c(S = 563206)	NULL	0.000348904	0.274421	c(rho = 0)	two.sided	Spearman's rank correlation rho	X[[i]] and BL_PC_genes_T$`SOX9-AS1`
ECT2L	c(S = 563294)	NULL	0.00035094	0.274308	c(rho = 0)	two.sided	Spearman's rank correlation rho	X[[i]] and BL_PC_genes_T$`SOX9-AS1`
HLTF	c(S = 563326)	NULL	0.000351684	0.274266	c(rho = 0)	two.sided	Spearman's rank correlation rho	X[[i]] and BL_PC_genes_T$`SOX9-AS1`
PCDHB9	c(S = 563338)	NULL	0.000351963	0.274251	c(rho = 0)	two.sided	Spearman's rank correlation rho	X[[i]] and BL_PC_genes_T$`SOX9-AS1`
DNAH17	c(S = 563362)	NULL	0.000352522	0.27422	c(rho = 0)	two.sided	Spearman's rank correlation rho	X[[i]] and BL_PC_genes_T$`SOX9-AS1`
BRD1	c(S = 563406)	NULL	0.000353549	0.274163	c(rho = 0)	two.sided	Spearman's rank correlation rho	X[[i]] and BL_PC_genes_T$`SOX9-AS1`
ZNF404	c(S = 563520)	NULL	0.000356222	0.274017	c(rho = 0)	two.sided	Spearman's rank correlation rho	X[[i]] and BL_PC_genes_T$`SOX9-AS1`
OTUD3	c(S = 563540)	NULL	0.000356693	0.273991	c(rho = 0)	two.sided	Spearman's rank correlation rho	X[[i]] and BL_PC_genes_T$`SOX9-AS1`
PCDHGA6	c(S = 563716)	NULL	0.000360862	0.273764	c(rho = 0)	two.sided	Spearman's rank correlation rho	X[[i]] and BL_PC_genes_T$`SOX9-AS1`
MAN2A2	c(S = 563732)	NULL	0.000361243	0.273743	c(rho = 0)	two.sided	Spearman's rank correlation rho	X[[i]] and BL_PC_genes_T$`SOX9-AS1`
AQP2	c(S = 563746.168176475)	NULL	0.000344453	0.273725	c(rho = 0)	two.sided	Spearman's rank correlation rho	X[[i]] and BL_PC_genes_T$`SOX9-AS1`
LSR	c(S = 563812)	NULL	0.000363155	0.27364	c(rho = 0)	two.sided	Spearman's rank correlation rho	X[[i]] and BL_PC_genes_T$`SOX9-AS1`
SAXO2	c(S = 563866)	NULL	0.000364451	0.273571	c(rho = 0)	two.sided	Spearman's rank correlation rho	X[[i]] and BL_PC_genes_T$`SOX9-AS1`
NPR3	c(S = 563928)	NULL	0.000365944	0.273491	c(rho = 0)	two.sided	Spearman's rank correlation rho	X[[i]] and BL_PC_genes_T$`SOX9-AS1`
C1orf226	c(S = 563930)	NULL	0.000365992	0.273488	c(rho = 0)	two.sided	Spearman's rank correlation rho	X[[i]] and BL_PC_genes_T$`SOX9-AS1`
USP6NL	c(S = 563992)	NULL	0.000367491	0.273408	c(rho = 0)	two.sided	Spearman's rank correlation rho	X[[i]] and BL_PC_genes_T$`SOX9-AS1`
LRRC63	c(S = 564014.863310467)	NULL	0.00035071	0.273379	c(rho = 0)	two.sided	Spearman's rank correlation rho	X[[i]] and BL_PC_genes_T$`SOX9-AS1`
NAB1	c(S = 564102)	NULL	0.000370164	0.273267	c(rho = 0)	two.sided	Spearman's rank correlation rho	X[[i]] and BL_PC_genes_T$`SOX9-AS1`
FOXC1	c(S = 564108)	NULL	0.000370311	0.273259	c(rho = 0)	two.sided	Spearman's rank correlation rho	X[[i]] and BL_PC_genes_T$`SOX9-AS1`
LRRC1	c(S = 564110)	NULL	0.000370359	0.273256	c(rho = 0)	two.sided	Spearman's rank correlation rho	X[[i]] and BL_PC_genes_T$`SOX9-AS1`
SMARCD2	c(S = 564170)	NULL	0.000371826	0.273179	c(rho = 0)	two.sided	Spearman's rank correlation rho	X[[i]] and BL_PC_genes_T$`SOX9-AS1`
TP53BP2	c(S = 564182)	NULL	0.00037212	0.273164	c(rho = 0)	two.sided	Spearman's rank correlation rho	X[[i]] and BL_PC_genes_T$`SOX9-AS1`
POLG2	c(S = 564240)	NULL	0.000373544	0.273089	c(rho = 0)	two.sided	Spearman's rank correlation rho	X[[i]] and BL_PC_genes_T$`SOX9-AS1`
B3GAT2	c(S = 564436)	NULL	0.000378393	0.272836	c(rho = 0)	two.sided	Spearman's rank correlation rho	X[[i]] and BL_PC_genes_T$`SOX9-AS1`
PELI1	c(S = 564498)	NULL	0.000379939	0.272757	c(rho = 0)	two.sided	Spearman's rank correlation rho	X[[i]] and BL_PC_genes_T$`SOX9-AS1`
EHBP1	c(S = 564526)	NULL	0.000380639	0.27272	c(rho = 0)	two.sided	Spearman's rank correlation rho	X[[i]] and BL_PC_genes_T$`SOX9-AS1`
TOP3B	c(S = 564540)	NULL	0.000380989	0.272702	c(rho = 0)	two.sided	Spearman's rank correlation rho	X[[i]] and BL_PC_genes_T$`SOX9-AS1`
IMPACT	c(S = 564676)	NULL	0.00038441	0.272527	c(rho = 0)	two.sided	Spearman's rank correlation rho	X[[i]] and BL_PC_genes_T$`SOX9-AS1`
GLCE	c(S = 564846)	NULL	0.000388725	0.272308	c(rho = 0)	two.sided	Spearman's rank correlation rho	X[[i]] and BL_PC_genes_T$`SOX9-AS1`
DNAH7	c(S = 565026)	NULL	0.000393344	0.272076	c(rho = 0)	two.sided	Spearman's rank correlation rho	X[[i]] and BL_PC_genes_T$`SOX9-AS1`
ZNF501	c(S = 565108)	NULL	0.000395465	0.271971	c(rho = 0)	two.sided	Spearman's rank correlation rho	X[[i]] and BL_PC_genes_T$`SOX9-AS1`
PRKD3	c(S = 565128)	NULL	0.000395984	0.271945	c(rho = 0)	two.sided	Spearman's rank correlation rho	X[[i]] and BL_PC_genes_T$`SOX9-AS1`
S100P	c(S = 565166)	NULL	0.000396971	0.271896	c(rho = 0)	two.sided	Spearman's rank correlation rho	X[[i]] and BL_PC_genes_T$`SOX9-AS1`
ZNF793	c(S = 565240)	NULL	0.000398901	0.271801	c(rho = 0)	two.sided	Spearman's rank correlation rho	X[[i]] and BL_PC_genes_T$`SOX9-AS1`
SLC5A3	c(S = 565248)	NULL	0.00039911	0.27179	c(rho = 0)	two.sided	Spearman's rank correlation rho	X[[i]] and BL_PC_genes_T$`SOX9-AS1`
COL2A1	c(S = 565282)	NULL	0.0004	0.271747	c(rho = 0)	two.sided	Spearman's rank correlation rho	X[[i]] and BL_PC_genes_T$`SOX9-AS1`
RSPH9	c(S = 565298)	NULL	0.00040042	0.271726	c(rho = 0)	two.sided	Spearman's rank correlation rho	X[[i]] and BL_PC_genes_T$`SOX9-AS1`
KRT81	c(S = 565330)	NULL	0.00040126	0.271685	c(rho = 0)	two.sided	Spearman's rank correlation rho	X[[i]] and BL_PC_genes_T$`SOX9-AS1`
PID1	c(S = 565396)	NULL	0.000402998	0.2716	c(rho = 0)	two.sided	Spearman's rank correlation rho	X[[i]] and BL_PC_genes_T$`SOX9-AS1`
NT5DC3	c(S = 565456)	NULL	0.000404584	0.271522	c(rho = 0)	two.sided	Spearman's rank correlation rho	X[[i]] and BL_PC_genes_T$`SOX9-AS1`
DIDO1	c(S = 565460)	NULL	0.00040469	0.271517	c(rho = 0)	two.sided	Spearman's rank correlation rho	X[[i]] and BL_PC_genes_T$`SOX9-AS1`
SECISBP2L	c(S = 565474)	NULL	0.000405061	0.271499	c(rho = 0)	two.sided	Spearman's rank correlation rho	X[[i]] and BL_PC_genes_T$`SOX9-AS1`
AC013489.1	c(S = 565558.643045007)	NULL	0.000388745	0.27139	c(rho = 0)	two.sided	Spearman's rank correlation rho	X[[i]] and BL_PC_genes_T$`SOX9-AS1`
PXT1	c(S = 565678.161909312)	NULL	0.000391843	0.271236	c(rho = 0)	two.sided	Spearman's rank correlation rho	X[[i]] and BL_PC_genes_T$`SOX9-AS1`
ZNF131	c(S = 565702)	NULL	0.000411147	0.271205	c(rho = 0)	two.sided	Spearman's rank correlation rho	X[[i]] and BL_PC_genes_T$`SOX9-AS1`
BPTF	c(S = 565732)	NULL	0.000411954	0.271167	c(rho = 0)	two.sided	Spearman's rank correlation rho	X[[i]] and BL_PC_genes_T$`SOX9-AS1`
MDGA2	c(S = 565842.33285459)	NULL	0.000396136	0.271025	c(rho = 0)	two.sided	Spearman's rank correlation rho	X[[i]] and BL_PC_genes_T$`SOX9-AS1`
A1CF	c(S = 565856.629697635)	NULL	0.000396512	0.271006	c(rho = 0)	two.sided	Spearman's rank correlation rho	X[[i]] and BL_PC_genes_T$`SOX9-AS1`
PTPN18	c(S = 565886)	NULL	0.000416121	0.270968	c(rho = 0)	two.sided	Spearman's rank correlation rho	X[[i]] and BL_PC_genes_T$`SOX9-AS1`
PHACTR3	c(S = 565968)	NULL	0.000418355	0.270863	c(rho = 0)	two.sided	Spearman's rank correlation rho	X[[i]] and BL_PC_genes_T$`SOX9-AS1`
RCN2	c(S = 565970)	NULL	0.00041841	0.27086	c(rho = 0)	two.sided	Spearman's rank correlation rho	X[[i]] and BL_PC_genes_T$`SOX9-AS1`
DAPK1	c(S = 566046)	NULL	0.000420491	0.270762	c(rho = 0)	two.sided	Spearman's rank correlation rho	X[[i]] and BL_PC_genes_T$`SOX9-AS1`
UTP20	c(S = 566070)	NULL	0.00042115	0.270731	c(rho = 0)	two.sided	Spearman's rank correlation rho	X[[i]] and BL_PC_genes_T$`SOX9-AS1`
FN3K	c(S = 566166)	NULL	0.000423797	0.270608	c(rho = 0)	two.sided	Spearman's rank correlation rho	X[[i]] and BL_PC_genes_T$`SOX9-AS1`
TEX14	c(S = 566406)	NULL	0.00043048	0.270298	c(rho = 0)	two.sided	Spearman's rank correlation rho	X[[i]] and BL_PC_genes_T$`SOX9-AS1`
CARD14	c(S = 566448)	NULL	0.00043166	0.270244	c(rho = 0)	two.sided	Spearman's rank correlation rho	X[[i]] and BL_PC_genes_T$`SOX9-AS1`
SMIM8	c(S = 566546)	NULL	0.000434424	0.270118	c(rho = 0)	two.sided	Spearman's rank correlation rho	X[[i]] and BL_PC_genes_T$`SOX9-AS1`
AC007040.2	c(S = 566548.864942746)	NULL	0.000415115	0.270114	c(rho = 0)	two.sided	Spearman's rank correlation rho	X[[i]] and BL_PC_genes_T$`SOX9-AS1`
PTPRK	c(S = 566630)	NULL	0.000436806	0.27001	c(rho = 0)	two.sided	Spearman's rank correlation rho	X[[i]] and BL_PC_genes_T$`SOX9-AS1`
RNASE13	c(S = 566684.791401868)	NULL	0.000418861	0.269939	c(rho = 0)	two.sided	Spearman's rank correlation rho	X[[i]] and BL_PC_genes_T$`SOX9-AS1`
DDX47	c(S = 566736)	NULL	0.000439829	0.269873	c(rho = 0)	two.sided	Spearman's rank correlation rho	X[[i]] and BL_PC_genes_T$`SOX9-AS1`
CARMIL1	c(S = 566778)	NULL	0.000441033	0.269819	c(rho = 0)	two.sided	Spearman's rank correlation rho	X[[i]] and BL_PC_genes_T$`SOX9-AS1`
EPHA7	c(S = 566846.651341746)	NULL	0.000423363	0.269731	c(rho = 0)	two.sided	Spearman's rank correlation rho	X[[i]] and BL_PC_genes_T$`SOX9-AS1`
ZFP3	c(S = 566908)	NULL	0.000444777	0.269652	c(rho = 0)	two.sided	Spearman's rank correlation rho	X[[i]] and BL_PC_genes_T$`SOX9-AS1`
PER2	c(S = 566964)	NULL	0.000446399	0.26958	c(rho = 0)	two.sided	Spearman's rank correlation rho	X[[i]] and BL_PC_genes_T$`SOX9-AS1`
VEZF1	c(S = 567060)	NULL	0.000449192	0.269456	c(rho = 0)	two.sided	Spearman's rank correlation rho	X[[i]] and BL_PC_genes_T$`SOX9-AS1`
BICRAL	c(S = 567110)	NULL	0.000450653	0.269392	c(rho = 0)	two.sided	Spearman's rank correlation rho	X[[i]] and BL_PC_genes_T$`SOX9-AS1`
MAP4K5	c(S = 567122)	NULL	0.000451004	0.269376	c(rho = 0)	two.sided	Spearman's rank correlation rho	X[[i]] and BL_PC_genes_T$`SOX9-AS1`
SIRT7	c(S = 567198)	NULL	0.000453235	0.269278	c(rho = 0)	two.sided	Spearman's rank correlation rho	X[[i]] and BL_PC_genes_T$`SOX9-AS1`
NR1I2	c(S = 567212)	NULL	0.000453647	0.26926	c(rho = 0)	two.sided	Spearman's rank correlation rho	X[[i]] and BL_PC_genes_T$`SOX9-AS1`
CDC42BPA	c(S = 567314)	NULL	0.00045666	0.269129	c(rho = 0)	two.sided	Spearman's rank correlation rho	X[[i]] and BL_PC_genes_T$`SOX9-AS1`
MTFR1L	c(S = 567346)	NULL	0.000457609	0.269087	c(rho = 0)	two.sided	Spearman's rank correlation rho	X[[i]] and BL_PC_genes_T$`SOX9-AS1`
DMTF1	c(S = 567516)	NULL	0.000462681	0.268868	c(rho = 0)	two.sided	Spearman's rank correlation rho	X[[i]] and BL_PC_genes_T$`SOX9-AS1`
TEKT3	c(S = 567570)	NULL	0.000464303	0.268799	c(rho = 0)	two.sided	Spearman's rank correlation rho	X[[i]] and BL_PC_genes_T$`SOX9-AS1`
MRPS7	c(S = 567630)	NULL	0.000466112	0.268722	c(rho = 0)	two.sided	Spearman's rank correlation rho	X[[i]] and BL_PC_genes_T$`SOX9-AS1`
KCNMB3	c(S = 567668)	NULL	0.00046726	0.268673	c(rho = 0)	two.sided	Spearman's rank correlation rho	X[[i]] and BL_PC_genes_T$`SOX9-AS1`
LEMD3	c(S = 567688)	NULL	0.000467866	0.268647	c(rho = 0)	two.sided	Spearman's rank correlation rho	X[[i]] and BL_PC_genes_T$`SOX9-AS1`
TGDS	c(S = 567818)	NULL	0.00047182	0.268479	c(rho = 0)	two.sided	Spearman's rank correlation rho	X[[i]] and BL_PC_genes_T$`SOX9-AS1`
OBSL1	c(S = 567822)	NULL	0.000471943	0.268474	c(rho = 0)	two.sided	Spearman's rank correlation rho	X[[i]] and BL_PC_genes_T$`SOX9-AS1`
INHA	c(S = 568116)	NULL	0.000481002	0.268095	c(rho = 0)	two.sided	Spearman's rank correlation rho	X[[i]] and BL_PC_genes_T$`SOX9-AS1`
EDDM3A	c(S = 568190.415654672)	NULL	0.000462504	0.268	c(rho = 0)	two.sided	Spearman's rank correlation rho	X[[i]] and BL_PC_genes_T$`SOX9-AS1`
SLC9C1	c(S = 568259.747463443)	NULL	0.000464612	0.26791	c(rho = 0)	two.sided	Spearman's rank correlation rho	X[[i]] and BL_PC_genes_T$`SOX9-AS1`
DSG3	c(S = 568311.866078385)	NULL	0.000466202	0.267843	c(rho = 0)	two.sided	Spearman's rank correlation rho	X[[i]] and BL_PC_genes_T$`SOX9-AS1`
ZKSCAN7	c(S = 568392)	NULL	0.000489654	0.26774	c(rho = 0)	two.sided	Spearman's rank correlation rho	X[[i]] and BL_PC_genes_T$`SOX9-AS1`
LNP1	c(S = 568436)	NULL	0.000491046	0.267683	c(rho = 0)	two.sided	Spearman's rank correlation rho	X[[i]] and BL_PC_genes_T$`SOX9-AS1`
SEPTIN9	c(S = 568458)	NULL	0.000491744	0.267655	c(rho = 0)	two.sided	Spearman's rank correlation rho	X[[i]] and BL_PC_genes_T$`SOX9-AS1`
C2CD5	c(S = 568526)	NULL	0.000493906	0.267567	c(rho = 0)	two.sided	Spearman's rank correlation rho	X[[i]] and BL_PC_genes_T$`SOX9-AS1`
ZNF664	c(S = 568616)	NULL	0.000496781	0.267451	c(rho = 0)	two.sided	Spearman's rank correlation rho	X[[i]] and BL_PC_genes_T$`SOX9-AS1`
PTPRZ1	c(S = 568675.326233798)	NULL	0.000477431	0.267375	c(rho = 0)	two.sided	Spearman's rank correlation rho	X[[i]] and BL_PC_genes_T$`SOX9-AS1`
TMEM200C	c(S = 568722)	NULL	0.000500187	0.267315	c(rho = 0)	two.sided	Spearman's rank correlation rho	X[[i]] and BL_PC_genes_T$`SOX9-AS1`
KLHL31	c(S = 568830)	NULL	0.000503679	0.267176	c(rho = 0)	two.sided	Spearman's rank correlation rho	X[[i]] and BL_PC_genes_T$`SOX9-AS1`
LBX2	c(S = 568878)	NULL	0.000505239	0.267114	c(rho = 0)	two.sided	Spearman's rank correlation rho	X[[i]] and BL_PC_genes_T$`SOX9-AS1`
VWA5B2	c(S = 568894)	NULL	0.000505759	0.267093	c(rho = 0)	two.sided	Spearman's rank correlation rho	X[[i]] and BL_PC_genes_T$`SOX9-AS1`
PRR16	c(S = 568904)	NULL	0.000506085	0.26708	c(rho = 0)	two.sided	Spearman's rank correlation rho	X[[i]] and BL_PC_genes_T$`SOX9-AS1`
PRSS16	c(S = 568948)	NULL	0.000507521	0.267024	c(rho = 0)	two.sided	Spearman's rank correlation rho	X[[i]] and BL_PC_genes_T$`SOX9-AS1`
CAPN12	c(S = 569024)	NULL	0.000510009	0.266926	c(rho = 0)	two.sided	Spearman's rank correlation rho	X[[i]] and BL_PC_genes_T$`SOX9-AS1`
ERICH6	c(S = 569088.645253837)	NULL	0.000490505	0.266842	c(rho = 0)	two.sided	Spearman's rank correlation rho	X[[i]] and BL_PC_genes_T$`SOX9-AS1`
TARS3	c(S = 569112)	NULL	0.000512905	0.266812	c(rho = 0)	two.sided	Spearman's rank correlation rho	X[[i]] and BL_PC_genes_T$`SOX9-AS1`
MEP1B	c(S = 569128.167145886)	NULL	0.000491772	0.266792	c(rho = 0)	two.sided	Spearman's rank correlation rho	X[[i]] and BL_PC_genes_T$`SOX9-AS1`
MPPED2	c(S = 569152)	NULL	0.000514226	0.266761	c(rho = 0)	two.sided	Spearman's rank correlation rho	X[[i]] and BL_PC_genes_T$`SOX9-AS1`
KCNIP1	c(S = 569294)	NULL	0.000518942	0.266578	c(rho = 0)	two.sided	Spearman's rank correlation rho	X[[i]] and BL_PC_genes_T$`SOX9-AS1`
TAGLN3	c(S = 569349.490152604)	NULL	0.000498925	0.266506	c(rho = 0)	two.sided	Spearman's rank correlation rho	X[[i]] and BL_PC_genes_T$`SOX9-AS1`
RBM39	c(S = 569370)	NULL	0.000521482	0.26648	c(rho = 0)	two.sided	Spearman's rank correlation rho	X[[i]] and BL_PC_genes_T$`SOX9-AS1`
FBXL3	c(S = 569420)	NULL	0.00052316	0.266416	c(rho = 0)	two.sided	Spearman's rank correlation rho	X[[i]] and BL_PC_genes_T$`SOX9-AS1`
VGLL1	c(S = 569467.866823024)	NULL	0.00050279	0.266354	c(rho = 0)	two.sided	Spearman's rank correlation rho	X[[i]] and BL_PC_genes_T$`SOX9-AS1`
MFSD11	c(S = 569474)	NULL	0.000524977	0.266346	c(rho = 0)	two.sided	Spearman's rank correlation rho	X[[i]] and BL_PC_genes_T$`SOX9-AS1`
TIGD7	c(S = 569490)	NULL	0.000525517	0.266325	c(rho = 0)	two.sided	Spearman's rank correlation rho	X[[i]] and BL_PC_genes_T$`SOX9-AS1`
BVES	c(S = 569526)	NULL	0.000526733	0.266279	c(rho = 0)	two.sided	Spearman's rank correlation rho	X[[i]] and BL_PC_genes_T$`SOX9-AS1`
TSPYL4	c(S = 569540)	NULL	0.000527207	0.266261	c(rho = 0)	two.sided	Spearman's rank correlation rho	X[[i]] and BL_PC_genes_T$`SOX9-AS1`
CEACAM1	c(S = 569686)	NULL	0.000532169	0.266073	c(rho = 0)	two.sided	Spearman's rank correlation rho	X[[i]] and BL_PC_genes_T$`SOX9-AS1`
TMEM109	c(S = 569808)	NULL	0.000536349	0.265916	c(rho = 0)	two.sided	Spearman's rank correlation rho	X[[i]] and BL_PC_genes_T$`SOX9-AS1`
MAFG	c(S = 569930)	NULL	0.000540559	0.265759	c(rho = 0)	two.sided	Spearman's rank correlation rho	X[[i]] and BL_PC_genes_T$`SOX9-AS1`
EIF4A3	c(S = 569936)	NULL	0.000540767	0.265751	c(rho = 0)	two.sided	Spearman's rank correlation rho	X[[i]] and BL_PC_genes_T$`SOX9-AS1`
FAM168B	c(S = 569966)	NULL	0.000541807	0.265712	c(rho = 0)	two.sided	Spearman's rank correlation rho	X[[i]] and BL_PC_genes_T$`SOX9-AS1`
MOK	c(S = 570020)	NULL	0.000543684	0.265643	c(rho = 0)	two.sided	Spearman's rank correlation rho	X[[i]] and BL_PC_genes_T$`SOX9-AS1`
FRMD3	c(S = 570106)	NULL	0.000546686	0.265532	c(rho = 0)	two.sided	Spearman's rank correlation rho	X[[i]] and BL_PC_genes_T$`SOX9-AS1`
MYO16	c(S = 570215.67304339)	NULL	0.000527853	0.26539	c(rho = 0)	two.sided	Spearman's rank correlation rho	X[[i]] and BL_PC_genes_T$`SOX9-AS1`
SLC17A5	c(S = 570292)	NULL	0.000553232	0.265292	c(rho = 0)	two.sided	Spearman's rank correlation rho	X[[i]] and BL_PC_genes_T$`SOX9-AS1`
YIPF2	c(S = 570326)	NULL	0.000554436	0.265248	c(rho = 0)	two.sided	Spearman's rank correlation rho	X[[i]] and BL_PC_genes_T$`SOX9-AS1`
SLC26A8	c(S = 570381.469645574)	NULL	0.000533563	0.265177	c(rho = 0)	two.sided	Spearman's rank correlation rho	X[[i]] and BL_PC_genes_T$`SOX9-AS1`
HIP1R	c(S = 570454)	NULL	0.000558992	0.265083	c(rho = 0)	two.sided	Spearman's rank correlation rho	X[[i]] and BL_PC_genes_T$`SOX9-AS1`
MTR	c(S = 570564)	NULL	0.000562934	0.264942	c(rho = 0)	two.sided	Spearman's rank correlation rho	X[[i]] and BL_PC_genes_T$`SOX9-AS1`
TAFA2	c(S = 570650)	NULL	0.000566034	0.264831	c(rho = 0)	two.sided	Spearman's rank correlation rho	X[[i]] and BL_PC_genes_T$`SOX9-AS1`
NINL	c(S = 570710)	NULL	0.000568207	0.264754	c(rho = 0)	two.sided	Spearman's rank correlation rho	X[[i]] and BL_PC_genes_T$`SOX9-AS1`
MEF2A	c(S = 570856)	NULL	0.000573525	0.264566	c(rho = 0)	two.sided	Spearman's rank correlation rho	X[[i]] and BL_PC_genes_T$`SOX9-AS1`
GHRHR	c(S = 570944.199984446)	NULL	0.000553374	0.264452	c(rho = 0)	two.sided	Spearman's rank correlation rho	X[[i]] and BL_PC_genes_T$`SOX9-AS1`
KLC4	c(S = 570956)	NULL	0.000577194	0.264437	c(rho = 0)	two.sided	Spearman's rank correlation rho	X[[i]] and BL_PC_genes_T$`SOX9-AS1`
SAYSD1	c(S = 571070)	NULL	0.000581403	0.26429	c(rho = 0)	two.sided	Spearman's rank correlation rho	X[[i]] and BL_PC_genes_T$`SOX9-AS1`
TRAM1L1	c(S = 571116)	NULL	0.000583109	0.264231	c(rho = 0)	two.sided	Spearman's rank correlation rho	X[[i]] and BL_PC_genes_T$`SOX9-AS1`
NCKAP5	c(S = 571256)	NULL	0.000588332	0.26405	c(rho = 0)	two.sided	Spearman's rank correlation rho	X[[i]] and BL_PC_genes_T$`SOX9-AS1`
LMCD1	c(S = 571320)	NULL	0.000590733	0.263968	c(rho = 0)	two.sided	Spearman's rank correlation rho	X[[i]] and BL_PC_genes_T$`SOX9-AS1`
RIMKLA	c(S = 571438)	NULL	0.000595185	0.263816	c(rho = 0)	two.sided	Spearman's rank correlation rho	X[[i]] and BL_PC_genes_T$`SOX9-AS1`
GNPTAB	c(S = 571442)	NULL	0.000595336	0.263811	c(rho = 0)	two.sided	Spearman's rank correlation rho	X[[i]] and BL_PC_genes_T$`SOX9-AS1`
BANF2	c(S = 571491.217050907)	NULL	0.00057328	0.263747	c(rho = 0)	two.sided	Spearman's rank correlation rho	X[[i]] and BL_PC_genes_T$`SOX9-AS1`
TMEM104	c(S = 571520)	NULL	0.000598297	0.26371	c(rho = 0)	two.sided	Spearman's rank correlation rho	X[[i]] and BL_PC_genes_T$`SOX9-AS1`
GLB1L	c(S = 571720)	NULL	0.00060595	0.263452	c(rho = 0)	two.sided	Spearman's rank correlation rho	X[[i]] and BL_PC_genes_T$`SOX9-AS1`
NNT	c(S = 571802)	NULL	0.000609114	0.263347	c(rho = 0)	two.sided	Spearman's rank correlation rho	X[[i]] and BL_PC_genes_T$`SOX9-AS1`
PLSCR2	c(S = 571977.684393433)	NULL	0.000591536	0.26312	c(rho = 0)	two.sided	Spearman's rank correlation rho	X[[i]] and BL_PC_genes_T$`SOX9-AS1`
CTNNA3	c(S = 572034.380752811)	NULL	0.000593698	0.263047	c(rho = 0)	two.sided	Spearman's rank correlation rho	X[[i]] and BL_PC_genes_T$`SOX9-AS1`
CHRND	c(S = 572054.438002094)	NULL	0.000594465	0.263022	c(rho = 0)	two.sided	Spearman's rank correlation rho	X[[i]] and BL_PC_genes_T$`SOX9-AS1`
THBS1	c(S = 572068)	NULL	0.000619482	0.263004	c(rho = 0)	two.sided	Spearman's rank correlation rho	X[[i]] and BL_PC_genes_T$`SOX9-AS1`
TOB2	c(S = 572068)	NULL	0.000619482	0.263004	c(rho = 0)	two.sided	Spearman's rank correlation rho	X[[i]] and BL_PC_genes_T$`SOX9-AS1`
KANK1	c(S = 572072)	NULL	0.000619639	0.262999	c(rho = 0)	two.sided	Spearman's rank correlation rho	X[[i]] and BL_PC_genes_T$`SOX9-AS1`
PPT2-EGFL8	c(S = 572098)	NULL	0.000620662	0.262965	c(rho = 0)	two.sided	Spearman's rank correlation rho	X[[i]] and BL_PC_genes_T$`SOX9-AS1`
KCNH6	c(S = 572102.292985062)	NULL	0.000596298	0.26296	c(rho = 0)	two.sided	Spearman's rank correlation rho	X[[i]] and BL_PC_genes_T$`SOX9-AS1`
PPP5D1	c(S = 572136)	NULL	0.000622159	0.262917	c(rho = 0)	two.sided	Spearman's rank correlation rho	X[[i]] and BL_PC_genes_T$`SOX9-AS1`
ZNF397	c(S = 572158)	NULL	0.000623027	0.262888	c(rho = 0)	two.sided	Spearman's rank correlation rho	X[[i]] and BL_PC_genes_T$`SOX9-AS1`
ANKS1A	c(S = 572288)	NULL	0.00062818	0.262721	c(rho = 0)	two.sided	Spearman's rank correlation rho	X[[i]] and BL_PC_genes_T$`SOX9-AS1`
LRATD2	c(S = 572370)	NULL	0.000631451	0.262615	c(rho = 0)	two.sided	Spearman's rank correlation rho	X[[i]] and BL_PC_genes_T$`SOX9-AS1`
REG1A	c(S = 572372.819574768)	NULL	0.000606757	0.262611	c(rho = 0)	two.sided	Spearman's rank correlation rho	X[[i]] and BL_PC_genes_T$`SOX9-AS1`
MYLPF	c(S = 572382)	NULL	0.000631931	0.2626	c(rho = 0)	two.sided	Spearman's rank correlation rho	X[[i]] and BL_PC_genes_T$`SOX9-AS1`
OXLD1	c(S = 572408)	NULL	0.000632972	0.262566	c(rho = 0)	two.sided	Spearman's rank correlation rho	X[[i]] and BL_PC_genes_T$`SOX9-AS1`
XK	c(S = 572476)	NULL	0.000635703	0.262478	c(rho = 0)	two.sided	Spearman's rank correlation rho	X[[i]] and BL_PC_genes_T$`SOX9-AS1`
PIGT	c(S = 572522)	NULL	0.000637556	0.262419	c(rho = 0)	two.sided	Spearman's rank correlation rho	X[[i]] and BL_PC_genes_T$`SOX9-AS1`
FANCL	c(S = 572602)	NULL	0.000640791	0.262316	c(rho = 0)	two.sided	Spearman's rank correlation rho	X[[i]] and BL_PC_genes_T$`SOX9-AS1`
YIPF3	c(S = 572648)	NULL	0.000642658	0.262257	c(rho = 0)	two.sided	Spearman's rank correlation rho	X[[i]] and BL_PC_genes_T$`SOX9-AS1`
LDLRAD3	c(S = 572672)	NULL	0.000643634	0.262226	c(rho = 0)	two.sided	Spearman's rank correlation rho	X[[i]] and BL_PC_genes_T$`SOX9-AS1`
ERF	c(S = 572750)	NULL	0.000646815	0.262125	c(rho = 0)	two.sided	Spearman's rank correlation rho	X[[i]] and BL_PC_genes_T$`SOX9-AS1`
LEKR1	c(S = 572794)	NULL	0.000648616	0.262069	c(rho = 0)	two.sided	Spearman's rank correlation rho	X[[i]] and BL_PC_genes_T$`SOX9-AS1`
ZNF235	c(S = 572952)	NULL	0.000655122	0.261865	c(rho = 0)	two.sided	Spearman's rank correlation rho	X[[i]] and BL_PC_genes_T$`SOX9-AS1`
ZNF568	c(S = 573016)	NULL	0.000657775	0.261783	c(rho = 0)	two.sided	Spearman's rank correlation rho	X[[i]] and BL_PC_genes_T$`SOX9-AS1`
RGS9	c(S = 573086)	NULL	0.000660687	0.261693	c(rho = 0)	two.sided	Spearman's rank correlation rho	X[[i]] and BL_PC_genes_T$`SOX9-AS1`
ZDHHC23	c(S = 573210)	NULL	0.000665875	0.261533	c(rho = 0)	two.sided	Spearman's rank correlation rho	X[[i]] and BL_PC_genes_T$`SOX9-AS1`
ANKRD10	c(S = 573224)	NULL	0.000666463	0.261515	c(rho = 0)	two.sided	Spearman's rank correlation rho	X[[i]] and BL_PC_genes_T$`SOX9-AS1`
PCDHB10	c(S = 573312)	NULL	0.000670171	0.261401	c(rho = 0)	two.sided	Spearman's rank correlation rho	X[[i]] and BL_PC_genes_T$`SOX9-AS1`
MAP10	c(S = 573332)	NULL	0.000671017	0.261376	c(rho = 0)	two.sided	Spearman's rank correlation rho	X[[i]] and BL_PC_genes_T$`SOX9-AS1`
KCTD2	c(S = 573508)	NULL	0.000678498	0.261149	c(rho = 0)	two.sided	Spearman's rank correlation rho	X[[i]] and BL_PC_genes_T$`SOX9-AS1`
NPLOC4	c(S = 573598)	NULL	0.000682354	0.261033	c(rho = 0)	two.sided	Spearman's rank correlation rho	X[[i]] and BL_PC_genes_T$`SOX9-AS1`
DDX5	c(S = 573600)	NULL	0.00068244	0.26103	c(rho = 0)	two.sided	Spearman's rank correlation rho	X[[i]] and BL_PC_genes_T$`SOX9-AS1`
SPPL3	c(S = 573606)	NULL	0.000682697	0.261023	c(rho = 0)	two.sided	Spearman's rank correlation rho	X[[i]] and BL_PC_genes_T$`SOX9-AS1`
VWA7	c(S = 573686)	NULL	0.000686143	0.26092	c(rho = 0)	two.sided	Spearman's rank correlation rho	X[[i]] and BL_PC_genes_T$`SOX9-AS1`
FNDC1	c(S = 573780)	NULL	0.000690212	0.260799	c(rho = 0)	two.sided	Spearman's rank correlation rho	X[[i]] and BL_PC_genes_T$`SOX9-AS1`
RNPC3	c(S = 573934)	NULL	0.000696927	0.2606	c(rho = 0)	two.sided	Spearman's rank correlation rho	X[[i]] and BL_PC_genes_T$`SOX9-AS1`
ARMCX2	c(S = 574320)	NULL	0.000714023	0.260103	c(rho = 0)	two.sided	Spearman's rank correlation rho	X[[i]] and BL_PC_genes_T$`SOX9-AS1`
PXDN	c(S = 574368)	NULL	0.000716176	0.260041	c(rho = 0)	two.sided	Spearman's rank correlation rho	X[[i]] and BL_PC_genes_T$`SOX9-AS1`
ZNF699	c(S = 574398)	NULL	0.000717524	0.260002	c(rho = 0)	two.sided	Spearman's rank correlation rho	X[[i]] and BL_PC_genes_T$`SOX9-AS1`
ATP6V1E2	c(S = 574512)	NULL	0.00072267	0.259856	c(rho = 0)	two.sided	Spearman's rank correlation rho	X[[i]] and BL_PC_genes_T$`SOX9-AS1`
POLG	c(S = 574520)	NULL	0.000723032	0.259845	c(rho = 0)	two.sided	Spearman's rank correlation rho	X[[i]] and BL_PC_genes_T$`SOX9-AS1`
C12orf65	c(S = 574530)	NULL	0.000723486	0.259832	c(rho = 0)	two.sided	Spearman's rank correlation rho	X[[i]] and BL_PC_genes_T$`SOX9-AS1`
TMEM94	c(S = 574572)	NULL	0.000725392	0.259778	c(rho = 0)	two.sided	Spearman's rank correlation rho	X[[i]] and BL_PC_genes_T$`SOX9-AS1`
RAB4A	c(S = 574624)	NULL	0.000727759	0.259711	c(rho = 0)	two.sided	Spearman's rank correlation rho	X[[i]] and BL_PC_genes_T$`SOX9-AS1`
CRIPT	c(S = 574630)	NULL	0.000728032	0.259703	c(rho = 0)	two.sided	Spearman's rank correlation rho	X[[i]] and BL_PC_genes_T$`SOX9-AS1`
SLC30A5	c(S = 574642)	NULL	0.000728579	0.259688	c(rho = 0)	two.sided	Spearman's rank correlation rho	X[[i]] and BL_PC_genes_T$`SOX9-AS1`
BTC	c(S = 574736)	NULL	0.00073288	0.259567	c(rho = 0)	two.sided	Spearman's rank correlation rho	X[[i]] and BL_PC_genes_T$`SOX9-AS1`
NEU1	c(S = 574766)	NULL	0.000734258	0.259528	c(rho = 0)	two.sided	Spearman's rank correlation rho	X[[i]] and BL_PC_genes_T$`SOX9-AS1`
GNB3	c(S = 574992)	NULL	0.000744712	0.259237	c(rho = 0)	two.sided	Spearman's rank correlation rho	X[[i]] and BL_PC_genes_T$`SOX9-AS1`
TMPRSS2	c(S = 575022)	NULL	0.00074611	0.259198	c(rho = 0)	two.sided	Spearman's rank correlation rho	X[[i]] and BL_PC_genes_T$`SOX9-AS1`
PCDHGB3	c(S = 575056)	NULL	0.000747697	0.259155	c(rho = 0)	two.sided	Spearman's rank correlation rho	X[[i]] and BL_PC_genes_T$`SOX9-AS1`
SENP2	c(S = 575088)	NULL	0.000749194	0.259113	c(rho = 0)	two.sided	Spearman's rank correlation rho	X[[i]] and BL_PC_genes_T$`SOX9-AS1`
SRF	c(S = 575100)	NULL	0.000749756	0.259098	c(rho = 0)	two.sided	Spearman's rank correlation rho	X[[i]] and BL_PC_genes_T$`SOX9-AS1`
DDX17	c(S = 575106)	NULL	0.000750037	0.25909	c(rho = 0)	two.sided	Spearman's rank correlation rho	X[[i]] and BL_PC_genes_T$`SOX9-AS1`
ABCA3	c(S = 575180)	NULL	0.000753513	0.258995	c(rho = 0)	two.sided	Spearman's rank correlation rho	X[[i]] and BL_PC_genes_T$`SOX9-AS1`
ZNF648	c(S = 575205.123278521)	NULL	0.000726889	0.258963	c(rho = 0)	two.sided	Spearman's rank correlation rho	X[[i]] and BL_PC_genes_T$`SOX9-AS1`
ETV3	c(S = 575210)	NULL	0.000754926	0.258956	c(rho = 0)	two.sided	Spearman's rank correlation rho	X[[i]] and BL_PC_genes_T$`SOX9-AS1`
MIEF1	c(S = 575294)	NULL	0.000758896	0.258848	c(rho = 0)	two.sided	Spearman's rank correlation rho	X[[i]] and BL_PC_genes_T$`SOX9-AS1`
TM2D3	c(S = 575312)	NULL	0.000759749	0.258825	c(rho = 0)	two.sided	Spearman's rank correlation rho	X[[i]] and BL_PC_genes_T$`SOX9-AS1`
C9orf24	c(S = 575372)	NULL	0.000762599	0.258748	c(rho = 0)	two.sided	Spearman's rank correlation rho	X[[i]] and BL_PC_genes_T$`SOX9-AS1`
ZNF471	c(S = 575404)	NULL	0.000764124	0.258706	c(rho = 0)	two.sided	Spearman's rank correlation rho	X[[i]] and BL_PC_genes_T$`SOX9-AS1`
CAMKK2	c(S = 575528)	NULL	0.000770057	0.258547	c(rho = 0)	two.sided	Spearman's rank correlation rho	X[[i]] and BL_PC_genes_T$`SOX9-AS1`
B3GALT2	c(S = 575549.707402715)	NULL	0.000742911	0.258519	c(rho = 0)	two.sided	Spearman's rank correlation rho	X[[i]] and BL_PC_genes_T$`SOX9-AS1`
GATA6	c(S = 575560)	NULL	0.000771595	0.258505	c(rho = 0)	two.sided	Spearman's rank correlation rho	X[[i]] and BL_PC_genes_T$`SOX9-AS1`
LDHAL6B	c(S = 575612.904550665)	NULL	0.000745884	0.258437	c(rho = 0)	two.sided	Spearman's rank correlation rho	X[[i]] and BL_PC_genes_T$`SOX9-AS1`
CHKB-CPT1B	c(S = 575734)	NULL	0.000780007	0.258281	c(rho = 0)	two.sided	Spearman's rank correlation rho	X[[i]] and BL_PC_genes_T$`SOX9-AS1`
ADRA2B	c(S = 575834)	NULL	0.00078488	0.258152	c(rho = 0)	two.sided	Spearman's rank correlation rho	X[[i]] and BL_PC_genes_T$`SOX9-AS1`
DRC7	c(S = 576191.094497275)	NULL	0.000773602	0.257692	c(rho = 0)	two.sided	Spearman's rank correlation rho	X[[i]] and BL_PC_genes_T$`SOX9-AS1`
CHRNG	c(S = 576219.101064768)	NULL	0.000774968	0.257656	c(rho = 0)	two.sided	Spearman's rank correlation rho	X[[i]] and BL_PC_genes_T$`SOX9-AS1`
DET1	c(S = 576222)	NULL	0.000804054	0.257653	c(rho = 0)	two.sided	Spearman's rank correlation rho	X[[i]] and BL_PC_genes_T$`SOX9-AS1`
ASXL1	c(S = 576246)	NULL	0.000805254	0.257622	c(rho = 0)	two.sided	Spearman's rank correlation rho	X[[i]] and BL_PC_genes_T$`SOX9-AS1`
MFSD6L	c(S = 576361.871263802)	NULL	0.000781968	0.257472	c(rho = 0)	two.sided	Spearman's rank correlation rho	X[[i]] and BL_PC_genes_T$`SOX9-AS1`
HFM1	c(S = 576382.552662818)	NULL	0.000782987	0.257446	c(rho = 0)	two.sided	Spearman's rank correlation rho	X[[i]] and BL_PC_genes_T$`SOX9-AS1`
TAL2	c(S = 576479.792075555)	NULL	0.000787793	0.25732	c(rho = 0)	two.sided	Spearman's rank correlation rho	X[[i]] and BL_PC_genes_T$`SOX9-AS1`
PYCR1	c(S = 576588)	NULL	0.000822535	0.257181	c(rho = 0)	two.sided	Spearman's rank correlation rho	X[[i]] and BL_PC_genes_T$`SOX9-AS1`
DHX40	c(S = 576608)	NULL	0.000823556	0.257155	c(rho = 0)	two.sided	Spearman's rank correlation rho	X[[i]] and BL_PC_genes_T$`SOX9-AS1`
SCGB3A2	c(S = 576629.713998036)	NULL	0.000795257	0.257127	c(rho = 0)	two.sided	Spearman's rank correlation rho	X[[i]] and BL_PC_genes_T$`SOX9-AS1`
PGBD4	c(S = 576646)	NULL	0.0008255	0.257106	c(rho = 0)	two.sided	Spearman's rank correlation rho	X[[i]] and BL_PC_genes_T$`SOX9-AS1`
MARVELD2	c(S = 576718)	NULL	0.000829193	0.257014	c(rho = 0)	two.sided	Spearman's rank correlation rho	X[[i]] and BL_PC_genes_T$`SOX9-AS1`
MED13	c(S = 576764)	NULL	0.000831561	0.256954	c(rho = 0)	two.sided	Spearman's rank correlation rho	X[[i]] and BL_PC_genes_T$`SOX9-AS1`
COG3	c(S = 576810)	NULL	0.000833935	0.256895	c(rho = 0)	two.sided	Spearman's rank correlation rho	X[[i]] and BL_PC_genes_T$`SOX9-AS1`
SLC38A10	c(S = 576820)	NULL	0.000834452	0.256882	c(rho = 0)	two.sided	Spearman's rank correlation rho	X[[i]] and BL_PC_genes_T$`SOX9-AS1`
DPYSL2	c(S = 576972)	NULL	0.000842345	0.256686	c(rho = 0)	two.sided	Spearman's rank correlation rho	X[[i]] and BL_PC_genes_T$`SOX9-AS1`
CHST6	c(S = 577034)	NULL	0.000845585	0.256606	c(rho = 0)	two.sided	Spearman's rank correlation rho	X[[i]] and BL_PC_genes_T$`SOX9-AS1`
SCARF2	c(S = 577036)	NULL	0.00084569	0.256604	c(rho = 0)	two.sided	Spearman's rank correlation rho	X[[i]] and BL_PC_genes_T$`SOX9-AS1`
ANKS6	c(S = 577080)	NULL	0.000847996	0.256547	c(rho = 0)	two.sided	Spearman's rank correlation rho	X[[i]] and BL_PC_genes_T$`SOX9-AS1`
BARHL2	c(S = 577169.721036762)	NULL	0.000822683	0.256432	c(rho = 0)	two.sided	Spearman's rank correlation rho	X[[i]] and BL_PC_genes_T$`SOX9-AS1`
KCNIP4	c(S = 577286)	NULL	0.00085887	0.256282	c(rho = 0)	two.sided	Spearman's rank correlation rho	X[[i]] and BL_PC_genes_T$`SOX9-AS1`
CPT1B	c(S = 577290)	NULL	0.000859082	0.256277	c(rho = 0)	two.sided	Spearman's rank correlation rho	X[[i]] and BL_PC_genes_T$`SOX9-AS1`
LRRC37A3	c(S = 577332)	NULL	0.000861316	0.256222	c(rho = 0)	two.sided	Spearman's rank correlation rho	X[[i]] and BL_PC_genes_T$`SOX9-AS1`
MNT	c(S = 577442)	NULL	0.00086719	0.256081	c(rho = 0)	two.sided	Spearman's rank correlation rho	X[[i]] and BL_PC_genes_T$`SOX9-AS1`
SGSM2	c(S = 577448)	NULL	0.000867511	0.256073	c(rho = 0)	two.sided	Spearman's rank correlation rho	X[[i]] and BL_PC_genes_T$`SOX9-AS1`
UXS1	c(S = 577470)	NULL	0.000868691	0.256045	c(rho = 0)	two.sided	Spearman's rank correlation rho	X[[i]] and BL_PC_genes_T$`SOX9-AS1`
RTKN	c(S = 577472)	NULL	0.000868798	0.256042	c(rho = 0)	two.sided	Spearman's rank correlation rho	X[[i]] and BL_PC_genes_T$`SOX9-AS1`
TOR1AIP1	c(S = 577494)	NULL	0.00086998	0.256014	c(rho = 0)	two.sided	Spearman's rank correlation rho	X[[i]] and BL_PC_genes_T$`SOX9-AS1`
GALNT1	c(S = 577498)	NULL	0.000870195	0.256009	c(rho = 0)	two.sided	Spearman's rank correlation rho	X[[i]] and BL_PC_genes_T$`SOX9-AS1`
PCF11	c(S = 577560)	NULL	0.000873533	0.255929	c(rho = 0)	two.sided	Spearman's rank correlation rho	X[[i]] and BL_PC_genes_T$`SOX9-AS1`
ZNF641	c(S = 577630)	NULL	0.000877315	0.255839	c(rho = 0)	two.sided	Spearman's rank correlation rho	X[[i]] and BL_PC_genes_T$`SOX9-AS1`
WDPCP	c(S = 577634)	NULL	0.000877532	0.255833	c(rho = 0)	two.sided	Spearman's rank correlation rho	X[[i]] and BL_PC_genes_T$`SOX9-AS1`
CCNL1	c(S = 577706)	NULL	0.000881439	0.255741	c(rho = 0)	two.sided	Spearman's rank correlation rho	X[[i]] and BL_PC_genes_T$`SOX9-AS1`
KALRN	c(S = 577776)	NULL	0.000885254	0.25565	c(rho = 0)	two.sided	Spearman's rank correlation rho	X[[i]] and BL_PC_genes_T$`SOX9-AS1`
BMPER	c(S = 577813.488794957)	NULL	0.000856514	0.255602	c(rho = 0)	two.sided	Spearman's rank correlation rho	X[[i]] and BL_PC_genes_T$`SOX9-AS1`
LRP5	c(S = 577826)	NULL	0.000887987	0.255586	c(rho = 0)	two.sided	Spearman's rank correlation rho	X[[i]] and BL_PC_genes_T$`SOX9-AS1`
PNMA8B	c(S = 577882)	NULL	0.000891058	0.255514	c(rho = 0)	two.sided	Spearman's rank correlation rho	X[[i]] and BL_PC_genes_T$`SOX9-AS1`
SAMD4B	c(S = 577986)	NULL	0.000896788	0.25538	c(rho = 0)	two.sided	Spearman's rank correlation rho	X[[i]] and BL_PC_genes_T$`SOX9-AS1`
SRSF10	c(S = 578080)	NULL	0.000901995	0.255259	c(rho = 0)	two.sided	Spearman's rank correlation rho	X[[i]] and BL_PC_genes_T$`SOX9-AS1`
RTN4RL2	c(S = 578094)	NULL	0.000902773	0.255241	c(rho = 0)	two.sided	Spearman's rank correlation rho	X[[i]] and BL_PC_genes_T$`SOX9-AS1`
ZNF248	c(S = 578220)	NULL	0.000909802	0.255078	c(rho = 0)	two.sided	Spearman's rank correlation rho	X[[i]] and BL_PC_genes_T$`SOX9-AS1`
COG8	c(S = 578416)	NULL	0.000920837	0.254826	c(rho = 0)	two.sided	Spearman's rank correlation rho	X[[i]] and BL_PC_genes_T$`SOX9-AS1`
DSC3	c(S = 578424)	NULL	0.00092129	0.254816	c(rho = 0)	two.sided	Spearman's rank correlation rho	X[[i]] and BL_PC_genes_T$`SOX9-AS1`
TNNI1	c(S = 578488)	NULL	0.000924922	0.254733	c(rho = 0)	two.sided	Spearman's rank correlation rho	X[[i]] and BL_PC_genes_T$`SOX9-AS1`
PEX2	c(S = 578652)	NULL	0.000934288	0.254522	c(rho = 0)	two.sided	Spearman's rank correlation rho	X[[i]] and BL_PC_genes_T$`SOX9-AS1`
DAP	c(S = 578746)	NULL	0.000939695	0.254401	c(rho = 0)	two.sided	Spearman's rank correlation rho	X[[i]] and BL_PC_genes_T$`SOX9-AS1`
ZNF221	c(S = 578764)	NULL	0.000940734	0.254378	c(rho = 0)	two.sided	Spearman's rank correlation rho	X[[i]] and BL_PC_genes_T$`SOX9-AS1`
SMURF2	c(S = 578788)	NULL	0.000942121	0.254347	c(rho = 0)	two.sided	Spearman's rank correlation rho	X[[i]] and BL_PC_genes_T$`SOX9-AS1`
KIF26B	c(S = 578824)	NULL	0.000944204	0.2543	c(rho = 0)	two.sided	Spearman's rank correlation rho	X[[i]] and BL_PC_genes_T$`SOX9-AS1`
IMPG1	c(S = 578842)	NULL	0.000945247	0.254277	c(rho = 0)	two.sided	Spearman's rank correlation rho	X[[i]] and BL_PC_genes_T$`SOX9-AS1`
GPAT3	c(S = 578844)	NULL	0.000945363	0.254275	c(rho = 0)	two.sided	Spearman's rank correlation rho	X[[i]] and BL_PC_genes_T$`SOX9-AS1`
TRIM75P	c(S = 578915.049588204)	NULL	0.000917382	0.254183	c(rho = 0)	two.sided	Spearman's rank correlation rho	X[[i]] and BL_PC_genes_T$`SOX9-AS1`
PTPN11	c(S = 578954)	NULL	0.000951763	0.254133	c(rho = 0)	two.sided	Spearman's rank correlation rho	X[[i]] and BL_PC_genes_T$`SOX9-AS1`
ZNF460	c(S = 578964)	NULL	0.000952347	0.25412	c(rho = 0)	two.sided	Spearman's rank correlation rho	X[[i]] and BL_PC_genes_T$`SOX9-AS1`
ARHGEF17	c(S = 578994)	NULL	0.0009541	0.254081	c(rho = 0)	two.sided	Spearman's rank correlation rho	X[[i]] and BL_PC_genes_T$`SOX9-AS1`
SCUBE3	c(S = 579078)	NULL	0.000959025	0.253973	c(rho = 0)	two.sided	Spearman's rank correlation rho	X[[i]] and BL_PC_genes_T$`SOX9-AS1`
AGBL3	c(S = 579084)	NULL	0.000959378	0.253965	c(rho = 0)	two.sided	Spearman's rank correlation rho	X[[i]] and BL_PC_genes_T$`SOX9-AS1`
OGFRL1	c(S = 579096)	NULL	0.000960083	0.25395	c(rho = 0)	two.sided	Spearman's rank correlation rho	X[[i]] and BL_PC_genes_T$`SOX9-AS1`
POU4F1	c(S = 579107.683966797)	NULL	0.000928425	0.253935	c(rho = 0)	two.sided	Spearman's rank correlation rho	X[[i]] and BL_PC_genes_T$`SOX9-AS1`
PAXBP1	c(S = 579306)	NULL	0.000972511	0.253679	c(rho = 0)	two.sided	Spearman's rank correlation rho	X[[i]] and BL_PC_genes_T$`SOX9-AS1`
SOX5	c(S = 579336)	NULL	0.000974298	0.253641	c(rho = 0)	two.sided	Spearman's rank correlation rho	X[[i]] and BL_PC_genes_T$`SOX9-AS1`
CDK6	c(S = 579510)	NULL	0.000984725	0.253417	c(rho = 0)	two.sided	Spearman's rank correlation rho	X[[i]] and BL_PC_genes_T$`SOX9-AS1`
MTMR10	c(S = 579574)	NULL	0.000988585	0.253334	c(rho = 0)	two.sided	Spearman's rank correlation rho	X[[i]] and BL_PC_genes_T$`SOX9-AS1`
DPY19L4	c(S = 579620)	NULL	0.000991369	0.253275	c(rho = 0)	two.sided	Spearman's rank correlation rho	X[[i]] and BL_PC_genes_T$`SOX9-AS1`
RPRD1A	c(S = 579688)	NULL	0.000995497	0.253187	c(rho = 0)	two.sided	Spearman's rank correlation rho	X[[i]] and BL_PC_genes_T$`SOX9-AS1`
SOSTDC1	c(S = 579702)	NULL	0.000996349	0.253169	c(rho = 0)	two.sided	Spearman's rank correlation rho	X[[i]] and BL_PC_genes_T$`SOX9-AS1`
KBTBD7	c(S = 579742)	NULL	0.000998786	0.253118	c(rho = 0)	two.sided	Spearman's rank correlation rho	X[[i]] and BL_PC_genes_T$`SOX9-AS1`
HES6	c(S = 579794)	NULL	0.00100196	0.253051	c(rho = 0)	two.sided	Spearman's rank correlation rho	X[[i]] and BL_PC_genes_T$`SOX9-AS1`
PRKCI	c(S = 579818)	NULL	0.00100343	0.25302	c(rho = 0)	two.sided	Spearman's rank correlation rho	X[[i]] and BL_PC_genes_T$`SOX9-AS1`
PCMTD2	c(S = 579830)	NULL	0.00100417	0.253004	c(rho = 0)	two.sided	Spearman's rank correlation rho	X[[i]] and BL_PC_genes_T$`SOX9-AS1`
CLSTN1	c(S = 579842)	NULL	0.0010049	0.252989	c(rho = 0)	two.sided	Spearman's rank correlation rho	X[[i]] and BL_PC_genes_T$`SOX9-AS1`
OSBPL3	c(S = 579894)	NULL	0.0010081	0.252922	c(rho = 0)	two.sided	Spearman's rank correlation rho	X[[i]] and BL_PC_genes_T$`SOX9-AS1`
WTIP	c(S = 579932)	NULL	0.00101044	0.252873	c(rho = 0)	two.sided	Spearman's rank correlation rho	X[[i]] and BL_PC_genes_T$`SOX9-AS1`
FKBP1B	c(S = 579974)	NULL	0.00101303	0.252819	c(rho = 0)	two.sided	Spearman's rank correlation rho	X[[i]] and BL_PC_genes_T$`SOX9-AS1`
ST6GALNAC2	c(S = 580030)	NULL	0.0010165	0.252747	c(rho = 0)	two.sided	Spearman's rank correlation rho	X[[i]] and BL_PC_genes_T$`SOX9-AS1`
ARL6IP6	c(S = 580032)	NULL	0.00101662	0.252744	c(rho = 0)	two.sided	Spearman's rank correlation rho	X[[i]] and BL_PC_genes_T$`SOX9-AS1`
SEPTIN2	c(S = 580042)	NULL	0.00101724	0.252731	c(rho = 0)	two.sided	Spearman's rank correlation rho	X[[i]] and BL_PC_genes_T$`SOX9-AS1`
NUTM2D	c(S = 580052)	NULL	0.00101786	0.252718	c(rho = 0)	two.sided	Spearman's rank correlation rho	X[[i]] and BL_PC_genes_T$`SOX9-AS1`
GCN1	c(S = 580100)	NULL	0.00102085	0.252656	c(rho = 0)	two.sided	Spearman's rank correlation rho	X[[i]] and BL_PC_genes_T$`SOX9-AS1`
AFDN	c(S = 580178)	NULL	0.00102571	0.252556	c(rho = 0)	two.sided	Spearman's rank correlation rho	X[[i]] and BL_PC_genes_T$`SOX9-AS1`
DIS3	c(S = 580198)	NULL	0.00102696	0.25253	c(rho = 0)	two.sided	Spearman's rank correlation rho	X[[i]] and BL_PC_genes_T$`SOX9-AS1`
KIAA1614	c(S = 580264)	NULL	0.0010311	0.252445	c(rho = 0)	two.sided	Spearman's rank correlation rho	X[[i]] and BL_PC_genes_T$`SOX9-AS1`
C2CD4D	c(S = 580298)	NULL	0.00103324	0.252401	c(rho = 0)	two.sided	Spearman's rank correlation rho	X[[i]] and BL_PC_genes_T$`SOX9-AS1`
TEN1	c(S = 580300)	NULL	0.00103337	0.252399	c(rho = 0)	two.sided	Spearman's rank correlation rho	X[[i]] and BL_PC_genes_T$`SOX9-AS1`
RNF24	c(S = 580326)	NULL	0.001035	0.252365	c(rho = 0)	two.sided	Spearman's rank correlation rho	X[[i]] and BL_PC_genes_T$`SOX9-AS1`
GREB1L	c(S = 580344)	NULL	0.00103614	0.252342	c(rho = 0)	two.sided	Spearman's rank correlation rho	X[[i]] and BL_PC_genes_T$`SOX9-AS1`
OXR1	c(S = 580418)	NULL	0.00104082	0.252247	c(rho = 0)	two.sided	Spearman's rank correlation rho	X[[i]] and BL_PC_genes_T$`SOX9-AS1`
WDR45B	c(S = 580494)	NULL	0.00104564	0.252149	c(rho = 0)	two.sided	Spearman's rank correlation rho	X[[i]] and BL_PC_genes_T$`SOX9-AS1`
SPATA25	c(S = 580554)	NULL	0.00104947	0.252072	c(rho = 0)	two.sided	Spearman's rank correlation rho	X[[i]] and BL_PC_genes_T$`SOX9-AS1`
ARL1	c(S = 580612)	NULL	0.00105318	0.251997	c(rho = 0)	two.sided	Spearman's rank correlation rho	X[[i]] and BL_PC_genes_T$`SOX9-AS1`
TSSK4	c(S = 580682)	NULL	0.00105767	0.251907	c(rho = 0)	two.sided	Spearman's rank correlation rho	X[[i]] and BL_PC_genes_T$`SOX9-AS1`
TTLL2	c(S = 580690.36657629)	NULL	0.00102389	0.251896	c(rho = 0)	two.sided	Spearman's rank correlation rho	X[[i]] and BL_PC_genes_T$`SOX9-AS1`
BRSK1	c(S = 580702)	NULL	0.00105896	0.251881	c(rho = 0)	two.sided	Spearman's rank correlation rho	X[[i]] and BL_PC_genes_T$`SOX9-AS1`
HS3ST1	c(S = 580828)	NULL	0.00106709	0.251719	c(rho = 0)	two.sided	Spearman's rank correlation rho	X[[i]] and BL_PC_genes_T$`SOX9-AS1`
SRSF8	c(S = 580860)	NULL	0.00106917	0.251677	c(rho = 0)	two.sided	Spearman's rank correlation rho	X[[i]] and BL_PC_genes_T$`SOX9-AS1`
TRO	c(S = 580892)	NULL	0.00107125	0.251636	c(rho = 0)	two.sided	Spearman's rank correlation rho	X[[i]] and BL_PC_genes_T$`SOX9-AS1`
KIAA1324	c(S = 580944)	NULL	0.00107464	0.251569	c(rho = 0)	two.sided	Spearman's rank correlation rho	X[[i]] and BL_PC_genes_T$`SOX9-AS1`
ZNF502	c(S = 581018)	NULL	0.00107948	0.251474	c(rho = 0)	two.sided	Spearman's rank correlation rho	X[[i]] and BL_PC_genes_T$`SOX9-AS1`
ETNK1	c(S = 581072)	NULL	0.00108302	0.251404	c(rho = 0)	two.sided	Spearman's rank correlation rho	X[[i]] and BL_PC_genes_T$`SOX9-AS1`
KRBA2	c(S = 581091.743101886)	NULL	0.00104949	0.251379	c(rho = 0)	two.sided	Spearman's rank correlation rho	X[[i]] and BL_PC_genes_T$`SOX9-AS1`
PKDREJ	c(S = 581103.874318367)	NULL	0.00105027	0.251363	c(rho = 0)	two.sided	Spearman's rank correlation rho	X[[i]] and BL_PC_genes_T$`SOX9-AS1`
RUNX3	c(S = 581336)	NULL	0.0011005	0.251064	c(rho = 0)	two.sided	Spearman's rank correlation rho	X[[i]] and BL_PC_genes_T$`SOX9-AS1`
MARS2	c(S = 581352)	NULL	0.00110157	0.251044	c(rho = 0)	two.sided	Spearman's rank correlation rho	X[[i]] and BL_PC_genes_T$`SOX9-AS1`
H4-16	c(S = 581440)	NULL	0.00110746	0.25093	c(rho = 0)	two.sided	Spearman's rank correlation rho	X[[i]] and BL_PC_genes_T$`SOX9-AS1`
IQCG	c(S = 581466)	NULL	0.0011092	0.250897	c(rho = 0)	two.sided	Spearman's rank correlation rho	X[[i]] and BL_PC_genes_T$`SOX9-AS1`
ERVMER34-1	c(S = 581492)	NULL	0.00111095	0.250863	c(rho = 0)	two.sided	Spearman's rank correlation rho	X[[i]] and BL_PC_genes_T$`SOX9-AS1`
ZNF576	c(S = 581500)	NULL	0.00111149	0.250853	c(rho = 0)	two.sided	Spearman's rank correlation rho	X[[i]] and BL_PC_genes_T$`SOX9-AS1`
ARSG	c(S = 581532)	NULL	0.00111364	0.250812	c(rho = 0)	two.sided	Spearman's rank correlation rho	X[[i]] and BL_PC_genes_T$`SOX9-AS1`
MANSC1	c(S = 581582)	NULL	0.00111702	0.250747	c(rho = 0)	two.sided	Spearman's rank correlation rho	X[[i]] and BL_PC_genes_T$`SOX9-AS1`
PGS1	c(S = 581618)	NULL	0.00111945	0.250701	c(rho = 0)	two.sided	Spearman's rank correlation rho	X[[i]] and BL_PC_genes_T$`SOX9-AS1`
SLC39A10	c(S = 581634)	NULL	0.00112054	0.25068	c(rho = 0)	two.sided	Spearman's rank correlation rho	X[[i]] and BL_PC_genes_T$`SOX9-AS1`
HORMAD1	c(S = 581702.614593596)	NULL	0.00108958	0.250592	c(rho = 0)	two.sided	Spearman's rank correlation rho	X[[i]] and BL_PC_genes_T$`SOX9-AS1`
CYP27A1	c(S = 581716)	NULL	0.00112611	0.250575	c(rho = 0)	two.sided	Spearman's rank correlation rho	X[[i]] and BL_PC_genes_T$`SOX9-AS1`
RIC8B	c(S = 581796)	NULL	0.00113157	0.250472	c(rho = 0)	two.sided	Spearman's rank correlation rho	X[[i]] and BL_PC_genes_T$`SOX9-AS1`
[truncated: 3,865 more rows]

## Sheet: Top 10 
Supplementary Table 8. The top 10 most related genes to the expression of SOX9-AS1.
[truncated: 11 more rows]
