# Supplementary material for: LncRNA SOX9-AS1 triggers a transcriptional program involved in lipid metabolic reprogramming, cell migration and invasion in triple-negative breast cancer
Source: Sci Rep. 2024 Jan 17;14:1483. doi: 10.1038/s41598-024-51947-2 (PMC10794186; doi:10.1038/s41598-024-51947-2)
Supplement: Supplementary file 11 — Supplementary Table 9. [file 41598_2024_51947_MOESM11_ESM.xlsx]

## Sheet: MDA_MB_468_DGE_PC__all_genes
Supplementary Table 9. Differentially expressed genes in MDA-MB-468 cells.
Gene_ID	symbol	baseMean	log2FoldChange	lfcSE	stat	pvalue	padj	entrez
ENSG00000265203	RBP3	5.10527	5.21724	0.786603	6.63262	3.3e-11	1.56e-10	5949
ENSG00000169174	PCSK9	716.658	5.06894	0.286259	17.7075	3.67e-70	1.95e-68	255738
ENSG00000164188	RANBP3L	1.60425	4.54987	0.846067	5.37767	7.55e-08	2.66e-07	202151
ENSG00000141750	STAC2	177.059	4.39919	0.119763	36.7325	2.21e-295	1.58e-292	342667
ENSG00000151365	THRSP	8.42217	4.23603	0.519769	8.14983	3.64e-16	2.54e-15	7069
ENSG00000145147	SLIT2	1.87363	4.03894	0.988016	4.08793	4.35e-05	0.000112702	9353
ENSG00000099194	SCD	9457.04	3.93819	0.0456381	86.2917	0	0	6319
ENSG00000186480	INSIG1	810.744	3.88954	0.301792	12.8881	5.25e-38	1.05e-36	3638
ENSG00000188107	EYS	1.33487	3.87371	0.933574	4.14933	3.33e-05	8.76e-05	346007
ENSG00000166681	BEX3	0.992265	3.86773	1.13444	3.40937	0.000651128	0.00142631	27018
ENSG00000181577	C6orf223	609.776	3.71799	0.0602465	61.7129	0	0	221416
ENSG00000088882	CPXM1	15.7581	3.66787	0.331846	11.0529	2.12e-28	2.85e-27	56265
ENSG00000009950	MLXIPL	3.9494	3.58719	0.661474	5.42302	5.86e-08	2.08e-07	51085
ENSG00000134569	LRP4	0.822037	3.5756	1.28859	2.77482	0.00552323	0.0103613	4038
ENSG00000188738	FSIP2	3.86492	3.57545	0.648815	5.51074	3.57e-08	1.3e-07	401024
ENSG00000273291	NA	2.2347	3.56909	0.803791	4.44032	8.98e-06	2.54e-05	NA
ENSG00000100344	PNPLA3	96.9933	3.52603	0.129548	27.218	3.98e-163	8.89e-161	80339
ENSG00000116962	NID1	0.997166	3.4476	1.08851	3.16728	0.00153874	0.00317821	4811
ENSG00000196972	SMIM10L2B	3.55828	3.42254	0.649879	5.26643	1.39e-07	4.78e-07	644596
ENSG00000170624	SGCD	7.59254	3.41994	0.46872	7.29634	2.96e-13	1.66e-12	6444
ENSG00000186526	CYP4F8	0.966831	3.37574	0.984046	3.43047	0.000602533	0.00132637	11283
ENSG00000123838	C4BPA	2.3491	3.31241	0.762286	4.34537	1.39e-05	3.84e-05	722
ENSG00000154451	GBP5	2.28979	3.30234	0.798957	4.13331	3.58e-05	9.35e-05	115362
ENSG00000161634	DCD	0.897665	3.26078	1.04822	3.11077	0.00186599	0.00380629	117159
ENSG00000172551	MUCL1	59.9714	3.22245	0.158161	20.3745	2.82e-92	2.41e-90	118430
ENSG00000179930	ZNF648	6.14374	3.18732	0.46877	6.79933	1.05e-11	5.17e-11	127665
ENSG00000110484	SCGB2A2	186.583	3.18487	0.0994724	32.0176	6.2e-225	2.33e-222	4250
ENSG00000140057	AK7	25.0149	3.16373	0.22957	13.7811	3.31e-43	7.99e-42	122481
ENSG00000268964	ERVV-2	1.07587	3.16043	0.914405	3.45627	0.000547713	0.00121373	100271846
ENSG00000091262	ABCC6	2.08295	3.10722	0.855255	3.63309	0.000280043	0.000646751	368
ENSG00000183346	CABCOCO1	0.803137	3.10382	1.19413	2.59924	0.00934304	0.016829	219621
ENSG00000130700	GATA5	2.48219	3.09457	0.719507	4.30095	1.7e-05	4.64e-05	140628
ENSG00000095370	SH2D3C	2.02982	3.09038	0.781405	3.9549	7.66e-05	0.000191332	10044
ENSG00000203908	KHDC3L	0.781731	3.08647	1.09923	2.80786	0.00498722	0.00943916	154288
ENSG00000115556	PLCD4	10.0663	3.05897	0.370462	8.25719	1.49e-16	1.07e-15	84812
ENSG00000168209	DDIT4	2249.77	3.05808	0.165621	18.4643	4e-76	2.42e-74	54541
ENSG00000162365	CYP4A22	12.2267	3.05756	0.336838	9.07724	1.11e-19	9.58e-19	284541
ENSG00000254997	KRTAP5-9	1.00269	3.04313	0.995066	3.05822	0.00222656	0.00448291	3846
ENSG00000175985	PLEKHD1	6.04603	3.04134	0.470034	6.47046	9.77e-11	4.43e-10	400224
ENSG00000135577	NMBR	1.00228	3.02751	0.967155	3.13033	0.0017461	0.00357961	4829
ENSG00000188488	SERPINA5	5.93647	3.0142	0.464622	6.48743	8.73e-11	3.98e-10	5104
ENSG00000203867	RBM20	2.7602	3.00627	0.669717	4.48887	7.16e-06	2.05e-05	282996
ENSG00000166265	CYYR1	103.894	2.98002	0.132904	22.4224	2.38e-111	3.04e-109	116159
ENSG00000100100	PIK3IP1	80.8821	2.94371	0.127904	23.0151	3.29e-117	4.48e-115	113791
ENSG00000124935	SCGB1D2	4.04821	2.89627	0.546445	5.30021	1.16e-07	4e-07	10647
ENSG00000138449	SLC40A1	1.48518	2.89339	0.868436	3.33172	0.000863113	0.00185068	30061
ENSG00000130208	APOC1	2.19209	2.89306	0.746364	3.8762	0.000106099	0.000259768	341
ENSG00000164175	SLC45A2	2.21957	2.87481	0.757632	3.79447	0.00014796	0.000355139	51151
ENSG00000121318	TAS2R10	1.16753	2.84389	0.955145	2.97744	0.00290663	0.00574056	50839
ENSG00000286112	KYAT1	1.13281	2.84388	0.92798	3.0646	0.00217964	0.00439589	883
ENSG00000215910	C1orf167	1.14424	2.83575	0.915233	3.09839	0.00194577	0.00395716	284498
ENSG00000182533	CAV3	1.13082	2.83571	0.915257	3.09827	0.00194656	0.00395822	859
ENSG00000211448	DIO2	18.0691	2.82512	0.255586	11.0535	2.11e-28	2.84e-27	1734
ENSG00000053108	FSTL4	3.94604	2.8248	0.563604	5.01202	5.39e-07	1.75e-06	23105
ENSG00000187510	C12orf74	3.16874	2.82381	0.626144	4.50983	6.49e-06	1.87e-05	338809
ENSG00000074706	IPCEF1	2.19341	2.82299	0.801995	3.51996	0.000431612	0.0009706	26034
ENSG00000137440	FGFBP1	365.353	2.79561	0.0763263	36.6271	1.06e-293	6.88e-291	9982
ENSG00000145832	SLC25A48	1.37422	2.7873	0.962139	2.89698	0.00376776	0.00728522	153328
ENSG00000224389	C4B	24.1674	2.77061	0.227838	12.1604	5.05e-34	8.67e-33	721
ENSG00000172893	DHCR7	3338.99	2.75833	0.0983127	28.0567	3.31e-173	7.89e-171	1717
ENSG00000095303	PTGS1	158.772	2.75469	0.093083	29.5939	1.79e-192	5.11e-190	5742
ENSG00000174792	ODAPH	0.852311	2.74706	1.15261	2.38334	0.0171564	0.029307	152816
ENSG00000167508	MVD	1854.83	2.74602	0.0610455	44.9831	0	0	4597
ENSG00000185863	TMEM210	1.6679	2.73994	0.876391	3.1264	0.00176964	0.00362215	100505993
ENSG00000176076	KCNE5	1.04657	2.7205	0.940016	2.8941	0.0038025	0.00735041	23630
ENSG00000124939	SCGB2A1	2.23702	2.71797	0.738287	3.68145	0.000231911	0.000542162	4246
ENSG00000185477	GPRIN3	1.33784	2.70742	0.871006	3.10839	0.00188112	0.00383496	285513
ENSG00000052802	MSMO1	919.819	2.69834	0.246523	10.9456	6.98e-28	9.2e-27	6307
ENSG00000134824	FADS2	77.3988	2.66959	0.128479	20.7784	6.79e-96	6.34e-94	9415
ENSG00000141756	FKBP10	1.27211	2.65279	1.12332	2.36157	0.0181978	0.030949	60681
ENSG00000100968	NFATC4	67.6993	2.64758	0.137943	19.1933	4.21e-82	2.88e-80	4776
ENSG00000176788	BASP1	1.56481	2.63914	1.05787	2.49477	0.012604	0.0221017	10409
ENSG00000130294	KIF1A	6.99996	2.62863	0.403081	6.52133	6.97e-11	3.21e-10	547
ENSG00000128606	LRRC17	1.93107	2.62232	0.766938	3.41921	0.000628034	0.00137911	10234
ENSG00000139269	INHBE	1.25101	2.61446	0.942617	2.77362	0.00554368	0.0103956	83729
ENSG00000133317	LGALS12	0.999486	2.60407	1.01705	2.56042	0.0104547	0.0186411	85329
ENSG00000175164	ABO	11.5458	2.60176	0.313311	8.3041	1.01e-16	7.27e-16	28
ENSG00000145040	UCN2	1.00571	2.59852	0.974831	2.66561	0.00768479	0.0140349	90226
ENSG00000182333	LIPF	1.25329	2.59835	0.940328	2.76324	0.00572305	0.0107066	8513
ENSG00000171408	PDE7B	0.995494	2.59778	0.934303	2.78045	0.0054284	0.0101995	27115
ENSG00000184702	SEPTIN5	1.00484	2.59374	0.941786	2.75406	0.00588601	0.0109885	5413
ENSG00000067064	IDI1	1526.82	2.58756	0.199956	12.9407	2.65e-38	5.38e-37	3422
ENSG00000139194	RBP5	4.93272	2.58024	0.485032	5.31975	1.04e-07	3.61e-07	83758
ENSG00000188095	MESP2	0.965531	2.57434	0.980884	2.62451	0.00867738	0.0157096	145873
ENSG00000214456	PLIN5	1.84616	2.54979	0.780055	3.26873	0.00108032	0.00228419	440503
ENSG00000137959	IFI44L	14.0775	2.54757	0.316458	8.05026	8.26e-16	5.57e-15	10964
ENSG00000243649	CFB	179.933	2.54488	0.0885007	28.7555	7.73e-182	2.01e-179	629
ENSG00000132196	HSD17B7	252.877	2.54178	0.106814	23.7964	3.64e-125	5.6e-123	51478
ENSG00000124406	ATP8A1	1.2261	2.5371	0.975215	2.60158	0.00927955	0.0167273	10396
ENSG00000225950	NTF4	2.42991	2.53595	0.694136	3.6534	0.000258792	0.000600877	4909
ENSG00000183775	KCTD16	1.51338	2.53463	0.906062	2.79741	0.00515141	0.00971335	57528
ENSG00000283189	NA	2.11266	2.53036	0.728017	3.47569	0.000509539	0.00113406	NA
ENSG00000178401	DNAJC22	13.6805	2.52319	0.275728	9.15101	5.64e-20	4.96e-19	79962
ENSG00000157335	CLEC18C	1.21266	2.52051	0.910865	2.76716	0.00565478	0.01059	283971
ENSG00000215018	COL28A1	7.53246	2.51767	0.381362	6.60179	4.06e-11	1.9e-10	340267
ENSG00000165731	RET	1.15637	2.49535	0.923068	2.70332	0.00686509	0.012638	5979
ENSG00000102245	CD40LG	1.762	2.47751	0.835012	2.96704	0.00300684	0.00592946	959
ENSG00000120437	ACAT2	1553.52	2.46221	0.0531895	46.2913	0	0	39
ENSG00000129988	LBP	567.164	2.44676	0.191701	12.7635	2.62e-37	5.09e-36	3929
ENSG00000186399	GOLGA8R	0.881156	2.43595	1.02087	2.38616	0.0170255	0.0291113	101059918
ENSG00000151718	WWC2	0.889423	2.43096	0.98698	2.46303	0.0137768	0.0239636	80014
ENSG00000099953	MMP11	1.4535	2.4297	0.892764	2.72155	0.00649774	0.0120128	4320
ENSG00000150048	CLEC1A	7.92007	2.42542	0.36324	6.67718	2.44e-11	1.16e-10	51267
ENSG00000183186	C2CD4C	1.65988	2.40729	0.867491	2.775	0.00552019	0.0103583	126567
ENSG00000261456	TUBB8	1.3673	2.40267	0.885504	2.71333	0.00666108	0.0122894	347688
ENSG00000162804	SNED1	43.2954	2.38533	0.173293	13.7647	4.16e-43	9.96e-42	25992
ENSG00000006468	ETV1	32.0429	2.37668	0.201374	11.8023	3.8e-32	6.04e-31	2115
ENSG00000167964	RAB26	28.591	2.3738	0.201859	11.7597	6.3e-32	9.91e-31	25837
ENSG00000116574	RHOU	27.75	2.36258	0.192581	12.268	1.35e-34	2.37e-33	58480
ENSG00000254995	STX16-NPEPL1	4.59299	2.35805	0.459838	5.128	2.93e-07	9.75e-07	100534593
ENSG00000104549	SQLE	759.895	2.35676	0.162324	14.5189	9.2e-48	2.65e-46	6713
ENSG00000075089	ACTR6	391.937	2.35318	0.117341	20.0542	1.86e-89	1.47e-87	64431
ENSG00000277639	LOC105371267	95.7586	2.33776	0.108197	21.6065	1.56e-103	1.69e-101	105371267
ENSG00000164047	CAMP	1.87882	2.33498	0.722106	3.23358	0.00122251	0.00256058	820
ENSG00000137975	CLCA2	553.445	2.33106	0.101579	22.9483	1.53e-116	2.07e-114	9635
ENSG00000133124	IRS4	1.8395	2.32133	0.918115	2.52836	0.0114597	0.0202711	8471
ENSG00000130876	SLC7A10	1.62535	2.31823	0.790189	2.93376	0.00334878	0.00654058	56301
ENSG00000185955	C7orf61	2.67643	2.31076	0.603166	3.83104	0.000127601	0.000309128	402573
ENSG00000111181	SLC6A12	62.2241	2.30982	0.128359	17.995	2.13e-72	1.2e-70	6539
ENSG00000079841	RIMS1	7.63193	2.3059	0.379442	6.07708	1.22e-09	5.05e-09	22999
ENSG00000149295	DRD2	7.12023	2.30524	0.382452	6.02751	1.67e-09	6.79e-09	1813
ENSG00000079459	FDFT1	2849.18	2.30208	0.0372245	61.8431	0	0	2222
ENSG00000144908	ALDH1L1	0.840511	2.29707	1.01635	2.26011	0.0238143	0.0395595	10840
ENSG00000243232	PCDHAC2	0.839709	2.29535	1.00276	2.28903	0.0220776	0.0368716	56134
ENSG00000169427	KCNK9	0.840741	2.29494	1.0514	2.18276	0.0290537	0.047317	51305
ENSG00000248485	PCP4L1	0.822533	2.29455	1.03725	2.21215	0.0269564	0.0442238	654790
ENSG00000067840	PDZD4	2.32063	2.29433	0.679421	3.37689	0.00073311	0.00158885	57595
ENSG00000178026	LRRC75B	54.5244	2.28707	0.178646	12.8022	1.59e-37	3.11e-36	388886
ENSG00000141639	MAPK4	1.79533	2.27713	0.752765	3.02502	0.00248613	0.00496635	5596
ENSG00000164440	TXLNB	17.0489	2.27367	0.256433	8.86653	7.55e-19	6.24e-18	167838
ENSG00000090539	CHRD	6.48888	2.27335	0.385125	5.9029	3.57e-09	1.42e-08	8646
ENSG00000169710	FASN	8892.98	2.27155	0.058154	39.0609	0	0	2194
ENSG00000182218	HHIPL1	1.03928	2.26866	0.959887	2.36347	0.0181047	0.030809	84439
ENSG00000105639	JAK3	12.9889	2.26079	0.293553	7.70147	1.35e-14	8.3e-14	3718
ENSG00000144649	GASK1A	34.0236	2.23687	0.182698	12.2435	1.82e-34	3.19e-33	729085
ENSG00000124490	CRISP2	2.04107	2.23033	0.707481	3.1525	0.00161881	0.00333446	7180
ENSG00000110921	MVK	356.422	2.22316	0.0769874	28.877	2.32e-183	6.15e-181	4598
ENSG00000187642	PERM1	2.28413	2.20742	0.708216	3.11688	0.00182777	0.00373419	84808
ENSG00000128805	ARHGAP22	2.78792	2.20546	0.59658	3.69684	0.000218297	0.000511843	58504
ENSG00000177483	RBM44	4.72603	2.20525	0.519412	4.24566	2.18e-05	5.87e-05	375316
ENSG00000112972	HMGCS1	1498.48	2.20308	0.144188	15.2792	1.05e-52	3.47e-51	3157
ENSG00000229453	SPINK8	18.988	2.19966	0.229263	9.5945	8.43e-22	8.14e-21	646424
ENSG00000204128	C2orf72	63.5402	2.19133	0.128396	17.0669	2.62e-65	1.24e-63	257407
ENSG00000185046	ANKS1B	40.8719	2.18758	0.16165	13.5328	1e-41	2.28e-40	56899
ENSG00000082196	C1QTNF3	12.724	2.17968	0.291875	7.46784	8.15e-14	4.75e-13	114899
ENSG00000135374	ELF5	3.276	2.17312	0.553292	3.92762	8.58e-05	0.000212707	2001
ENSG00000010310	GIPR	20.8695	2.16643	0.220717	9.81542	9.66e-23	9.8e-22	2696
ENSG00000176532	PRR15	102.195	2.16491	0.100848	21.4671	3.16e-102	3.3e-100	222171
ENSG00000096006	CRISP3	144.334	2.16405	0.110686	19.5513	4.02e-85	2.93e-83	10321
ENSG00000198915	RASGEF1A	12.7902	2.15217	0.283017	7.60437	2.86e-14	1.72e-13	221002
ENSG00000196166	C8orf86	0.982596	2.15182	0.98173	2.19187	0.0283892	0.046351	389649
ENSG00000165548	TMEM63C	26.9164	2.14703	0.192065	11.1786	5.19e-29	7.18e-28	57156
ENSG00000156049	GNA14	5.93441	2.14526	0.402796	5.32591	1e-07	3.5e-07	9630
ENSG00000137285	TUBB2B	5.38386	2.13765	0.419202	5.09934	3.41e-07	1.13e-06	347733
ENSG00000160285	LSS	2126.71	2.13243	0.0719472	29.6389	4.72e-193	1.38e-190	4047
ENSG00000130988	RGN	1.44828	2.1316	0.815444	2.61403	0.00894804	0.0161644	9104
ENSG00000122477	LRRC39	17.0308	2.12448	0.245498	8.65373	4.98e-18	3.92e-17	127495
ENSG00000172915	NBEA	45.4712	2.11007	0.148132	14.2445	4.85e-46	1.32e-44	26960
ENSG00000163440	PDCL2	1.22229	2.10607	0.901233	2.33687	0.0194459	0.0328682	132954
ENSG00000135205	CCDC146	20.5539	2.10319	0.226098	9.30214	1.38e-20	1.25e-19	57639
ENSG00000174899	SLC66A1L	5.00135	2.09919	0.435001	4.82572	1.39e-06	4.32e-06	152078
ENSG00000164211	STARD4	293.072	2.09696	0.210275	9.97245	2.01e-23	2.11e-22	134429
ENSG00000171560	FGA	2.3828	2.09368	0.627902	3.3344	0.000854846	0.00183377	2243
ENSG00000285269	SLC35D2	1.86867	2.07119	0.737945	2.8067	0.00500511	0.00947014	11046
ENSG00000184227	ACOT1	66.7822	2.06894	0.120307	17.1972	2.79e-66	1.35e-64	641371
ENSG00000130164	LDLR	1226.4	2.06621	0.159499	12.9543	2.22e-38	4.52e-37	3949
ENSG00000187889	FYB2	7.57006	2.0645	0.429996	4.80121	1.58e-06	4.85e-06	199920
ENSG00000115194	SLC30A3	4.0358	2.06261	0.487559	4.23049	2.33e-05	6.25e-05	7781
ENSG00000151320	AKAP6	190.564	2.05957	0.0782582	26.3176	1.21e-152	2.5e-150	9472
ENSG00000143847	PPFIA4	186.318	2.05841	0.193357	10.6456	1.83e-26	2.24e-25	8497
ENSG00000123572	NRK	344.684	2.03797	0.0570423	35.7274	1.49e-279	8.5e-277	203447
ENSG00000284773	NA	1.4034	2.03702	0.808461	2.51962	0.0117481	0.0207351	NA
ENSG00000266714	MYO15B	89.7784	2.02113	0.101449	19.9227	2.59e-88	2.01e-86	80022
ENSG00000160752	FDPS	4455	2.02097	0.0271979	74.306	0	0	2224
ENSG00000173267	SNCG	30.2891	2.0183	0.185807	10.8624	1.74e-27	2.25e-26	6623
ENSG00000010671	BTK	2.77563	2.01321	0.636937	3.16077	0.00157351	0.0032463	695
ENSG00000144285	SCN1A	11.6622	2.01292	0.280303	7.18122	6.91e-13	3.77e-12	6323
ENSG00000122735	DNAI1	11.5701	2.0126	0.278379	7.22971	4.84e-13	2.67e-12	27019
ENSG00000136531	SCN2A	4.25086	2.01187	0.468956	4.29011	1.79e-05	4.86e-05	6326
ENSG00000135447	PPP1R1A	4.34255	2.00946	0.461132	4.35766	1.31e-05	3.65e-05	5502
ENSG00000206190	ATP10A	5.64621	2.00868	0.414262	4.84883	1.24e-06	3.87e-06	57194
ENSG00000134324	LPIN1	657.82	2.00685	0.0825402	24.3136	1.41e-130	2.29e-128	23175
ENSG00000185432	METTL7A	83.4281	2.00173	0.117356	17.0569	3.11e-65	1.46e-63	25840
ENSG00000244731	C4A	27.6833	2.00056	0.192356	10.4003	2.47e-25	2.87e-24	720
ENSG00000133067	LGR6	21.5243	1.98155	0.236421	8.38144	5.23e-17	3.86e-16	59352
ENSG00000168491	CCDC110	11.1935	1.96924	0.319414	6.16517	7.04e-10	2.97e-09	256309
ENSG00000250151	ARPC4-TTLL3	1.09899	1.96706	0.905579	2.17216	0.0298436	0.0484928	100526693
ENSG00000160191	PDE9A	126.312	1.96352	0.157273	12.4848	9.04e-36	1.65e-34	5152
ENSG00000205111	CDKL4	1.33184	1.95519	0.82434	2.37182	0.0177007	0.0301575	344387
ENSG00000240747	KRBOX1	7.98925	1.95234	0.333502	5.85407	4.8e-09	1.88e-08	100506243
ENSG00000186510	CLCNKA	42.8333	1.94896	0.149566	13.0308	8.18e-39	1.69e-37	1187
ENSG00000169758	TMEM266	2.60844	1.94532	0.597559	3.25544	0.00113217	0.0023829	123591
ENSG00000181104	F2R	55.6039	1.9383	0.144661	13.3989	6.13e-41	1.37e-39	2149
ENSG00000249773	NA	4.00124	1.93503	0.482255	4.01246	6.01e-05	0.000152311	NA
ENSG00000135324	MRAP2	25.2768	1.92774	0.188665	10.2178	1.65e-24	1.83e-23	112609
ENSG00000173641	HSPB7	5.23639	1.92579	0.436928	4.40757	1.05e-05	2.94e-05	27129
ENSG00000094963	FMO2	14.9781	1.92321	0.250235	7.68561	1.52e-14	9.36e-14	2327
ENSG00000130822	PNCK	15.6898	1.91082	0.289107	6.60939	3.86e-11	1.81e-10	139728
ENSG00000142102	PGGHG	112.634	1.90986	0.137975	13.842	1.42e-43	3.47e-42	80162
ENSG00000205978	NYNRIN	285.138	1.89944	0.110135	17.2464	1.19e-66	5.78e-65	57523
ENSG00000182621	PLCB1	1.78935	1.89815	0.736836	2.57609	0.00999248	0.0178704	23236
ENSG00000213928	IRF9	29.4635	1.8915	0.181486	10.4222	1.96e-25	2.28e-24	10379
ENSG00000109193	SULT1E1	3.8661	1.88942	0.538036	3.5117	0.000445253	0.000999545	6783
ENSG00000165949	IFI27	22.829	1.87664	0.502204	3.7368	0.000186378	0.000441053	3429
ENSG00000102038	SMARCA1	101.039	1.87266	0.101763	18.4022	1.26e-75	7.52e-74	6594
ENSG00000274750	H3C6	43.1619	1.86832	0.146643	12.7406	3.52e-37	6.79e-36	8353
ENSG00000184619	KRBA2	4.85736	1.86581	0.431301	4.32601	1.52e-05	4.17e-05	124751
ENSG00000196748	CLPSL2	3.87217	1.86077	0.473893	3.92655	8.62e-05	0.000213502	389383
ENSG00000022267	FHL1	11.4024	1.85885	0.282673	6.57598	4.83e-11	2.25e-10	2273
ENSG00000117090	SLAMF1	1.45998	1.85486	0.78723	2.35618	0.0184638	0.0313492	6504
ENSG00000069122	ADGRF5	13.1525	1.85422	0.291297	6.3654	1.95e-10	8.59e-10	221395
ENSG00000196408	NOXO1	12.8442	1.84311	0.265417	6.9442	3.81e-12	1.95e-11	124056
ENSG00000198842	DUSP27	1.68698	1.84245	0.757527	2.43219	0.0150077	0.0259498	92235
ENSG00000113448	PDE4D	8.06395	1.8363	0.358835	5.1174	3.1e-07	1.03e-06	5144
ENSG00000132518	GUCY2D	2.49029	1.83569	0.630703	2.91055	0.00360796	0.00699897	3000
ENSG00000175938	ORAI3	26.9824	1.82961	0.189953	9.63192	5.86e-22	5.69e-21	93129
ENSG00000091513	TF	501.299	1.82888	0.0562127	32.5349	3.43e-232	1.48e-229	7018
ENSG00000163531	NFASC	8.30431	1.82805	0.343221	5.32615	1e-07	3.49e-07	23114
ENSG00000125895	TMEM74B	3.74341	1.82527	0.498932	3.65835	0.000253845	0.000589871	55321
ENSG00000162645	GBP2	1296.26	1.8248	0.0620802	29.3943	6.5e-190	1.79e-187	2634
ENSG00000183625	CCR3	11.9918	1.82286	0.272652	6.68566	2.3e-11	1.1e-10	1232
ENSG00000079435	LIPE	62.9231	1.82171	0.128369	14.1912	1.04e-45	2.78e-44	3991
ENSG00000092200	RPGRIP1	34.1093	1.82121	0.166852	10.9151	9.76e-28	1.28e-26	57096
ENSG00000256029	SNHG28	7.43591	1.8188	0.350981	5.18204	2.19e-07	7.4e-07	284677
ENSG00000047662	FAM184B	3.31586	1.80943	0.524024	3.45295	0.0005545	0.00122744	27146
ENSG00000008226	DLEC1	3.52384	1.80684	0.525352	3.43929	0.000583246	0.00128728	9940
ENSG00000146859	TMEM140	5.46151	1.79211	0.407622	4.3965	1.1e-05	3.08e-05	55281
ENSG00000101265	RASSF2	14.4196	1.79004	0.25795	6.9395	3.94e-12	2.01e-11	9770
ENSG00000171097	KYAT1	4.51892	1.78976	0.44877	3.98815	6.66e-05	0.000167841	883
ENSG00000113161	HMGCR	1132.82	1.78176	0.130057	13.6998	1.02e-42	2.42e-41	3156
ENSG00000149485	FADS1	52.9556	1.77946	0.130069	13.6809	1.32e-42	3.12e-41	3992
ENSG00000154553	PDLIM3	9.0151	1.77688	0.340706	5.21529	1.84e-07	6.24e-07	27295
ENSG00000170345	FOS	107.406	1.77184	0.152455	11.622	3.18e-31	4.85e-30	2353
ENSG00000254470	AP5B1	43.3803	1.76429	0.150039	11.7589	6.36e-32	1e-30	91056
ENSG00000131069	ACSS2	1842.44	1.76361	0.0480853	36.6766	1.72e-294	1.17e-291	55902
ENSG00000114854	TNNC1	4.59356	1.76158	0.448138	3.93089	8.46e-05	0.000210048	7134
ENSG00000205667	ARSH	12.6547	1.75376	0.261057	6.71793	1.84e-11	8.91e-11	347527
ENSG00000100031	GGT1	2.66343	1.75298	0.619119	2.83141	0.0046343	0.0088211	2678
ENSG00000105376	ICAM5	67.003	1.74142	0.258062	6.74806	1.5e-11	7.3e-11	7087
ENSG00000184330	S100A7A	1092.88	1.73615	0.0334239	51.9433	0	0	338324
ENSG00000137726	FXYD6	6.39013	1.73314	0.367474	4.71638	2.4e-06	7.25e-06	53826
ENSG00000179532	DNHD1	373.945	1.73311	0.0652227	26.5721	1.42e-155	2.99e-153	144132
ENSG00000198157	HMGN5	15.7592	1.73037	0.266072	6.5034	7.85e-11	3.59e-10	79366
ENSG00000187796	CARD9	56.2834	1.73014	0.136737	12.653	1.08e-36	2.04e-35	64170
ENSG00000163328	GPR155	7.27759	1.72934	0.359925	4.80471	1.55e-06	4.77e-06	151556
ENSG00000196136	SERPINA3	45.3103	1.72821	0.148497	11.638	2.64e-31	4.03e-30	12
ENSG00000205403	CFI	24.2839	1.719	0.20334	8.45378	2.82e-17	2.12e-16	3426
ENSG00000107165	TYRP1	1.58879	1.71812	0.749516	2.2923	0.0218881	0.0365851	7306
ENSG00000205838	TTC23L	6.04581	1.71666	0.40254	4.26457	2e-05	5.41e-05	153657
ENSG00000068366	ACSL4	351.914	1.71655	0.0573566	29.9277	8.58e-197	2.67e-194	2182
ENSG00000204930	FAM221B	1.42452	1.71288	0.793381	2.15897	0.0308528	0.0499623	392307
ENSG00000187867	PALM3	17.9684	1.71231	0.249151	6.87255	6.31e-12	3.16e-11	342979
ENSG00000110002	VWA5A	20.0074	1.71144	0.206748	8.27786	1.25e-16	9.02e-16	4013
ENSG00000188153	COL4A5	467.996	1.71082	0.0955929	17.8969	1.25e-71	6.85e-70	1287
ENSG00000095585	BLNK	39.796	1.70166	0.147593	11.5294	9.38e-31	1.4e-29	29760
ENSG00000131781	FMO5	28.9846	1.70094	0.173605	9.79774	1.15e-22	1.16e-21	2330
ENSG00000149090	PAMR1	4.89507	1.69839	0.423113	4.01403	5.97e-05	0.000151353	25891
ENSG00000137474	MYO7A	35.6357	1.69797	0.170022	9.98676	1.74e-23	1.84e-22	4647
ENSG00000093134	VNN3	26.7634	1.69458	0.18638	9.09203	9.72e-20	8.4e-19	55350
ENSG00000160179	ABCG1	39.8094	1.68859	0.169872	9.94033	2.78e-23	2.91e-22	9619
ENSG00000177694	NAALADL2	77.1203	1.68842	0.122059	13.8328	1.62e-43	3.93e-42	254827
ENSG00000162595	DIRAS3	44.8152	1.68062	0.142041	11.8319	2.67e-32	4.28e-31	9077
ENSG00000276180	H4C9	3.35943	1.68058	0.564791	2.97558	0.00292438	0.00577321	8294
ENSG00000102878	HSF4	82.0775	1.67918	0.123705	13.5741	5.7e-42	1.32e-40	3299
ENSG00000167552	TUBA1A	161.634	1.67173	0.193787	8.62665	6.32e-18	4.94e-17	7846
ENSG00000047457	CP	2096.02	1.67017	0.0537882	31.0508	1.11e-211	3.78e-209	1356
ENSG00000167105	TMEM92	1.90143	1.66232	0.700795	2.37205	0.0176898	0.0301424	162461
ENSG00000167419	LPO	5.35331	1.66049	0.406011	4.08976	4.32e-05	0.000111838	4025
ENSG00000179698	WDR97	6.88156	1.65836	0.460308	3.60271	0.000314914	0.000722614	340390
ENSG00000180347	ITPRID1	4.80931	1.65703	0.442075	3.74829	0.000178041	0.000422726	223075
ENSG00000197506	SLC28A3	497.602	1.65653	0.051355	32.2564	2.86e-228	1.14e-225	64078
ENSG00000026036	RTEL1-TNFRSF6B	17.953	1.65507	0.216644	7.63956	2.18e-14	1.32e-13	100533107
ENSG00000198515	CNGA1	6.86885	1.6439	0.357011	4.60461	4.13e-06	1.21e-05	1259
ENSG00000149809	TM7SF2	143.22	1.64154	0.0865129	18.9745	2.77e-80	1.82e-78	7108
ENSG00000115423	DNAH6	2.69001	1.63852	0.615754	2.661	0.00779085	0.0142123	1768
ENSG00000143494	VASH2	35.2911	1.636	0.203181	8.05195	8.15e-16	5.51e-15	79805
ENSG00000138641	HERC3	2.82269	1.63189	0.559753	2.91537	0.00355264	0.00690101	8916
ENSG00000112245	PTP4A1	4.02949	1.6264	0.473774	3.43286	0.000597253	0.00131597	7803
ENSG00000225697	SLC26A6	235.932	1.6255	0.0638644	25.4524	6.64e-143	1.22e-140	65010
ENSG00000205517	RGL3	212.747	1.62268	0.0868845	18.6763	7.72e-78	4.88e-76	57139
ENSG00000172159	FRMD3	46.693	1.62157	0.146157	11.0947	1.33e-28	1.81e-27	257019
ENSG00000072042	RDH11	683.988	1.61949	0.0443264	36.5356	3.02e-292	1.88e-289	51109
ENSG00000100918	REC8	39.3209	1.61942	0.176984	9.15011	5.69e-20	5e-19	9985
ENSG00000268182	SMIM17	2.8256	1.61834	0.549698	2.94405	0.00323947	0.0063479	147670
ENSG00000258366	RTEL1	14.0558	1.6153	0.25654	6.29648	3.04e-10	1.32e-09	51750
ENSG00000198520	ARMH1	5.97572	1.61237	0.379814	4.24515	2.18e-05	5.88e-05	339541
ENSG00000186160	CYP4Z1	131.153	1.61157	0.0954135	16.8904	5.29e-64	2.39e-62	199974
ENSG00000185666	SYN3	3.68234	1.60703	0.549952	2.92212	0.00347657	0.00676705	8224
ENSG00000168124	OR1F1	4.63429	1.60518	0.435578	3.68517	0.000228548	0.000534737	4992
ENSG00000165028	NIPSNAP3B	12.8005	1.60411	0.255054	6.28929	3.19e-10	1.38e-09	55335
ENSG00000007933	FMO3	5.0055	1.60358	0.424252	3.77977	0.00015697	0.000375378	2328
ENSG00000106336	FBXO24	6.48159	1.60303	0.38645	4.14809	3.35e-05	8.8e-05	26261
ENSG00000111199	TRPV4	31.115	1.59452	0.178691	8.92334	4.52e-19	3.77e-18	59341
ENSG00000168743	NPNT	64.8419	1.59384	0.116222	13.7138	8.4e-43	2e-41	255743
ENSG00000153404	PLEKHG4B	55.8884	1.59331	0.131958	12.0744	1.44e-33	2.43e-32	153478
ENSG00000214954	LRRC69	5.88493	1.58926	0.386476	4.11219	3.92e-05	0.000102094	100130742
ENSG00000180532	ZSCAN4	51.1382	1.58008	0.172786	9.14475	5.98e-20	5.25e-19	201516
ENSG00000184489	PTP4A3	20.0647	1.57792	0.207957	7.58775	3.26e-14	1.95e-13	11156
ENSG00000187634	SAMD11	7.02794	1.57356	0.371784	4.23246	2.31e-05	6.2e-05	148398
ENSG00000106560	GIMAP2	2.44301	1.57338	0.658237	2.3903	0.0168348	0.0288024	26157
ENSG00000075826	SEC31B	64.8182	1.5666	0.131401	11.9222	9.07e-33	1.48e-31	25956
ENSG00000166816	LDHD	12.3219	1.5624	0.274655	5.6886	1.28e-08	4.84e-08	197257
ENSG00000132026	RTBDN	3.17943	1.56163	0.571184	2.73402	0.00625654	0.0116271	83546
ENSG00000214279	SCART1	6.46008	1.56122	0.386441	4.04001	5.34e-05	0.000136521	619207
ENSG00000049089	COL9A2	102.738	1.56021	0.122318	12.7554	2.91e-37	5.63e-36	1298
ENSG00000185813	PCYT2	452.442	1.55925	0.048894	31.8903	3.64e-223	1.33e-220	5833
ENSG00000162946	DISC1	33.2578	1.55486	0.166295	9.35001	8.76e-21	8.07e-20	27185
ENSG00000162194	LBHD1	96.8609	1.55419	0.101839	15.2613	1.38e-52	4.55e-51	79081
ENSG00000173597	SULT1B1	8.34039	1.5517	0.310667	4.99473	5.89e-07	1.9e-06	27284
ENSG00000181392	SYNE4	188.21	1.55134	0.0932519	16.636	3.82e-62	1.67e-60	163183
ENSG00000133962	CATSPERB	49.1948	1.55133	0.132518	11.7066	1.18e-31	1.83e-30	79820
ENSG00000143546	S100A8	4783.58	1.54971	0.0386694	40.0757	0	0	6279
ENSG00000061656	SPAG4	41.9427	1.542	0.160989	9.5783	9.87e-22	9.49e-21	6676
ENSG00000103528	SYT17	69.8865	1.53942	0.181914	8.46237	2.62e-17	1.97e-16	51760
ENSG00000113369	ARRDC3	704.532	1.53939	0.0602041	25.5695	3.34e-144	6.36e-142	57561
ENSG00000205363	INSYN1	21.9707	1.53625	0.227411	6.7554	1.42e-11	6.95e-11	388135
ENSG00000213366	GSTM2	6.14481	1.53508	0.404974	3.79057	0.000150304	0.000360402	2946
ENSG00000160678	S100A1	3.79361	1.53287	0.489745	3.12994	0.00174843	0.00358336	6271
ENSG00000142449	FBN3	3.64275	1.53266	0.525125	2.91865	0.00351552	0.00683169	84467
ENSG00000119938	PPP1R3C	294.686	1.53031	0.0811156	18.8658	2.18e-79	1.4e-77	5507
ENSG00000187266	EPOR	131.675	1.52706	0.125958	12.1235	7.93e-34	1.35e-32	2057
ENSG00000139428	MMAB	302.383	1.52703	0.0603114	25.3191	1.97e-141	3.56e-139	326625
ENSG00000111335	OAS2	58.9286	1.52211	0.137648	11.058	2.01e-28	2.71e-27	4939
ENSG00000151726	ACSL1	1477.52	1.52048	0.0327395	46.4418	0	0	2180
ENSG00000182685	BRICD5	38.2923	1.52002	0.176457	8.6141	7.05e-18	5.49e-17	283870
ENSG00000168675	LDLRAD4	92.5392	1.51246	0.0982498	15.394	1.8e-53	6.05e-52	753
ENSG00000142606	MMEL1	1.97373	1.51241	0.67639	2.236	0.0253517	0.041812	79258
ENSG00000144847	IGSF11	2.11232	1.50778	0.639458	2.3579	0.0183788	0.0312272	152404
ENSG00000197580	BCO2	15.3924	1.50375	0.267436	5.62284	1.88e-08	6.99e-08	83875
ENSG00000011201	ANOS1	54.6725	1.50363	0.132373	11.359	6.69e-30	9.7e-29	3730
ENSG00000244752	CRYBB2	2.90956	1.50035	0.680296	2.20544	0.0274235	0.0449025	1415
ENSG00000110934	BIN2	10.7116	-1.5018	0.377688	-3.9763	7e-05	0.000175712	51411
ENSG00000148120	AOPEP	280.735	-1.50203	0.0703684	-21.3452	4.32e-101	4.38e-99	84909
ENSG00000135116	HRK	16.5098	-1.50262	0.282659	-5.316	1.06e-07	3.68e-07	8739
ENSG00000249992	TMEM158	6.06103	-1.503	0.455204	-3.30183	0.000960578	0.00204341	25907
ENSG00000187775	DNAH17	17.5917	-1.50916	0.260645	-5.79011	7.03e-09	2.73e-08	8632
ENSG00000197405	C5AR1	23.4455	-1.51295	0.260381	-5.81051	6.23e-09	2.42e-08	728
ENSG00000213654	GPSM3	12.8399	-1.51552	0.319201	-4.74785	2.06e-06	6.25e-06	63940
ENSG00000168453	HR	1521.74	-1.51921	0.0609532	-24.9242	4.06e-137	7e-135	55806
ENSG00000136059	VILL	28.1882	-1.52022	0.206554	-7.3599	1.84e-13	1.05e-12	50853
ENSG00000013588	GPRC5A	897.858	-1.52631	0.051618	-29.5694	3.7e-192	1.04e-189	9052
ENSG00000169435	RASSF6	17.549	-1.53334	0.266763	-5.74795	9.03e-09	3.46e-08	166824
ENSG00000181467	RAP2B	310.609	-1.53497	0.0708041	-21.6791	3.23e-104	3.52e-102	5912
ENSG00000174004	NRROS	12.5313	-1.5393	0.312641	-4.92353	8.5e-07	2.7e-06	375387
ENSG00000111817	DSE	343.011	-1.55069	0.0664023	-23.353	1.28e-120	1.84e-118	29940
ENSG00000006747	SCIN	24.1103	-1.55438	0.232026	-6.69918	2.1e-11	1.01e-10	85477
ENSG00000021300	PLEKHB1	11.7436	-1.55603	0.370675	-4.19784	2.69e-05	7.15e-05	58473
ENSG00000152495	CAMK4	12.5836	-1.55844	0.323707	-4.81435	1.48e-06	4.56e-06	814
ENSG00000019505	SYT13	4.76462	-1.56414	0.50839	-3.07666	0.00209337	0.00423384	57586
ENSG00000256812	CAPNS2	2.81555	-1.56546	0.661508	-2.36649	0.0179575	0.0305658	84290
ENSG00000069188	SDK2	3.97668	-1.5685	0.561516	-2.79333	0.00521689	0.00983226	54549
ENSG00000163993	S100P	344.528	-1.56987	0.0662285	-23.7039	3.29e-124	5e-122	6286
ENSG00000140470	ADAMTS17	106.244	-1.57252	0.129336	-12.1584	5.17e-34	8.88e-33	170691
ENSG00000169991	IFFO2	823.748	-1.57343	0.0469694	-33.4991	4.98e-246	2.37e-243	126917
ENSG00000135919	SERPINE2	82.0425	-1.57721	0.133777	-11.7899	4.4e-32	6.97e-31	5270
ENSG00000116106	EPHA4	213.406	-1.57909	0.18537	-8.51855	1.62e-17	1.24e-16	2043
ENSG00000154928	EPHB1	10.4936	-1.58009	0.347627	-4.54536	5.48e-06	1.59e-05	2047
ENSG00000136158	SPRY2	253.687	-1.58249	0.0749376	-21.1175	5.49e-99	5.38e-97	10253
ENSG00000132334	PTPRE	5.2201	-1.58474	0.484937	-3.26793	0.00108335	0.00228993	5791
ENSG00000105810	CDK6	381.212	-1.58544	0.0719077	-22.0482	9.94e-108	1.17e-105	1021
ENSG00000111186	WNT5B	7.20069	-1.58614	0.432271	-3.66931	0.000243208	0.000567365	81029
ENSG00000157404	KIT	38.0615	-1.58824	0.202799	-7.83161	4.82e-15	3.08e-14	3815
ENSG00000085662	AKR1B1	7174.02	-1.58853	0.0466549	-34.0485	4.27e-254	2.18e-251	231
ENSG00000179148	ALOXE3	8.51888	-1.59291	0.383232	-4.15651	3.23e-05	8.5e-05	59344
ENSG00000162975	KCNF1	2.43333	-1.59554	0.724227	-2.20309	0.0275881	0.0451462	3754
ENSG00000166073	GPR176	10.9083	-1.60088	0.337308	-4.74605	2.07e-06	6.3e-06	11245
ENSG00000008516	MMP25	5.22822	-1.60118	0.548397	-2.91974	0.00350321	0.00681056	64386
ENSG00000176723	ZNF843	3.26647	-1.60236	0.641495	-2.49785	0.0124949	0.021934	283933
ENSG00000078401	EDN1	378.624	-1.60418	0.0708901	-22.6291	2.24e-113	2.91e-111	1906
ENSG00000164125	GASK1B	65.7978	-1.60909	0.161922	-9.93748	2.86e-23	2.99e-22	51313
ENSG00000170075	GPR37L1	8.55567	-1.61237	0.386434	-4.17244	3.01e-05	7.95e-05	9283
ENSG00000163704	PRRT3	10.9733	-1.61681	0.352374	-4.58833	4.47e-06	1.31e-05	285368
ENSG00000102452	NALCN	26.3139	-1.62068	0.224264	-7.22668	4.95e-13	2.73e-12	259232
ENSG00000184371	CSF1	876.681	-1.6238	0.0909898	-17.8459	3.11e-71	1.69e-69	1435
ENSG00000204086	RPA4	7.00679	-1.62397	0.424472	-3.82587	0.000130312	0.000315162	29935
ENSG00000002587	HS3ST1	31.6427	-1.62478	0.203157	-7.99767	1.27e-15	8.42e-15	9957
ENSG00000188818	ZDHHC11	82.7707	-1.62561	0.131824	-12.3317	6.11e-35	1.09e-33	79844
ENSG00000173706	HEG1	246.857	-1.62596	0.0757009	-21.4788	2.46e-102	2.58e-100	57493
ENSG00000101307	SIRPB1	77.6247	-1.63285	0.146456	-11.1491	7.23e-29	9.94e-28	10326
ENSG00000185112	FAM43A	110.8	-1.63868	0.133763	-12.2506	1.67e-34	2.93e-33	131583
ENSG00000138622	HCN4	13.1901	-1.63931	0.311992	-5.25434	1.49e-07	5.09e-07	10021
ENSG00000168539	CHRM1	6.62246	-1.6446	0.450164	-3.65333	0.000258861	0.000600938	1128
ENSG00000121039	RDH10	1959.15	-1.64499	0.0509567	-32.2821	1.25e-228	5.09e-226	157506
ENSG00000125462	C1orf61	57.3767	-1.64522	0.152906	-10.7597	5.34e-27	6.73e-26	10485
ENSG00000187838	PLSCR3	2.50766	-1.64594	0.721197	-2.28224	0.0224752	0.0374875	57048
ENSG00000237330	RNF223	144.599	-1.6482	0.104113	-15.8309	1.91e-56	7.02e-55	401934
ENSG00000140022	STON2	2.87542	-1.65042	0.681954	-2.42013	0.0155149	0.026733	85439
ENSG00000183307	TMEM121B	5.87336	-1.65313	0.47828	-3.45639	0.000547454	0.00121348	27439
ENSG00000150551	LYPD1	13.8163	-1.65935	0.327754	-5.06278	4.13e-07	1.36e-06	116372
ENSG00000122687	MRM2	3.38012	-1.66182	0.63615	-2.61231	0.00899333	0.016238	29960
ENSG00000182585	EPGN	4.60793	-1.66662	0.52584	-3.16945	0.0015273	0.00315733	255324
ENSG00000114251	WNT5A	15.9475	-1.67787	0.298929	-5.61293	1.99e-08	7.38e-08	7474
ENSG00000068831	RASGRP2	2.96802	-1.68186	0.64246	-2.61784	0.0088489	0.0159994	10235
ENSG00000186417	GLDN	2.55017	-1.68429	0.728328	-2.31254	0.0207479	0.0348546	342035
ENSG00000136367	ZFHX2	54.9409	-1.68445	0.15664	-10.7536	5.7e-27	7.15e-26	85446
ENSG00000169047	IRS1	68.0577	-1.68526	0.13996	-12.041	2.16e-33	3.62e-32	3667
ENSG00000128578	STRIP2	335.404	-1.68989	0.0848551	-19.915	3.01e-88	2.33e-86	57464
ENSG00000162631	NTNG1	5.56933	-1.695	0.479899	-3.53198	0.000412459	0.000930605	22854
ENSG00000163207	IVL	89.5547	-1.6976	0.133492	-12.7169	4.77e-37	9.13e-36	3713
ENSG00000182752	PAPPA	64.5574	-1.70228	0.159203	-10.6925	1.1e-26	1.37e-25	5069
ENSG00000119125	GDA	75.2043	-1.70293	0.160723	-10.5954	3.13e-26	3.78e-25	9615
ENSG00000047597	XK	17.2122	-1.70795	0.291722	-5.85473	4.78e-09	1.88e-08	7504
ENSG00000173705	SUSD5	6.08227	-1.70897	0.463506	-3.68706	0.000226864	0.000530971	26032
ENSG00000133246	PRAM1	2.18977	-1.70916	0.762445	-2.24169	0.0249816	0.0412492	84106
ENSG00000186529	CYP4F3	38.5201	-1.71311	0.185234	-9.24835	2.28e-20	2.05e-19	4051
ENSG00000102837	OLFM4	4353.33	-1.71382	0.0705722	-24.2846	2.85e-130	4.53e-128	10562
ENSG00000179546	HTR1D	33.4662	-1.71412	0.207986	-8.24153	1.7e-16	1.21e-15	3352
ENSG00000125266	EFNB2	440.45	-1.71548	0.0601709	-28.5101	8.77e-179	2.24e-176	1948
ENSG00000188883	KLRG2	13.8669	-1.72066	0.351588	-4.89396	9.88e-07	3.12e-06	346689
ENSG00000242419	PCDHGC4	6.8521	-1.72796	0.467202	-3.69853	0.000216852	0.000508706	56098
ENSG00000205420	KRT6A	172.594	-1.73023	0.0946776	-18.2749	1.31e-74	7.61e-73	3853
ENSG00000120217	CD274	11.4483	-1.73489	0.359593	-4.8246	1.4e-06	4.34e-06	29126
ENSG00000167080	B4GALNT2	5.25712	-1.73519	0.503354	-3.44726	0.000566307	0.00125261	124872
ENSG00000135218	CD36	5.17615	-1.73718	0.568581	-3.05528	0.00224847	0.0045213	948
ENSG00000174567	GOLT1A	5.21372	-1.73819	0.514706	-3.37705	0.000732676	0.00158815	127845
ENSG00000144355	DLX1	10.1144	-1.74166	0.378163	-4.60558	4.11e-06	1.21e-05	1745
ENSG00000140297	GCNT3	31.3206	-1.7504	0.218633	-8.00613	1.18e-15	7.88e-15	9245
ENSG00000164867	NOS3	2.20629	-1.75292	0.775166	-2.26134	0.0237381	0.039442	4846
ENSG00000133958	UNC79	3.12364	-1.75677	0.645284	-2.72247	0.00647955	0.011987	57578
ENSG00000071282	LMCD1	11.9341	-1.76586	0.349069	-5.05877	4.22e-07	1.39e-06	29995
ENSG00000255346	NOX5	22.415	-1.76838	0.242014	-7.30691	2.73e-13	1.54e-12	79400
ENSG00000087128	TMPRSS11E	37.6562	-1.77083	0.231287	-7.65643	1.91e-14	1.16e-13	28983
ENSG00000102287	GABRE	6.28944	-1.77224	0.52239	-3.39256	0.000692436	0.0015094	2564
ENSG00000225614	ZNF469	729.435	-1.77353	0.0507303	-34.96	9.12e-268	4.83e-265	84627
ENSG00000006283	CACNA1G	3.5644	-1.77364	0.619719	-2.86201	0.00420963	0.00807514	8913
ENSG00000136997	MYC	1258.52	-1.77555	0.0408587	-43.4558	0	0	4609
ENSG00000129437	KLK14	4.48185	-1.78176	0.533223	-3.34149	0.000833302	0.00179166	43847
ENSG00000147689	FAM83A	55.1226	-1.78486	0.165706	-10.7713	4.71e-27	5.94e-26	84985
ENSG00000138623	SEMA7A	40.295	-1.79161	0.18804	-9.52779	1.61e-21	1.53e-20	8482
ENSG00000132718	SYT11	19.8169	-1.7943	0.295963	-6.06257	1.34e-09	5.51e-09	23208
ENSG00000116990	MYCL	2.70212	-1.80028	0.72079	-2.49765	0.012502	0.0219438	4610
ENSG00000125966	MMP24	2.28155	-1.80799	0.805321	-2.24505	0.0247649	0.0409339	10893
ENSG00000057468	MSH4	2.77487	-1.80825	0.718919	-2.51524	0.0118952	0.020961	4438
ENSG00000182261	NLRP10	4.08166	-1.80932	0.578469	-3.12778	0.00176133	0.00360615	338322
ENSG00000286169	AHRR	15.5541	-1.81148	0.320897	-5.64506	1.65e-08	6.18e-08	57491
ENSG00000072952	MRVI1	7.8397	-1.81174	0.419547	-4.31833	1.57e-05	4.31e-05	10335
ENSG00000204644	ZFP57	41.3516	-1.81682	0.182783	-9.93974	2.8e-23	2.92e-22	346171
ENSG00000230797	YY2	18.7537	-1.81792	0.281437	-6.45941	1.05e-10	4.75e-10	404281
ENSG00000146966	DENND2A	59.5643	-1.8243	0.162352	-11.2367	2.69e-29	3.8e-28	27147
ENSG00000127528	KLF2	26.2993	-1.82825	0.264315	-6.91695	4.61e-12	2.34e-11	10365
ENSG00000164082	GRM2	3.20408	-1.83127	0.654187	-2.79931	0.0051212	0.00966804	2912
ENSG00000187017	ESPN	187.354	-1.84144	0.0939737	-19.5953	1.7e-85	1.24e-83	83715
ENSG00000125787	GNRH2	2.33779	-1.84453	0.762611	-2.41871	0.0155759	0.0268283	2797
ENSG00000179846	NKPD1	12.2975	-1.86079	0.351748	-5.29011	1.22e-07	4.22e-07	284353
ENSG00000104213	PDGFRL	3.29447	-1.86253	0.631502	-2.94937	0.00318422	0.00624907	5157
ENSG00000164647	STEAP1	5.73918	-1.86474	0.51949	-3.58956	0.000331236	0.000757997	26872
ENSG00000204291	COL15A1	31.4479	-1.87639	0.207831	-9.02844	1.74e-19	1.48e-18	1306
ENSG00000054598	FOXC1	462.929	-1.88199	0.0871132	-21.604	1.65e-103	1.77e-101	2296
ENSG00000188385	JAKMIP3	4.77632	-1.88537	0.554043	-3.40294	0.000666649	0.0014583	282973
ENSG00000188167	TMPPE	19.9183	-1.88566	0.270272	-6.9769	3.02e-12	1.56e-11	643853
ENSG00000131095	GFAP	2.3751	-1.89904	0.764604	-2.48369	0.0130027	0.0227028	2670
ENSG00000119630	PGF	3.76528	-1.9067	0.676123	-2.82005	0.00480157	0.009114	5228
ENSG00000157064	NMNAT2	28.4781	-1.91326	0.23773	-8.04804	8.41e-16	5.67e-15	23057
ENSG00000119508	NR4A3	3.42513	-1.91946	0.644539	-2.97803	0.00290107	0.00573116	8013
ENSG00000108932	SLC16A6	18.7363	-1.93318	0.27953	-6.91581	4.65e-12	2.36e-11	9120
ENSG00000185527	PDE6G	2.94001	-1.93611	0.719383	-2.69134	0.00711651	0.0130639	5148
ENSG00000164825	DEFB1	169.058	-1.93741	0.13922	-13.9162	5.05e-44	1.26e-42	1672
ENSG00000026751	SLAMF7	4.42876	-1.94376	0.559124	-3.47644	0.000508125	0.00113109	57823
ENSG00000156510	HKDC1	17.2541	-1.9513	0.293509	-6.64815	2.97e-11	1.41e-10	80201
ENSG00000115602	IL1RL1	4.52091	-1.9516	0.588361	-3.31702	0.00090983	0.00194152	9173
ENSG00000214128	TMEM213	1.99824	-1.96528	0.846115	-2.32271	0.0201946	0.0340011	155006
ENSG00000160712	IL6R	15.1527	-1.97007	0.311429	-6.32591	2.52e-10	1.1e-09	3570
ENSG00000282988	NA	2.03195	-1.97381	0.843389	-2.34034	0.0192663	0.0326033	NA
ENSG00000068976	PYGM	7.01035	-1.97433	0.502149	-3.93177	8.43e-05	0.000209323	5837
ENSG00000166963	MAP1A	3.55736	-1.97951	0.662573	-2.98761	0.00281164	0.00556602	4130
ENSG00000116774	OLFML3	908.888	-1.98275	0.0619074	-32.0277	4.48e-225	1.73e-222	56944
ENSG00000198542	ITGBL1	14.1877	-1.98348	0.319785	-6.20256	5.56e-10	2.36e-09	9358
ENSG00000075618	FSCN1	58.0781	-1.98601	0.164744	-12.0551	1.82e-33	3.06e-32	6624
ENSG00000160219	GAB3	2.05913	-1.99462	0.835727	-2.38669	0.0170009	0.0290725	139716
ENSG00000244242	IFITM10	54.6342	-1.99544	0.227353	-8.77685	1.68e-18	1.36e-17	402778
ENSG00000117009	KMO	321.832	-1.9963	0.12731	-15.6807	2.05e-55	7.31e-54	8564
ENSG00000185551	NR2F2	57.3678	-2.00522	0.164143	-12.2163	2.55e-34	4.42e-33	7026
ENSG00000139874	SSTR1	6.12112	-2.00931	0.49351	-4.07147	4.67e-05	0.000120357	6751
ENSG00000122787	AKR1D1	6.66069	-2.01067	0.487765	-4.1222	3.75e-05	9.8e-05	6718
ENSG00000168658	VWA3B	4.1084	-2.01115	0.584861	-3.43868	0.00058456	0.00128979	200403
ENSG00000075213	SEMA3A	20.0962	-2.02912	0.286557	-7.08103	1.43e-12	7.58e-12	10371
ENSG00000162692	VCAM1	4.65252	-2.03339	0.625072	-3.25305	0.00114174	0.00240161	7412
ENSG00000011052	NME1-NME2	2.07096	-2.04134	0.867131	-2.35413	0.0185661	0.0315078	654364
ENSG00000134780	DAGLA	45.4321	-2.05438	0.18335	-11.2047	3.87e-29	5.4e-28	747
ENSG00000147614	ATP6V0D2	47.8805	-2.06441	0.200614	-10.2905	7.78e-25	8.78e-24	245972
ENSG00000189221	MAOA	6.33758	-2.06818	0.481597	-4.29443	1.75e-05	4.77e-05	4128
ENSG00000115112	TFCP2L1	777.318	-2.069	0.160632	-12.8804	5.81e-38	1.15e-36	29842
ENSG00000122367	LDB3	3.7555	-2.07099	0.639782	-3.23703	0.00120781	0.00253203	11155
ENSG00000183091	NEB	2.68791	-2.07451	0.764888	-2.71217	0.00668445	0.0123261	4703
ENSG00000105464	GRIN2D	12.193	-2.07496	0.354484	-5.85347	4.81e-09	1.89e-08	2906
ENSG00000170423	KRT78	5.95819	-2.08336	0.511701	-4.07143	4.67e-05	0.000120357	196374
ENSG00000165794	SLC39A2	9.19303	-2.08401	0.437537	-4.76304	1.91e-06	5.82e-06	29986
ENSG00000162849	KIF26B	17.5738	-2.08575	0.322637	-6.4647	1.01e-10	4.59e-10	55083
ENSG00000102445	RUBCNL	2.66935	-2.08683	0.737928	-2.82796	0.00468453	0.00890722	80183
ENSG00000157551	KCNJ15	7.57227	-2.08871	0.452551	-4.61541	3.92e-06	1.16e-05	3772
ENSG00000106123	EPHB6	1033.22	-2.09084	0.0663401	-31.5171	5.07e-218	1.81e-215	2051
ENSG00000145107	TM4SF19	2.6804	-2.0946	0.759583	-2.75756	0.00582342	0.0108816	116211
ENSG00000129194	SOX15	24.9706	-2.09941	0.255234	-8.22542	1.95e-16	1.38e-15	6665
ENSG00000198483	ANKRD35	11.3957	-2.1026	0.362863	-5.79446	6.85e-09	2.66e-08	148741
ENSG00000137673	MMP7	224.586	-2.10443	0.0869741	-24.196	2.45e-129	3.8e-127	4316
ENSG00000089012	SIRPG	43.0036	-2.10969	0.205635	-10.2594	1.07e-24	1.2e-23	55423
ENSG00000169903	TM4SF4	4.34817	-2.11179	0.603599	-3.49867	0.000467593	0.00104641	7104
ENSG00000136099	PCDH8	9.16601	-2.11226	0.456202	-4.6301	3.65e-06	1.08e-05	5100
ENSG00000167755	KLK6	738.542	-2.1154	0.0571528	-37.013	7.08e-300	5.32e-297	5653
ENSG00000157653	C9orf43	2.80153	-2.11843	0.749722	-2.82562	0.00471889	0.00896658	257169
ENSG00000131471	AOC3	10.4249	-2.12147	0.38497	-5.51075	3.57e-08	1.3e-07	8639
ENSG00000081277	PKP1	20.322	-2.12348	0.286818	-7.40358	1.33e-13	7.62e-13	5317
ENSG00000120289	MAGEB4	27.3876	-2.12461	0.250443	-8.48338	2.19e-17	1.66e-16	4115
ENSG00000283632	EXOC3L2	2.20562	-2.1253	0.85416	-2.48817	0.0128402	0.0224546	90332
ENSG00000204936	CD177	4.38721	-2.13117	0.59285	-3.59479	0.000324651	0.000743763	57126
ENSG00000072182	ASIC4	2.77489	-2.13264	0.750024	-2.84342	0.00446316	0.00852829	55515
ENSG00000135436	FAM186B	3.33255	-2.13521	0.694776	-3.07324	0.0021175	0.00428066	84070
ENSG00000248383	PCDHAC1	5.52189	-2.13614	0.525026	-4.06863	4.73e-05	0.000121659	56135
ENSG00000167772	ANGPTL4	123.207	-2.13863	0.119216	-17.9391	5.84e-72	3.22e-70	51129
ENSG00000163209	SPRR3	3.28831	-2.13906	0.671858	-3.1838	0.00145354	0.00301707	6707
ENSG00000169469	SPRR1B	4.41227	-2.14296	0.601445	-3.56302	0.00036661	0.00083268	6699
ENSG00000147573	TRIM55	1.68862	-2.15966	0.97529	-2.21438	0.0268029	0.0439973	84675
ENSG00000128510	CPA4	767.609	-2.16072	0.0595215	-36.3015	1.53e-288	9.12e-286	51200
ENSG00000125999	BPIFB1	9.49425	-2.16484	0.417356	-5.18704	2.14e-07	7.21e-07	92747
ENSG00000103740	ACSBG1	1.70633	-2.17407	0.982825	-2.21206	0.0269626	0.0442289	23205
ENSG00000170927	PKHD1	2.31313	-2.18795	0.828676	-2.6403	0.00828338	0.0150416	5314
ENSG00000162614	NEXN	9.76998	-2.1895	0.398566	-5.49345	3.94e-08	1.42e-07	91624
ENSG00000091536	MYO15A	5.23474	-2.19036	0.636558	-3.44095	0.00057967	0.00128027	51168
ENSG00000162676	GFI1	31.061	-2.19603	0.239432	-9.17183	4.65e-20	4.12e-19	2672
ENSG00000106034	CPED1	17.2086	-2.1989	0.323887	-6.78909	1.13e-11	5.54e-11	79974
ENSG00000186442	KRT3	4.61159	-2.20117	0.591241	-3.72296	0.000196899	0.000464414	3850
ENSG00000167165	UGT1A6	60.1724	-2.20133	0.192407	-11.441	2.61e-30	3.86e-29	54578
ENSG00000227507	LTB	17.3285	-2.21012	0.302805	-7.29881	2.9e-13	1.63e-12	4050
ENSG00000120337	TNFSF18	1.81069	-2.24494	0.937457	-2.39471	0.0166333	0.0284816	8995
ENSG00000185634	SHC4	3.54251	-2.25175	0.669025	-3.36572	0.000763453	0.00164961	399694
ENSG00000235631	RNF148	10.0955	-2.25191	0.414896	-5.42765	5.71e-08	2.03e-07	378925
ENSG00000107984	DKK1	67.3015	-2.252	0.191068	-11.7863	4.59e-32	7.26e-31	22943
ENSG00000175592	FOSL1	232.528	-2.26968	0.132597	-17.1171	1.11e-65	5.29e-64	8061
ENSG00000019169	MARCO	33.1125	-2.28127	0.28438	-8.0219	1.04e-15	6.96e-15	8685
ENSG00000164761	TNFRSF11B	4.21685	-2.28536	0.675428	-3.38357	0.000715503	0.00155426	4982
ENSG00000135960	EDAR	3.667	-2.28789	0.684702	-3.34144	0.000833442	0.00179166	10913
ENSG00000178695	KCTD12	11.0095	-2.29389	0.398468	-5.75677	8.57e-09	3.29e-08	115207
ENSG00000026652	AGPAT4	2.39226	-2.29505	0.840599	-2.73026	0.00632853	0.0117456	56895
ENSG00000171522	PTGER4	55.809	-2.30358	0.172694	-13.3391	1.37e-40	3.03e-39	5734
ENSG00000131480	AOC2	19.6901	-2.30784	0.287109	-8.03821	9.12e-16	6.11e-15	314
ENSG00000185974	GRK1	2.46012	-2.30945	0.847783	-2.7241	0.00644763	0.0119325	6011
ENSG00000164236	ANKRD33B	74.5243	-2.31974	0.150192	-15.4452	8.13e-54	2.76e-52	651746
ENSG00000133101	CCNA1	5.01728	-2.32077	0.605625	-3.83204	0.000127087	0.00030804	8900
ENSG00000174600	CMKLR1	1.33933	-2.3338	1.05228	-2.21785	0.0265652	0.0436371	1240
ENSG00000015520	NPC1L1	1.37205	-2.34611	1.08443	-2.16345	0.0305066	0.0494577	29881
ENSG00000163263	C1orf189	1.9075	-2.34825	0.942645	-2.49113	0.0127336	0.0222874	388701
ENSG00000130224	LRCH2	1.90461	-2.35143	0.924253	-2.54415	0.0109545	0.0194474	57631
ENSG00000257743	MGAM2	4.50185	-2.37922	0.616501	-3.85923	0.000113747	0.000277731	93432
ENSG00000117148	ACTL8	2.58962	-2.38789	0.855059	-2.79266	0.00522768	0.00984694	81569
ENSG00000198821	CD247	1.39553	-2.39312	0.978492	-2.44572	0.0144563	0.025057	919
ENSG00000125845	BMP2	18.9252	-2.40443	0.326317	-7.36839	1.73e-13	9.84e-13	650
ENSG00000118785	SPP1	1.42344	-2.40822	0.984435	-2.4463	0.014433	0.0250288	6696
ENSG00000226979	LTA	3.99958	-2.42731	0.709013	-3.42351	0.000618188	0.00135895	4049
ENSG00000204941	PSG5	2.692	-2.43521	0.821231	-2.96532	0.0030237	0.00595941	5673
ENSG00000164778	EN2	0.980495	-2.43908	1.11049	-2.1964	0.0280636	0.0458508	2020
ENSG00000017483	SLC38A5	1.99827	-2.44072	0.9452	-2.58223	0.0098164	0.0175907	92745
ENSG00000163823	CCR1	0.995399	-2.4497	1.09737	-2.23235	0.0255921	0.0421683	1230
ENSG00000131773	KHDRBS3	2.03626	-2.45302	0.918825	-2.66973	0.0075912	0.0138693	10656
ENSG00000172137	CALB2	18.2778	-2.45521	0.309734	-7.92684	2.25e-15	1.47e-14	794
ENSG00000185338	SOCS1	8.04768	-2.46011	0.469789	-5.23662	1.64e-07	5.58e-07	8651
ENSG00000162897	FCAMR	1.44087	-2.46172	1.06121	-2.31974	0.0203552	0.0342431	83953
ENSG00000050165	DKK3	1.00687	-2.46228	1.00829	-2.44203	0.0146049	0.025293	27122
ENSG00000129990	SYT5	1.01715	-2.46392	1.03463	-2.38146	0.0172442	0.0294463	6861
ENSG00000163810	TGM4	0.653333	-2.46461	1.10925	-2.22186	0.0262925	0.0432339	7047
ENSG00000163735	CXCL5	1.47671	-2.47649	0.976165	-2.53696	0.0111819	0.019819	6374
ENSG00000108602	ALDH3A1	61.2472	-2.48256	0.351299	-7.06679	1.59e-12	8.37e-12	218
ENSG00000171403	KRT9	9.6306	-2.48662	0.444718	-5.59145	2.25e-08	8.32e-08	3857
ENSG00000128917	DLL4	2.7931	-2.48977	0.857634	-2.90306	0.0036953	0.00715383	54567
ENSG00000138678	GPAT3	12.4198	-2.49421	0.389227	-6.40811	1.47e-10	6.56e-10	84803
ENSG00000196878	LAMB3	548.214	-2.49547	0.0760013	-32.8346	1.89e-236	8.44e-234	3914
ENSG00000134827	TCN1	38.9173	-2.50474	0.229502	-10.9138	9.9e-28	1.29e-26	6947
ENSG00000107147	KCNT1	1.46115	-2.50695	0.979889	-2.5584	0.0105155	0.0187345	57582
ENSG00000101076	HNF4A	1.47521	-2.51158	1.0674	-2.35299	0.018623	0.0315895	3172
ENSG00000183668	PSG9	14.7788	-2.52055	0.35689	-7.06252	1.64e-12	8.63e-12	5678
ENSG00000286001	NA	7.07191	-2.52329	0.519614	-4.85608	1.2e-06	3.74e-06	NA
ENSG00000122728	TAF1L	1.50273	-2.52338	0.973386	-2.59237	0.00953172	0.0171343	138474
ENSG00000069812	HES2	279.502	-2.52502	0.0861481	-29.3102	7.7e-189	2.08e-186	54626
ENSG00000004848	ARX	1.02672	-2.52516	1.10151	-2.29246	0.0218789	0.0365784	170302
ENSG00000235387	SPAAR	1.51091	-2.5281	0.977488	-2.58633	0.00970051	0.0174027	158376
ENSG00000128422	KRT17	3161.4	-2.53055	0.0521656	-48.51	0	0	3872
ENSG00000198910	L1CAM	11.9102	-2.53109	0.402803	-6.2837	3.31e-10	1.43e-09	3897
ENSG00000134061	CD180	4.19807	-2.53475	0.665257	-3.81018	0.000138866	0.000334492	4064
ENSG00000112320	SOBP	2.78152	-2.53488	0.866327	-2.92601	0.00343341	0.00669215	55084
ENSG00000158258	CLSTN2	6.28631	-2.5384	0.552592	-4.59363	4.36e-06	1.28e-05	64084
ENSG00000249884	RNF103-CHMP3	1.55773	-2.54809	0.993859	-2.56384	0.0103522	0.0184698	100526767
ENSG00000173093	CCDC63	2.15862	-2.55041	0.9163	-2.78338	0.00537962	0.0101185	160762
ENSG00000182885	ADGRG3	17.9392	-2.55233	0.331315	-7.70363	1.32e-14	8.16e-14	222487
ENSG00000163286	ALPG	12.0764	-2.5548	0.398432	-6.41213	1.44e-10	6.4e-10	251
ENSG00000105851	PIK3CG	2.88219	-2.56079	0.845626	-3.02827	0.00245957	0.00491811	5294
ENSG00000138311	ZNF365	5.07173	-2.56335	0.640846	-3.99995	6.34e-05	0.000160135	22891
ENSG00000184716	SERINC4	1.52712	-2.56501	0.988472	-2.59492	0.00946122	0.0170247	619189
ENSG00000111339	ART4	1.09785	-2.57219	1.03214	-2.49209	0.0126994	0.022241	420
ENSG00000177791	MYOZ1	1.10349	-2.57708	1.10109	-2.34049	0.0192583	0.0326013	58529
ENSG00000074211	PPP2R2C	7.27008	-2.57754	0.519415	-4.9624	6.96e-07	2.23e-06	5522
ENSG00000162383	SLC1A7	2.89543	-2.57792	0.820007	-3.14378	0.00166784	0.00342704	6512
ENSG00000165272	AQP3	143.41	-2.58849	0.178983	-14.4622	2.1e-47	5.97e-46	360
ENSG00000131050	BPIFA2	6.63231	-2.59227	0.535326	-4.84243	1.28e-06	3.99e-06	140683
ENSG00000134668	SPOCD1	2.21002	-2.59467	0.916179	-2.83206	0.00462488	0.00880433	90853
ENSG00000170214	ADRA1B	3.70126	-2.59637	0.726247	-3.57505	0.000350161	0.000798109	147
ENSG00000110848	CD69	0.73688	-2.61021	1.16639	-2.23785	0.0252309	0.0416225	969
ENSG00000179292	TMEM151A	1.10618	-2.62161	1.0301	-2.545	0.0109277	0.01941	256472
ENSG00000178404	CEP295NL	1.11254	-2.62942	1.00417	-2.61851	0.00883142	0.0159719	100653515
ENSG00000183979	NPB	1.11691	-2.63299	1.01727	-2.5883	0.00964501	0.0173118	256933
ENSG00000169067	ACTBL2	39.3228	-2.63733	0.22277	-11.8388	2.46e-32	3.95e-31	345651
ENSG00000167476	JSRP1	3.86982	-2.64829	0.732158	-3.61711	0.00029791	0.000685798	126306
ENSG00000215529	EFCAB8	1.13583	-2.64863	1.05977	-2.49926	0.0124452	0.0218548	388795
ENSG00000167131	CCDC103	1.15933	-2.65234	1.00821	-2.63073	0.00852005	0.0154439	388389
ENSG00000124731	TREM1	2.32657	-2.66071	0.954909	-2.78635	0.00533053	0.0100341	54210
ENSG00000153162	BMP6	7.59686	-2.66256	0.512112	-5.19917	2e-07	6.78e-07	654
ENSG00000163817	SLC6A20	17.8892	-2.68867	0.3333	-8.06681	7.22e-16	4.9e-15	54716
ENSG00000163359	COL6A3	9.50835	-2.7015	0.474551	-5.69275	1.25e-08	4.73e-08	1293
ENSG00000137869	CYP19A1	1.17143	-2.7062	1.06346	-2.54471	0.0109369	0.0194185	1588
ENSG00000186847	KRT14	76.6262	-2.71046	0.231015	-11.7328	8.65e-32	1.35e-30	3861
ENSG00000157150	TIMP4	1.16607	-2.71219	0.988679	-2.74325	0.00608347	0.011332	7079
ENSG00000241635	UGT1A1	15.0824	-2.71249	0.414413	-6.54537	5.93e-11	2.75e-10	54658
ENSG00000177238	TRIM72	1.71544	-2.71772	0.952818	-2.85229	0.00434049	0.00831055	493829
ENSG00000108551	RASD1	1.71605	-2.7218	0.959059	-2.83799	0.00453988	0.00865521	51655
ENSG00000188984	AADACL3	3.19603	-2.7287	0.789108	-3.45795	0.000544298	0.00120691	126767
ENSG00000275793	RIMBP3	0.801436	-2.7288	1.07388	-2.54107	0.0110513	0.0196045	85376
ENSG00000197632	SERPINB2	13.4971	-2.73062	0.424199	-6.43713	1.22e-10	5.46e-10	5055
ENSG00000188783	PRELP	3.20301	-2.73804	0.801164	-3.41757	0.000631817	0.00138678	5549
ENSG00000167483	NIBAN3	11.975	-2.73938	0.437618	-6.25975	3.86e-10	1.66e-09	199786
ENSG00000163673	DCLK3	0.819898	-2.74531	1.16362	-2.35929	0.0183101	0.0311178	85443
ENSG00000165895	ARHGAP42	1.73254	-2.75796	0.975949	-2.82593	0.00471436	0.00895916	143872
ENSG00000188487	INSC	0.843892	-2.7618	1.07951	-2.55839	0.0105159	0.0187345	387755
ENSG00000203837	PNLIPRP3	3.23206	-2.76219	0.796865	-3.46632	0.000527626	0.00117176	119548
ENSG00000133710	SPINK5	0.83781	-2.76877	1.21469	-2.27941	0.0226428	0.0377495	11005
ENSG00000277399	GPR179	4.2234	-2.79341	0.734148	-3.80497	0.000141821	0.000341206	440435
ENSG00000182687	GALR2	6.62339	-2.79418	0.590775	-4.72968	2.25e-06	6.81e-06	8811
ENSG00000004799	PDK4	55.1132	-2.80316	0.2313	-12.1191	8.36e-34	1.42e-32	5166
ENSG00000123119	NECAB1	2.45299	-2.80571	0.979015	-2.86586	0.00415885	0.00798416	64168
ENSG00000012124	CD22	61.8568	-2.81738	0.212549	-13.2552	4.21e-40	9.12e-39	933
ENSG00000110876	SELPLG	1.79767	-2.81882	0.94701	-2.97655	0.00291514	0.00575656	6404
ENSG00000105255	FSD1	1.82655	-2.82613	0.944701	-2.99156	0.00277555	0.00549763	79187
ENSG00000161509	GRIN2C	2.5049	-2.82658	0.99521	-2.84018	0.00450879	0.00860396	2905
ENSG00000163376	KBTBD8	9.38123	-2.83927	0.483638	-5.87066	4.34e-09	1.71e-08	84541
ENSG00000070808	CAMK2A	0.876534	-2.84457	1.06861	-2.66193	0.00776936	0.0141785	815
ENSG00000169218	RSPO1	0.887354	-2.85398	1.08925	-2.62014	0.00878949	0.0159001	284654
ENSG00000231924	PSG1	1.3131	-2.87276	0.982154	-2.92496	0.00344497	0.00671376	5669
ENSG00000129451	KLK10	314.338	-2.87585	0.112336	-25.6003	1.51e-144	2.92e-142	5655
ENSG00000164283	ESM1	0.871767	-2.87755	1.23599	-2.32813	0.0199055	0.0335775	11082
ENSG00000170848	PSG6	1.34936	-2.88736	0.999697	-2.88824	0.00387406	0.0074756	5675
ENSG00000160282	FTCD	1.92596	-2.89169	0.956849	-3.02209	0.00251035	0.00500843	10841
ENSG00000145113	MUC4	1.92672	-2.89454	0.95578	-3.02846	0.00245803	0.00491571	4585
ENSG00000171368	TPPP	5.27067	-2.90023	0.667542	-4.34464	1.4e-05	3.85e-05	11076
ENSG00000126353	CCR7	0.894328	-2.90267	1.20051	-2.41787	0.0156118	0.026887	1236
ENSG00000146453	PNLDC1	1.31636	-2.90692	1.02679	-2.83107	0.00463928	0.0088294	154197
ENSG00000141433	ADCYAP1	0.898094	-2.90913	1.1347	-2.56378	0.0103538	0.0184702	116
ENSG00000198798	MAGEB3	0.895601	-2.91251	1.0622	-2.74195	0.00610749	0.0113752	4114
ENSG00000123329	ARHGAP9	1.91076	-2.91322	0.965915	-3.01602	0.00256118	0.00510343	64333
ENSG00000164379	FOXQ1	105.423	-2.91416	0.185612	-15.7002	1.51e-55	5.41e-54	94234
ENSG00000112077	RHAG	1.95833	-2.92908	0.943157	-3.10562	0.00189883	0.00386831	6005
ENSG00000248767	WI2-2373I1.2	0.916239	-2.92995	1.0549	-2.77747	0.00547839	0.0102853	100288524
ENSG00000100055	CYTH4	2.76017	-2.94742	0.935498	-3.15064	0.00162913	0.00335378	27128
ENSG00000142319	SLC6A3	0.960177	-2.95849	1.04172	-2.84001	0.00451128	0.00860756	6531
ENSG00000164651	SP8	10.1441	-2.96049	0.488535	-6.05995	1.36e-09	5.6e-09	221833
ENSG00000188996	HUS1B	2.87871	-2.99885	0.918601	-3.26458	0.00109625	0.00231342	135458
ENSG00000183876	ARSI	12.2984	-3.0058	0.457456	-6.57069	5.01e-11	2.33e-10	340075
ENSG00000125571	IL37	0.961416	-3.00987	1.06079	-2.83739	0.00454837	0.00866921	27178
ENSG00000139278	GLIPR1	10.4469	-3.01195	0.485769	-6.20037	5.63e-10	2.39e-09	11010
ENSG00000153233	PTPRR	0.965131	-3.01417	1.03578	-2.91004	0.00361379	0.00700837	5801
ENSG00000105695	MAG	12.621	-3.02201	0.446362	-6.77032	1.28e-11	6.29e-11	4099
ENSG00000154493	C10orf90	2.08782	-3.0312	0.93522	-3.24116	0.00119045	0.00249819	118611
ENSG00000104327	CALB1	2.06059	-3.04354	0.963987	-3.15724	0.00159269	0.00328254	793
ENSG00000163687	DNASE1L3	4.90773	-3.04572	0.715253	-4.25824	2.06e-05	5.56e-05	1776
ENSG00000177291	GJD4	1.01468	-3.0523	1.12222	-2.71988	0.00653054	0.0120641	219770
ENSG00000179564	LSMEM2	1.02884	-3.05582	1.04477	-2.92486	0.00344611	0.00671507	132228
ENSG00000185915	KLHL34	2.12142	-3.06713	0.918966	-3.33759	0.00084507	0.00181444	257240
ENSG00000182511	FES	1.47788	-3.06812	0.982466	-3.12288	0.00179092	0.00366258	2242
ENSG00000163283	ALPP	153.607	-3.08769	0.162462	-19.0056	1.53e-80	1.01e-78	250
ENSG00000155269	GPR78	1.01856	-3.08958	1.12452	-2.74748	0.00600558	0.0111927	27201
ENSG00000168685	IL7R	61.5896	-3.14432	0.250145	-12.57	3.09e-36	5.74e-35	3575
ENSG00000204616	TRIM31	3.12972	-3.14652	0.890171	-3.53474	0.000408176	0.000921669	11074
ENSG00000186919	ZACN	1.58182	-3.177	0.975451	-3.25696	0.00112613	0.00237124	353174
ENSG00000214212	C19orf38	9.63586	-3.17821	0.522902	-6.07801	1.22e-09	5.02e-09	255809
ENSG00000182459	TEX19	4.3408	-3.18215	0.781769	-4.07045	4.69e-05	0.000120824	400629
ENSG00000099399	MAGEB2	2.28038	-3.1873	0.932007	-3.41982	0.000626625	0.00137644	4113
ENSG00000131203	IDO1	1.6446	-3.20467	0.968761	-3.308	0.000939631	0.00200094	3620
ENSG00000152377	SPOCK1	1.65452	-3.20874	0.982837	-3.26477	0.00109554	0.00231226	6695
ENSG00000123496	IL13RA2	1.6266	-3.21622	1.07617	-2.98857	0.00280283	0.00554935	3598
ENSG00000179954	SSC5D	1.71916	-3.26281	0.967774	-3.37145	0.000747728	0.00161832	284297
ENSG00000126266	FFAR1	1.714	-3.26549	0.963966	-3.38755	0.000705192	0.00153439	2864
ENSG00000163395	IGFN1	1.17895	-3.2791	0.986567	-3.32375	0.000888157	0.0019001	91156
ENSG00000255181	CCDC166	1.17937	-3.27986	1.00442	-3.26541	0.00109304	0.00230802	100130274
ENSG00000137507	LRRC32	5.68629	-3.28181	0.720478	-4.55504	5.24e-06	1.52e-05	2615
ENSG00000106302	HYAL4	8.02423	-3.2985	0.583738	-5.65064	1.6e-08	5.99e-08	23553
ENSG00000149948	HMGA2	9.26427	-3.301	0.551097	-5.98986	2.1e-09	8.5e-09	8091
ENSG00000187957	DNER	13.8259	-3.30143	0.466043	-7.08397	1.4e-12	7.43e-12	92737
ENSG00000198183	BPIFA1	1.19909	-3.33053	1.01422	-3.28384	0.00102402	0.00216965	51297
ENSG00000182168	UNC5C	2.57783	-3.35742	0.915237	-3.66836	0.000244113	0.000569384	8633
ENSG00000248713	C4orf54	1.80782	-3.35807	0.963662	-3.48469	0.000492705	0.0010989	285556
ENSG00000121797	CCRL2	1.83988	-3.39947	0.959293	-3.54372	0.000394523	0.000892533	9034
ENSG00000189056	RELN	14.9897	-3.41382	0.452754	-7.54012	4.7e-14	2.78e-13	5649
ENSG00000154133	ROBO4	16.1458	-3.42472	0.459702	-7.44988	9.34e-14	5.42e-13	54538
ENSG00000161544	CYGB	1.32914	-3.43631	0.99143	-3.46601	0.000528242	0.00117277	114757
ENSG00000198626	RYR2	7.55171	-3.44542	0.636072	-5.41672	6.07e-08	2.15e-07	6262
ENSG00000118523	CCN2	137.323	-3.46517	0.287391	-12.0573	1.77e-33	2.98e-32	1490
ENSG00000178573	MAF	1.346	-3.48165	1.00195	-3.47489	0.000511069	0.00113729	4094
ENSG00000144130	NT5DC4	5.19773	-3.49184	0.765989	-4.55861	5.15e-06	1.5e-05	284958
ENSG00000087494	PTHLH	9.16781	-3.51007	0.596856	-5.88094	4.08e-09	1.61e-08	5744
ENSG00000137674	MMP20	2.88512	-3.51207	0.920141	-3.81689	0.000135146	0.000326245	9313
ENSG00000143341	HMCN1	2.87261	-3.53075	0.922647	-3.82676	0.000129843	0.000314187	83872
ENSG00000148942	SLC5A12	1.42275	-3.55394	0.978462	-3.63217	0.000281051	0.000648763	159963
ENSG00000242221	PSG2	1.43784	-3.56348	1.04272	-3.41749	0.000632024	0.00138702	5670
ENSG00000131018	SYNE1	1.45783	-3.56854	0.979007	-3.64506	0.000267332	0.000619196	23345
ENSG00000117983	MUC5B	13.894	-3.58995	0.5063	-7.09056	1.34e-12	7.1e-12	727897
ENSG00000009724	MASP2	3.08206	-3.62988	0.910742	-3.98563	6.73e-05	0.000169511	10747
ENSG00000104368	PLAT	24.5679	-3.63675	0.376516	-9.65896	4.5e-22	4.39e-21	5327
ENSG00000170454	KRT75	41.8403	-3.63855	0.284605	-12.7845	2e-37	3.9e-36	9119
ENSG00000163017	ACTG2	2.17204	-3.65611	0.944075	-3.87269	0.000107641	0.000263226	72
ENSG00000134207	SYT6	10.2996	-3.66654	0.583815	-6.28032	3.38e-10	1.46e-09	148281
ENSG00000101203	COL20A1	1.56248	-3.68209	0.997778	-3.69028	0.000224003	0.000524533	57642
ENSG00000204983	PRSS1	1.58578	-3.6924	0.982869	-3.75676	0.00017213	0.000409711	5644
ENSG00000164400	CSF2	2.37656	-3.76368	0.924327	-4.0718	4.67e-05	0.000120232	1437
ENSG00000029534	ANK1	26.5503	-3.76493	0.378653	-9.94296	2.71e-23	2.84e-22	286
ENSG00000172803	SNX32	2.36317	-3.78008	0.922038	-4.0997	4.14e-05	0.00010749	254122
ENSG00000099617	EFNA2	1.67751	-3.7874	0.949843	-3.98739	6.68e-05	0.000168315	1943
ENSG00000189350	TOGARAM2	1.70013	-3.82439	0.971143	-3.93803	8.22e-05	0.000204255	165186
ENSG00000152463	OLAH	2.51028	-3.84464	0.95445	-4.02812	5.62e-05	0.000143179	55301
ENSG00000170122	FOXD4	2.48821	-3.85649	0.925385	-4.16745	3.08e-05	8.12e-05	2298
ENSG00000137801	THBS1	1138.71	-3.89959	0.183098	-21.2978	1.19e-100	1.2e-98	7057
ENSG00000167995	BEST1	37.7932	-3.90498	0.325663	-11.9909	3.97e-33	6.56e-32	7439
ENSG00000115593	SMYD1	1.80737	-3.91699	0.965608	-4.0565	4.98e-05	0.000127806	150572
ENSG00000112309	B3GAT2	1.82012	-3.92429	0.947879	-4.14007	3.47e-05	9.1e-05	135152
ENSG00000143469	SYT14	13.8598	-3.9311	0.555405	-7.0779	1.46e-12	7.74e-12	255928
ENSG00000082074	FYB1	45.1189	-3.97969	0.30133	-13.2071	7.99e-40	1.71e-38	2533
ENSG00000176153	GPX2	2.71909	-3.98502	0.943147	-4.22524	2.39e-05	6.38e-05	2877
ENSG00000132915	PDE6A	3.95305	-4.01872	0.883868	-4.54674	5.45e-06	1.58e-05	5145
ENSG00000166923	GREM1	4.16732	-4.10259	0.906658	-4.52496	6.04e-06	1.75e-05	26585
ENSG00000173110	HSPA6	5.94535	-4.10674	0.898994	-4.56815	4.92e-06	1.43e-05	3310
ENSG00000144488	ESPNL	2.15827	-4.14144	0.997849	-4.15036	3.32e-05	8.72e-05	339768
ENSG00000178597	PSAPL1	3.03322	-4.14379	0.959805	-4.31732	1.58e-05	4.33e-05	768239
ENSG00000185640	KRT79	12.2989	-4.17343	0.614168	-6.79526	1.08e-11	5.32e-11	338785
ENSG00000144230	GPR17	2.21302	-4.17628	0.957217	-4.36294	1.28e-05	3.56e-05	2840
ENSG00000136999	CCN3	11.8809	-4.39672	0.695561	-6.32111	2.6e-10	1.13e-09	4856
ENSG00000134240	HMGCS2	3.73465	-4.44158	1.0018	-4.4336	9.27e-06	2.62e-05	3158
ENSG00000102755	FLT1	2.65153	-4.4541	0.912957	-4.87876	1.07e-06	3.35e-06	2321
ENSG00000134757	DSG3	2.95542	-4.61174	0.904238	-5.10014	3.39e-07	1.12e-06	1830
ENSG00000136244	IL6	4.89218	-4.83314	0.876871	-5.51181	3.55e-08	1.29e-07	3569
ENSG00000169994	MYO7B	31.6483	-4.97238	0.491862	-10.1093	5.02e-24	5.45e-23	4648
ENSG00000178033	CALHM5	22.9989	-5.10578	0.60932	-8.37946	5.32e-17	3.92e-16	254228
ENSG00000188257	PLA2G2A	244.58	-5.1694	0.266023	-19.4322	4.13e-84	2.93e-82	5320
ENSG00000122641	INHBA	202.832	-5.40678	0.234094	-23.0966	5.01e-118	6.95e-116	3624
ENSG00000140465	CYP1A1	75.5245	-5.40973	0.384079	-14.0849	4.7e-45	1.23e-43	1543
ENSG00000143631	FLG	5.78537	-5.58049	0.876804	-6.36458	1.96e-10	8.63e-10	2312

## Sheet: HCC1187_DGE_PC__all_genes
Supplementary Table 9. Differentially expressed genes in HCC1187.
Gene_ID	symbol	baseMean	log2FoldChange	lfcSE	stat	pvalue	padj	entrez
ENSG00000197061	H4C3	4.21019	3.63805	0.651616	5.58312	2.36e-08	1.52e-07	8364
ENSG00000165140	FBP1	1.15139	3.05101	0.850562	3.58705	0.000334438	0.00105719	2203
ENSG00000256574	OR13A1	0.631438	2.92414	1.04406	2.80073	0.00509865	0.0124831	79290
ENSG00000166596	CFAP52	1.10545	2.61788	0.901756	2.90309	0.00369495	0.00935456	146845
ENSG00000130383	FUT5	0.882085	2.61443	0.89142	2.93289	0.00335825	0.00859512	2527
ENSG00000274997	H2AC12	2.93159	2.59186	0.623679	4.15576	3.24e-05	0.000125174	85235
ENSG00000133321	PLAAT4	3.9691	2.57115	0.552118	4.65689	3.21e-06	1.47e-05	5920
ENSG00000153930	ANKFN1	0.618371	2.45646	1.07582	2.28333	0.0224112	0.0462833	162282
ENSG00000172425	TTC36	1.30434	2.43542	0.83922	2.902	0.00370788	0.00937792	143941
ENSG00000262165	NA	1.86404	2.39631	0.717641	3.33915	0.000840363	0.00246342	NA
ENSG00000196482	ESRRG	0.752282	2.38414	0.936634	2.54544	0.0109141	0.0245352	2104
ENSG00000237452	BHMG1	5.12201	2.37619	0.441771	5.37879	7.5e-08	4.49e-07	388553
ENSG00000186439	TRDN	1.03353	2.36647	0.909165	2.60291	0.00924366	0.0211459	10345
ENSG00000169548	ZNF280A	7.96917	2.36445	0.377047	6.27097	3.59e-10	2.98e-09	129025
ENSG00000129437	KLK14	3.12868	2.35732	0.552434	4.26716	1.98e-05	7.92e-05	43847
ENSG00000259399	TGIF2-RAB5IF	0.953202	2.30799	0.876506	2.63317	0.00845915	0.0195839	100527943
ENSG00000105392	CRX	0.748394	2.29556	0.937783	2.44786	0.0143709	0.0313336	1406
ENSG00000151224	MAT1A	5.08495	2.29419	0.432389	5.30584	1.12e-07	6.55e-07	4143
ENSG00000278705	H4C2	2.23663	2.20967	0.634478	3.48265	0.00049647	0.00151949	8366
ENSG00000168065	SLC22A11	0.894479	2.19683	0.9092	2.41622	0.0156825	0.0338153	55867
ENSG00000278463	H2AC4	0.934675	2.18103	0.942512	2.31406	0.0206642	0.0431678	8335
ENSG00000166317	SYNPO2L	0.708178	2.17641	0.933359	2.33181	0.0197109	0.0413752	79933
ENSG00000172987	HPSE2	0.710732	2.1732	0.947777	2.29294	0.0218513	0.04533	60495
ENSG00000178115	GOLGA8Q	1.71588	2.15169	0.815431	2.63872	0.00832202	0.0193047	727909
ENSG00000226124	FTCDNL1	5.3493	2.14942	0.428304	5.01845	5.21e-07	2.73e-06	348751
ENSG00000197415	VEPH1	0.832663	2.14807	0.921669	2.33063	0.0197727	0.0414936	79674
ENSG00000164303	ENPP6	1.0753	2.1424	0.899204	2.38255	0.0171931	0.0366825	133121
ENSG00000100312	ACR	4.65144	2.14175	0.439938	4.86831	1.13e-06	5.55e-06	49
ENSG00000169896	ITGAM	1.11754	2.13372	0.913596	2.33552	0.0195162	0.0410288	3684
ENSG00000088827	SIGLEC1	13.6805	2.10335	0.260732	8.06708	7.2e-16	1.19e-14	6614
ENSG00000136531	SCN2A	1.59843	2.08873	0.722644	2.89039	0.00384758	0.009699	6326
ENSG00000118156	ZNF541	1.34876	2.01606	0.835388	2.41332	0.0158078	0.0340663	84215
ENSG00000198797	BRINP2	1.30168	2.01117	0.833396	2.41322	0.0158123	0.034071	57795
ENSG00000076344	RGS11	4.3338	2.00748	0.452975	4.43177	9.35e-06	3.95e-05	8786
ENSG00000148225	WDR31	41.7412	2.00131	0.150215	13.323	1.7e-40	1.67e-38	114987
ENSG00000095585	BLNK	1.78602	2.00077	0.700077	2.85792	0.00426424	0.0106312	29760
ENSG00000133454	MYO18B	2.99752	1.9852	0.525552	3.77736	0.000158499	0.000538769	84700
ENSG00000164509	IL31RA	2.339	1.97631	0.629183	3.14107	0.00168333	0.00461428	133396
ENSG00000215277	RNF212B	1.21105	1.96124	0.804213	2.4387	0.0147401	0.0320286	100507650
ENSG00000102313	ITIH6	1.74484	1.9585	0.696619	2.81144	0.00493208	0.0121194	347365
ENSG00000177932	ZNF354C	8.69881	1.95667	0.308087	6.35102	2.14e-10	1.84e-09	30832
ENSG00000184260	H2AC20	3.04907	1.95308	0.556497	3.5096	0.000448781	0.00138467	8338
ENSG00000156509	FBXO43	3.06061	1.94933	0.547385	3.56116	0.000369225	0.00115825	286151
ENSG00000170426	SDR9C7	1.73484	1.94535	0.735763	2.64399	0.00819352	0.0190443	121214
ENSG00000146955	RAB19	2.26165	1.94468	0.667884	2.9117	0.00359469	0.00912986	401409
ENSG00000197471	SPN	2.02186	1.93349	0.659441	2.93202	0.00336764	0.00861627	6693
ENSG00000177694	NAALADL2	1.6493	1.90417	0.689398	2.76208	0.00574344	0.0138711	254827
ENSG00000186765	FSCN2	3.27087	1.89596	0.501592	3.77989	0.000156899	0.000533689	25794
ENSG00000211448	DIO2	2.50038	1.88702	0.586959	3.21491	0.00130485	0.00366737	1734
ENSG00000215595	C20orf202	2.25359	1.82219	0.642886	2.83439	0.00459135	0.0113611	400831
ENSG00000182578	CSF1R	1.41769	1.81445	0.780691	2.32417	0.0201166	0.042128	1436
ENSG00000128284	APOL3	2.71449	1.78209	0.547659	3.25402	0.00113785	0.00324721	80833
ENSG00000064787	BCAS1	4.08707	1.76915	0.457144	3.87001	0.00010883	0.000381621	8537
ENSG00000113296	THBS4	21.9883	1.75924	0.194575	9.04144	1.55e-19	3.54e-18	7060
ENSG00000166432	ZMAT1	3.58388	1.75706	0.470571	3.73388	0.00018855	0.000628556	84460
ENSG00000284526	NA	3.55375	1.72127	0.481177	3.57721	0.000347287	0.00109462	NA
ENSG00000181965	NEUROG1	1.59597	1.71842	0.73153	2.34908	0.0188199	0.0397243	4762
ENSG00000171124	FUT3	5.71989	1.71798	0.378925	4.53384	5.79e-06	2.55e-05	2525
ENSG00000160282	FTCD	4.2569	1.71772	0.458278	3.7482	0.000178111	0.000597421	10841
ENSG00000135973	GPR45	3.56239	1.71715	0.47787	3.59334	0.000326469	0.00103544	11250
ENSG00000174945	AMZ1	2.82323	1.69095	0.569969	2.96674	0.00300979	0.00778053	155185
ENSG00000150628	SPATA4	1.93955	1.6897	0.62422	2.7069	0.0067914	0.0160903	132851
ENSG00000110375	UPK2	2.74691	1.68573	0.541659	3.11216	0.00185725	0.00502581	7379
ENSG00000115423	DNAH6	34.625	1.67052	0.164896	10.1307	4.04e-24	1.36e-22	1768
ENSG00000019582	CD74	1.52096	1.66881	0.714701	2.33497	0.019545	0.0410722	972
ENSG00000196860	TOMM20L	1.52633	1.66053	0.702197	2.36476	0.0180418	0.0382515	387990
ENSG00000161609	CCDC155	1.69459	1.63783	0.68631	2.38643	0.0170126	0.036328	147872
ENSG00000099769	IGFALS	2.81475	1.6378	0.529522	3.09298	0.00198161	0.0053348	3483
ENSG00000124678	TCP11	3.78071	1.63187	0.448011	3.64248	0.000270022	0.000870019	6954
ENSG00000173838	MARCHF10	3.38409	1.61902	0.485323	3.33596	0.000850061	0.00248849	162333
ENSG00000155657	TTN	3.75595	1.60431	0.447883	3.58199	0.000340992	0.00107701	7273
ENSG00000112303	VNN2	2.27343	1.59381	0.595143	2.67804	0.00740554	0.0174232	8875
ENSG00000146276	GABRR1	1.63766	1.59251	0.67912	2.34497	0.0190287	0.0401092	2569
ENSG00000153902	LGI4	4.46019	1.59233	0.458045	3.47635	0.000508282	0.00155126	163175
ENSG00000154274	C4orf19	5.21005	1.56683	0.413544	3.78878	0.00015139	0.000516859	55286
ENSG00000117226	GBP3	3.25939	1.55782	0.484198	3.21733	0.00129392	0.00364136	2635
ENSG00000234511	C5orf58	3.58519	1.5565	0.456386	3.4105	0.000648447	0.00193896	133874
ENSG00000258461	NA	1.84163	1.55599	0.674486	2.30693	0.0210588	0.0438655	NA
ENSG00000119535	CSF3R	5.98811	1.54957	0.378561	4.09331	4.25e-05	0.000160414	1441
ENSG00000110944	IL23A	6.61957	1.53556	0.330469	4.64661	3.37e-06	1.53e-05	51561
ENSG00000229474	PATL2	6.66171	1.53061	0.396024	3.86493	0.000111121	0.000389295	197135
ENSG00000090376	IRAK3	5.16353	1.51987	0.382714	3.97131	7.15e-05	0.000259564	11213
ENSG00000016402	IL20RA	7.04829	1.5151	0.325929	4.64854	3.34e-06	1.52e-05	53832
ENSG00000138400	MDH1B	2.96	1.5057	0.521287	2.88843	0.00387168	0.00975183	130752
ENSG00000104325	DECR1	3.12676	1.50446	0.472962	3.18094	0.00146799	0.00407792	1666
ENSG00000070915	SLC12A3	3.83366	-1.54412	0.494825	-3.12054	0.0018052	0.0049024	6559
ENSG00000198535	C2CD4A	9.00454	-1.56568	0.293854	-5.3281	9.92e-08	5.84e-07	145741
ENSG00000159251	ACTC1	2.65015	-1.56843	0.571037	-2.74663	0.00602114	0.0144363	70
ENSG00000125084	WNT1	1.93747	-1.63098	0.665598	-2.4504	0.0142697	0.0311623	7471
ENSG00000145284	SCD5	246.149	-1.68647	0.064116	-26.3034	1.75e-152	3.34e-149	79966
ENSG00000130943	PKDREJ	1.55371	-1.71788	0.751851	-2.28487	0.0223204	0.0461395	10343
ENSG00000135549	PKIB	89.2673	-1.78015	0.112058	-15.886	7.92e-57	1.56e-54	5570
ENSG00000151135	TMEM263	732.304	-1.80784	0.0910431	-19.857	9.59e-88	4.42e-85	90488
ENSG00000124253	PCK1	402.656	-1.84222	0.253385	-7.27045	3.58e-13	4.33e-12	5105
ENSG00000169429	CXCL8	3.38088	-1.93226	0.513719	-3.76132	0.00016902	0.000570451	3576
ENSG00000118523	CCN2	73.5425	-2.08343	0.114021	-18.2724	1.37e-74	4.44e-72	1490
ENSG00000120211	INSL4	2.09872	-2.09625	0.679981	-3.0828	0.0020506	0.00550495	3641
ENSG00000102287	GABRE	2.3559	-2.10496	0.674916	-3.11885	0.00181561	0.00492715	2564
ENSG00000282988	NA	2.9969	-3.18814	0.715861	-4.45358	8.45e-06	3.6e-05	NA
ENSG00000213901	SLC23A3	1.53818	-3.2297	0.81703	-3.95298	7.72e-05	0.000278645	151295

## Sheet: DEGs shared MDA-MB-468_HCC1187
Supplementary Table 9. Coding genes shared between MDA-MB-468 and HCC1187 cells.
Cell_lines	Gene_ID	symbol	baseMean	log2FoldChange	lfcSE	stat	pvalue	padj	entrez
MDA-MB-468_HCC1187	ENSG00000136531	SCN2A	1.59843	2.08873	0.722644	2.89039	0.00384758	0.009699	6326
MDA-MB-468_HCC1187	ENSG00000102287	GABRE	2.3559	-2.10496	0.674916	-3.11885	0.00181561	0.00492715	2564
MDA-MB-468_HCC1187	ENSG00000177694	NAALADL2	1.6493	1.90417	0.689398	2.76208	0.00574344	0.0138711	254827
MDA-MB-468_HCC1187	ENSG00000129437	KLK14	3.12868	2.35732	0.552434	4.26716	1.98e-05	7.92e-05	43847
MDA-MB-468_HCC1187	ENSG00000282988	NA	2.9969	-3.18814	0.715861	-4.45358	8.45e-06	3.6e-05	NA
MDA-MB-468_HCC1187	ENSG00000211448	DIO2	2.50038	1.88702	0.586959	3.21491	0.00130485	0.00366737	1734
MDA-MB-468_HCC1187	ENSG00000115423	DNAH6	34.625	1.67052	0.164896	10.1307	4.04e-24	1.36e-22	1768
MDA-MB-468_HCC1187	ENSG00000160282	FTCD	4.2569	1.71772	0.458278	3.7482	0.000178111	0.000597421	10841
MDA-MB-468_HCC1187	ENSG00000095585	BLNK	1.78602	2.00077	0.700077	2.85792	0.00426424	0.0106312	29760
MDA-MB-468_HCC1187	ENSG00000118523	CCN2	73.5425	-2.08343	0.114021	-18.2724	1.37e-74	4.44e-72	1490
