# Supplementary material for: LncRNA SOX9-AS1 triggers a transcriptional program involved in lipid metabolic reprogramming, cell migration and invasion in triple-negative breast cancer
Source: Sci Rep. 2024 Jan 17;14:1483. doi: 10.1038/s41598-024-51947-2 (PMC10794186; doi:10.1038/s41598-024-51947-2)
Supplement: Supplementary file 12 — Supplementary Table 10. [file 41598_2024_51947_MOESM12_ESM.xlsx]

## Sheet: MDA_MB_468_DGE_lncRNA_all
Supplementary Table 10. Differentially expressed lncRNAs in MDA-MB-468 cells.
Gene_ID	symbol	baseMean	log2FoldChange	lfcSE	stat	pvalue	padj	entrez
ENSG00000257671	KRT7-AS	4.07623	-4.69112	0.898825	-5.21917	1.8e-07	3.15e-06	109729127
ENSG00000231683	LOC101927136	3.25323	-4.37536	0.905873	-4.83	1.37e-06	1.97e-05	101927136
ENSG00000286223	NA	2.11634	-4.253	0.972203	-4.3746	1.22e-05	0.000141775	NA
ENSG00000258791	LINC00520	5.76614	-4.20985	0.866218	-4.86003	1.17e-06	1.74e-05	645687
ENSG00000264577	NA	3.64537	-4.03141	0.894096	-4.50892	6.52e-06	8.07e-05	NA
ENSG00000282048	NA	2.48785	-3.96791	0.935566	-4.24118	2.22e-05	0.000239459	NA
ENSG00000237975	FLG-AS1	15.099	-3.85482	0.49572	-7.7762	7.47e-15	3.41e-13	339400
ENSG00000180422	LINC00304	1.59894	-3.83253	1.01246	-3.78538	0.000153474	0.00132014	283860
ENSG00000224057	EGFR-AS1	1.56201	-3.81146	1.01915	-3.73983	0.000184141	0.00154058	100507500
ENSG00000260190	NA	4.32213	-3.77314	0.881108	-4.28226	1.85e-05	0.00020198	NA
ENSG00000223511	NA	1.53186	-3.77204	1.01708	-3.70871	0.000208316	0.00171043	NA
ENSG00000269968	NA	18.639	-3.76022	0.425698	-8.83308	1.02e-18	6.98e-17	NA
ENSG00000223485	LINC01615	1.50817	-3.75721	0.978404	-3.84014	0.000122965	0.00108833	101929484
ENSG00000232759	LOC100506178	1.48196	-3.74384	1.0359	-3.61411	0.000301384	0.00238586	100506178
ENSG00000232949	NA	1.45354	-3.70017	0.990446	-3.73586	0.000187075	0.00154882	NA
ENSG00000240476	NA	2.03658	-3.65491	0.972426	-3.75855	0.000170899	0.00144501	NA
ENSG00000261888	NA	2.01059	-3.64636	0.984379	-3.70422	0.000212038	0.0017374	NA
ENSG00000241770	NA	5.26297	-3.64574	0.772095	-4.72188	2.34e-06	3.18e-05	NA
ENSG00000248837	LOC105374524	1.30496	-3.59026	1.01662	-3.53157	0.000413107	0.00313729	105374524
ENSG00000229160	NA	8.57315	-3.55133	0.602954	-5.88989	3.86e-09	8.78e-08	NA
ENSG00000286037	NA	1.2914	-3.51869	1.06043	-3.31819	0.000906027	0.00614429	NA
ENSG00000273149	NA	9.72786	-3.51606	0.56557	-6.21685	5.07e-10	1.29e-08	NA
ENSG00000254510	NA	1.22518	-3.47465	1.02996	-3.37358	0.000741962	0.00517291	NA
ENSG00000278341	NA	9.48202	-3.47414	0.554806	-6.2619	3.8e-10	1e-08	NA
ENSG00000286602	NA	1.22644	-3.44335	1.05368	-3.26792	0.0010834	0.0070941	NA
ENSG00000232969	NA	1.20681	-3.42681	1.02321	-3.34907	0.000810835	0.0055942	NA
ENSG00000283517	NA	1.17791	-3.40963	1.03915	-3.28117	0.00103378	0.00685849	NA
ENSG00000237126	NA	1.72614	-3.40314	0.96916	-3.51143	0.000445706	0.00334196	NA
ENSG00000255443	NA	1.72411	-3.40122	0.96178	-3.53638	0.000405656	0.00308827	NA
ENSG00000260454	NA	1.16255	-3.40083	1.03579	-3.28331	0.00102596	0.00681803	NA
ENSG00000236256	DIAPH2-AS1	1.59232	-3.3392	1.01536	-3.28868	0.00100658	0.00672295	10824
ENSG00000259422	LOC101929439	1.12295	-3.33573	1.07634	-3.09913	0.00194087	0.0115464	101929439
ENSG00000226629	LINC00974	1.11986	-3.33474	1.03889	-3.20989	0.00132786	0.00837607	147093
ENSG00000224888	NA	3.24214	-3.30525	0.914774	-3.61319	0.000302453	0.00238956	NA
ENSG00000235448	LURAP1L-AS1	2.21389	-3.2741	0.95947	-3.41241	0.000643922	0.00455329	101929467
ENSG00000259345	NA	1.5765	-3.27365	0.974836	-3.35816	0.000784642	0.00544183	NA
ENSG00000221845	C7orf65	6.28579	-3.26883	0.64003	-5.10731	3.27e-07	5.46e-06	401335
ENSG00000286069	LOC107984525	1.06202	-3.25562	1.03385	-3.14902	0.0016382	0.00996971	107984525
ENSG00000288531	NA	1.04806	-3.24586	1.13882	-2.8502	0.00436922	0.0224758	NA
ENSG00000183154	LOC102723701	1.02979	-3.23216	1.06857	-3.02475	0.00248841	0.0141473	102723701
ENSG00000229065	NA	2.13857	-3.20989	0.94589	-3.39351	0.000690022	0.00482773	NA
ENSG00000235899	LINC01564	6.93823	-3.19941	0.597552	-5.35419	8.59e-08	1.56e-06	101927171
ENSG00000287926	NA	2.98379	-3.1944	0.928225	-3.44141	0.000578701	0.00414822	NA
ENSG00000269982	NA	2.93155	-3.17633	0.916236	-3.46672	0.000526847	0.00384163	NA
ENSG00000286633	NA	0.96725	-3.14697	1.0588	-2.97219	0.00295684	0.01623	NA
ENSG00000276170	LOC101929494	4.69197	-3.1377	0.715745	-4.38382	1.17e-05	0.000137924	101929494
ENSG00000261273	NA	0.983866	-3.11724	1.13944	-2.73577	0.0062235	0.0295133	NA
ENSG00000260573	NA	3.71055	-3.11562	0.794926	-3.91938	8.88e-05	0.000822361	NA
ENSG00000239498	NA	0.978336	-3.10906	1.10517	-2.8132	0.00490506	0.0244269	NA
ENSG00000261505	NA	0.96508	-3.09656	1.08657	-2.84986	0.00437381	0.0224758	NA
ENSG00000285763	NA	1.40354	-3.09285	0.987195	-3.13297	0.00173049	0.0104513	NA
ENSG00000255248	MIR100HG	1.38372	-3.08549	0.979718	-3.14937	0.00163624	0.00996971	399959
ENSG00000235563	NA	0.945651	-3.08412	1.10921	-2.78047	0.00542794	0.0264346	NA
ENSG00000258137	LOC102724050	0.945658	-3.08227	1.05574	-2.91954	0.00350545	0.0187549	102724050
ENSG00000259952	NA	0.944679	-3.08154	1.06505	-2.89334	0.00381167	0.020063	NA
ENSG00000228639	NA	0.939787	-3.07764	1.06485	-2.89022	0.00384976	0.0201567	NA
ENSG00000266844	NA	2.74071	-3.07628	0.924812	-3.32638	0.000879806	0.0059869	NA
ENSG00000258701	LINC00638	6.32247	-3.06477	0.60218	-5.08946	3.59e-07	5.92e-06	196872
ENSG00000273828	NA	1.33377	-3.05155	1.02381	-2.98057	0.00287713	0.0159022	NA
ENSG00000224388	NA	0.903182	-3.04196	1.15801	-2.62689	0.00861702	0.0380371	NA
ENSG00000246985	SOCS2-AS1	1.94814	-3.03871	0.960733	-3.16291	0.00156201	0.0096057	144481
ENSG00000265401	NA	4.48725	-3.03205	0.71982	-4.21224	2.53e-05	0.000270093	NA
ENSG00000287707	NA	5.2819	-3.02045	0.648829	-4.65523	3.24e-06	4.33e-05	NA
ENSG00000249550	LINC01234	1.34044	-3.0204	1.01511	-2.97543	0.00292575	0.0160815	100506465
ENSG00000254665	NA	0.907794	-3.00196	1.08258	-2.77296	0.00555491	0.0269539	NA
ENSG00000259094	NA	1.88935	-2.9956	0.984606	-3.04243	0.00234675	0.0135356	NA
ENSG00000233725	NA	12.8557	-2.98487	0.417057	-7.15697	8.25e-13	3.09e-11	NA
ENSG00000245970	NA	0.88526	-2.98378	1.09137	-2.73397	0.00625755	0.0296395	NA
ENSG00000260830	NA	0.872365	-2.97293	1.12892	-2.63344	0.00845255	0.0376193	NA
ENSG00000260304	NA	0.860525	-2.96079	1.15953	-2.55343	0.0106667	0.0448092	NA
ENSG00000185594	SPATA8	1.26168	-2.9424	1.00379	-2.93128	0.00337565	0.0181589	145946
ENSG00000254418	NA	0.831926	-2.93948	1.10838	-2.65205	0.00800035	0.03617	NA
ENSG00000253802	SIRLNT	3.28709	-2.93222	0.840005	-3.49072	0.000481717	0.00357154	112543493
ENSG00000237914	SIRPG-AS1	6.45683	-2.87178	0.565832	-5.07532	3.87e-07	6.35e-06	101929010
ENSG00000236529	NA	3.15044	-2.86035	0.822442	-3.47788	0.000505401	0.00369883	NA
ENSG00000269243	NA	1.19272	-2.86017	1.05262	-2.71719	0.0065839	0.0310005	NA
ENSG00000261663	NA	1.18486	-2.85479	1.00272	-2.84703	0.00441287	0.0226281	NA
ENSG00000234810	NA	1.16009	-2.83699	1.0653	-2.66309	0.00774274	0.0351919	NA
ENSG00000261465	LOC102723385	1.15503	-2.83683	1.07335	-2.64298	0.00821798	0.036902	102723385
ENSG00000263893	NA	1.65669	-2.82834	0.992542	-2.84959	0.00437752	0.0224758	NA
ENSG00000223617	NA	4.70783	-2.82818	0.656182	-4.31005	1.63e-05	0.000181688	NA
ENSG00000267801	NA	1.18591	-2.80832	1.05331	-2.66619	0.00767171	0.0349626	NA
ENSG00000248554	NA	1.65323	-2.80444	0.990746	-2.83063	0.00464563	0.0234306	NA
ENSG00000269570	NA	3.85645	-2.80347	0.726095	-3.86102	0.000112913	0.00102088	NA
ENSG00000259357	NA	1.15945	-2.80162	1.0639	-2.63335	0.00845473	0.0376193	NA
ENSG00000236039	LOC101927630	26.1829	-2.78095	0.303741	-9.15565	5.4e-20	4.38e-18	101927630
ENSG00000259362	LOC101929457	11.5079	-2.77729	0.424337	-6.54502	5.95e-11	1.75e-09	101929457
ENSG00000264558	NA	0.772091	-2.77178	1.08726	-2.54932	0.0107933	0.0452454	NA
ENSG00000250634	LINC01182	11.9443	-2.75916	0.409791	-6.73309	1.66e-11	5.24e-10	101929071
ENSG00000224116	INHBA-AS1	1.09577	-2.74695	1.07052	-2.566	0.0102878	0.0435862	285954
ENSG00000281903	NA	14.1581	-2.74261	0.398343	-6.88505	5.78e-12	1.95e-10	NA
ENSG00000286519	NA	1.57312	-2.73184	0.970846	-2.81387	0.00489487	0.0244269	NA
ENSG00000286042	LCAL1	9.4573	-2.72137	0.452641	-6.01219	1.83e-09	4.41e-08	80078
ENSG00000260121	NA	1.0955	-2.70672	1.03215	-2.62241	0.008731	0.0383355	NA
ENSG00000272768	NA	3.61079	-2.7033	0.743845	-3.63422	0.000278818	0.00222048	NA
ENSG00000283141	NA	2.87303	-2.70044	0.814002	-3.31748	0.000908329	0.0061494	NA
ENSG00000261596	NA	1.07714	-2.69909	1.03555	-2.60644	0.00914886	0.0397785	NA
ENSG00000288062	LOC101929748	1.05109	-2.6775	1.03517	-2.58653	0.00969489	0.0416964	101929748
ENSG00000232530	LIF-AS1	1.04568	-2.67272	1.03835	-2.57401	0.0100527	0.0429274	110806283
ENSG00000263345	NA	1.48787	-2.65936	1.01377	-2.62325	0.00870955	0.0382873	NA
ENSG00000237596	LOC644135	2.12151	-2.64553	0.942945	-2.8056	0.00502227	0.0247303	644135
ENSG00000180139	ACTA2-AS1	1.45423	-2.64339	0.992697	-2.66283	0.0077486	0.0351919	100132116
ENSG00000248964	LOC101929470	3.47823	-2.63837	0.747159	-3.5312	0.000413674	0.00313729	101929470
ENSG00000224885	NA	2.77837	-2.62945	0.81999	-3.20668	0.00134276	0.00845662	NA
ENSG00000258232	NA	1.04272	-2.62067	1.0401	-2.51964	0.0117474	0.0485282	NA
ENSG00000285650	NA	4.64511	-2.58331	0.663866	-3.89132	9.97e-05	0.000912927	NA
ENSG00000267879	NA	2.66494	-2.56741	0.818529	-3.13661	0.00170914	0.0103381	NA
ENSG00000203865	ATP1A1-AS1	11.7722	-2.53594	0.388464	-6.52812	6.66e-11	1.95e-09	84852
ENSG00000242396	NA	5.65867	-2.50757	0.561631	-4.4648	8.01e-06	9.77e-05	NA
ENSG00000280213	UCKL1-AS1	13.1685	-2.48861	0.362736	-6.86066	6.85e-12	2.27e-10	100113386
ENSG00000253339	NA	9.50816	-2.4782	0.435142	-5.69514	1.23e-08	2.58e-07	NA
ENSG00000287402	NA	1.87686	-2.47029	0.959858	-2.5736	0.0100646	0.0429274	NA
ENSG00000254166	PCAT2	5.44111	-2.41869	0.570836	-4.23711	2.26e-05	0.000242532	103164619
ENSG00000262585	LINC01979	9.73719	-2.4171	0.457836	-5.27939	1.3e-07	2.33e-06	101928766
ENSG00000203441	LINC00449	3.01525	-2.40711	0.73994	-3.25311	0.0011415	0.00737768	106478991
ENSG00000259727	NA	18.9877	-2.38824	0.300177	-7.95608	1.78e-15	8.5e-14	NA
ENSG00000235385	LINC02154	5.8972	-2.38473	0.526715	-4.52754	5.97e-06	7.46e-05	109729169
ENSG00000229021	NA	2.94653	-2.36405	0.747062	-3.16446	0.00155371	0.00958158	NA
ENSG00000227953	NA	2.34275	-2.35646	0.848384	-2.77759	0.00547633	0.0266376	NA
ENSG00000255750	NA	16.579	-2.32038	0.332115	-6.9867	2.81e-12	9.9e-11	NA
ENSG00000206028	NA	2.26256	-2.3186	0.836345	-2.7723	0.00556615	0.0269755	NA
ENSG00000258938	NA	2.79282	-2.29765	0.778297	-2.95215	0.00315571	0.0171322	NA
ENSG00000254548	NA	2.19628	-2.2935	0.853622	-2.68679	0.00721431	0.0332209	NA
ENSG00000249456	NA	2.78815	-2.28396	0.76602	-2.9816	0.00286748	0.015881	NA
ENSG00000223390	NA	3.29315	-2.27279	0.697259	-3.25961	0.00111567	0.00725642	NA
ENSG00000285671	NA	6.05661	-2.2627	0.52176	-4.33667	1.45e-05	0.00016425	NA
ENSG00000261342	NA	16.7358	-2.23387	0.308	-7.25281	4.08e-13	1.57e-11	NA
ENSG00000286324	NA	2.08738	-2.20256	0.860833	-2.55864	0.0105084	0.0442375	NA
ENSG00000232860	SMG7-AS1	2.66895	-2.19998	0.757461	-2.90441	0.00367946	0.0195223	284649
ENSG00000278932	NA	2.64573	-2.17838	0.767842	-2.83701	0.00455375	0.0231163	NA
ENSG00000179935	LINC00652	3.59484	-2.17532	0.657321	-3.30938	0.000935033	0.0063087	29075
ENSG00000244380	NA	3.64011	-2.16136	0.650675	-3.32172	0.00089463	0.00607737	NA
ENSG00000228242	NA	7.77153	-2.1548	0.446441	-4.82662	1.39e-06	1.99e-05	NA
ENSG00000287787	NA	4.61928	-2.1465	0.567944	-3.77942	0.000157194	0.00134631	NA
ENSG00000263731	NA	19.7825	-2.13405	0.271926	-7.84789	4.23e-15	1.96e-13	NA
ENSG00000261159	NA	4.10631	-2.12495	0.60073	-3.53729	0.000404258	0.00308827	NA
ENSG00000269949	NA	2.48442	-2.11972	0.772195	-2.74506	0.00605003	0.0288972	NA
ENSG00000227456	LINC00310	4.51346	-2.11571	0.57363	-3.68828	0.000225772	0.0018348	114036
ENSG00000238120	LINC01589	6.58318	-2.11378	0.481149	-4.39319	1.12e-05	0.000132505	100506737
ENSG00000272836	NA	4.4981	-2.1035	0.594817	-3.53638	0.000405653	0.00308827	NA
ENSG00000263235	NA	7.98296	-2.1012	0.433572	-4.84625	1.26e-06	1.85e-05	NA
ENSG00000226519	NA	7.83846	-2.08389	0.425376	-4.89895	9.64e-07	1.46e-05	NA
ENSG00000272275	NA	8.35817	-2.06666	0.435673	-4.74359	2.1e-06	2.93e-05	NA
ENSG00000231871	IPO9-AS1	3.36254	-2.06605	0.691116	-2.98944	0.00279493	0.015632	100873949
ENSG00000246777	LOC106699570	2.40503	-2.06288	0.786126	-2.62412	0.00868743	0.0382748	106699570
ENSG00000228742	NA	15.5336	-2.06079	0.320205	-6.43585	1.23e-10	3.46e-09	NA
ENSG00000232325	NA	5.41299	-2.0572	0.532847	-3.86077	0.000113031	0.00102088	NA
ENSG00000267270	PARD6G-AS1	3.87609	-2.05635	0.61655	-3.33526	0.000852189	0.00583896	100130522
ENSG00000231226	TRIM31-AS1	2.92028	-2.0543	0.703309	-2.9209	0.00349018	0.0187239	104533120
ENSG00000230366	DSCR9	2.36764	-2.04219	0.775607	-2.63302	0.00846292	0.0376193	257203
ENSG00000286280	NA	6.63312	-2.02621	0.468462	-4.32523	1.52e-05	0.000171051	NA
ENSG00000276952	NA	3.82479	-2.02427	0.612693	-3.30389	0.00095354	0.00642266	NA
ENSG00000268798	NA	5.64868	-2.01031	0.498446	-4.03316	5.5e-05	0.000544031	NA
ENSG00000243176	NA	28.2153	-2.00569	0.239938	-8.35922	6.31e-17	3.34e-15	NA
ENSG00000268218	NA	2.29033	-1.98458	0.790096	-2.51183	0.0120108	0.0492579	NA
ENSG00000260583	LINC00515	2.76308	-1.98106	0.716289	-2.76573	0.00567956	0.0274915	282566
ENSG00000275216	NA	111.057	-1.96312	0.122822	-15.9834	1.67e-57	1.1e-54	NA
ENSG00000287837	NA	7.752	-1.95153	0.426868	-4.57173	4.84e-06	6.22e-05	NA
ENSG00000272540	NA	6.82305	-1.94232	0.472227	-4.1131	3.9e-05	0.000398638	NA
ENSG00000267052	NA	2.68438	-1.92629	0.725462	-2.65527	0.00792459	0.0358683	NA
ENSG00000233532	LINC00460	4.51449	-1.92573	0.543845	-3.54095	0.000398693	0.00306461	728192
ENSG00000227292	NA	9.83828	-1.92416	0.37941	-5.07145	3.95e-07	6.46e-06	NA
ENSG00000272405	NA	13.0193	-1.92244	0.336875	-5.70669	1.15e-08	2.44e-07	NA
ENSG00000285872	NA	7.65203	-1.90449	0.433245	-4.39588	1.1e-05	0.000131268	NA
ENSG00000215014	NA	3.12334	-1.89511	0.666123	-2.84499	0.00444125	0.0226858	NA
ENSG00000267769	NA	3.96549	-1.88408	0.581054	-3.24253	0.00118475	0.00759388	NA
ENSG00000262712	NA	8.22959	-1.87503	0.411714	-4.5542	5.26e-06	6.71e-05	NA
ENSG00000286118	NA	3.01768	-1.86942	0.65177	-2.86822	0.00412786	0.0213595	NA
ENSG00000267655	NA	6.89058	-1.8587	0.442167	-4.20362	2.63e-05	0.000278371	NA
ENSG00000259426	LOC145694	14.8345	-1.8525	0.340433	-5.44159	5.28e-08	1.02e-06	145694
ENSG00000180861	LINC01559	46.5236	-1.84667	0.176043	-10.4898	9.62e-26	1.16e-23	283422
ENSG00000228063	LYPLAL1-DT	6.79881	-1.84618	0.445259	-4.1463	3.38e-05	0.000351514	643723
ENSG00000253741	LNCOC1	8.19819	-1.846	0.406878	-4.53698	5.71e-06	7.16e-05	100288181
ENSG00000280195	NA	21.3426	-1.84306	0.282996	-6.51266	7.38e-11	2.14e-09	NA
ENSG00000261770	NA	14.5864	-1.84144	0.304387	-6.04968	1.45e-09	3.52e-08	NA
ENSG00000285596	NA	3.83078	-1.83178	0.600819	-3.04881	0.00229752	0.0132708	NA
ENSG00000281491	DNAJB5-DT	3.78624	-1.82545	0.58328	-3.12962	0.0017503	0.010539	101926900
ENSG00000273599	NA	4.65749	-1.82112	0.558538	-3.26051	0.00111211	0.00724514	NA
ENSG00000259523	NA	2.56597	-1.82105	0.707617	-2.5735	0.0100675	0.0429274	NA
ENSG00000232316	LINC02518	12.6897	-1.82041	0.326853	-5.56949	2.55e-08	5.12e-07	105377957
ENSG00000284721	NA	2.94947	-1.81282	0.675283	-2.68453	0.00726321	0.033331	NA
ENSG00000268262	NA	2.47826	-1.80971	0.714836	-2.53164	0.0113532	0.047293	NA
ENSG00000228484	LOC101927692	4.18469	-1.80933	0.57934	-3.12309	0.00178965	0.0107433	101927692
ENSG00000278576	NA	5.71897	-1.78736	0.512894	-3.48485	0.000492412	0.00363051	NA
ENSG00000268945	NA	3.31433	-1.78608	0.624332	-2.86078	0.00422594	0.021782	NA
ENSG00000275491	LINC01730	5.00758	-1.77527	0.548539	-3.23636	0.00121065	0.00774741	101929125
ENSG00000286299	NA	8.49989	-1.76512	0.38772	-4.55257	5.3e-06	6.71e-05	NA
ENSG00000256916	NA	23.5186	-1.76451	0.251517	-7.01548	2.29e-12	8.13e-11	NA
ENSG00000230002	ALMS1-IT1	19.4937	-1.7619	0.26373	-6.68069	2.38e-11	7.36e-10	100874291
ENSG00000236013	LOC100507477	4.84869	-1.74408	0.533813	-3.26722	0.0010861	0.00709895	100507477
ENSG00000266897	NA	3.20148	-1.73465	0.629094	-2.75737	0.00582676	0.0280333	NA
ENSG00000182057	NA	81.2439	-1.72825	0.140347	-12.3141	7.61e-35	2.01e-32	NA
ENSG00000228701	TNKS2-AS1	3.18095	-1.71344	0.628602	-2.7258	0.00641456	0.030347	100507633
ENSG00000261468	NA	5.14333	-1.71336	0.501693	-3.41516	0.000637439	0.00451548	NA
ENSG00000271797	NA	3.16751	-1.70982	0.647195	-2.6419	0.00824423	0.0369781	NA
ENSG00000273137	NA	5.1625	-1.69837	0.493942	-3.43841	0.000585151	0.00418235	NA
ENSG00000267598	NA	3.14195	-1.69686	0.628489	-2.6999	0.0069361	0.0322387	NA
ENSG00000273014	NA	12.7576	-1.67778	0.319882	-5.24501	1.56e-07	2.76e-06	NA
ENSG00000223850	MYCNUT	5.3831	-1.66164	0.479689	-3.46399	0.000532236	0.00386674	103752554
ENSG00000214691	LINC01913	4.99562	-1.66054	0.517283	-3.21012	0.00132677	0.00837607	388942
ENSG00000273485	NA	8.0501	-1.65743	0.426048	-3.89024	0.000100143	0.000914872	NA
ENSG00000261092	LINC02178	6.53368	-1.64892	0.429955	-3.8351	0.000125513	0.00110596	105371248
ENSG00000253348	NA	13.6042	-1.64509	0.304531	-5.40206	6.59e-08	1.23e-06	NA
ENSG00000285825	NA	7.55589	-1.63886	0.417234	-3.92791	8.57e-05	0.000797463	NA
ENSG00000249641	HOXC13-AS	58.2283	-1.63382	0.148423	-11.0079	3.5e-28	5.15e-26	100874366
ENSG00000275401	NA	4.19879	-1.63321	0.569415	-2.86823	0.00412779	0.0213595	NA
ENSG00000231131	LNCAROD	10.8734	-1.62915	0.333984	-4.87793	1.07e-06	1.6e-05	101928687
ENSG00000228022	HCG20	19.7736	-1.62889	0.25898	-6.28963	3.18e-10	8.54e-09	105375013
ENSG00000227634	LINC01714	4.89249	-1.62511	0.501157	-3.24272	0.00118396	0.00759388	102724539
ENSG00000267632	NA	4.10419	-1.6248	0.547598	-2.96715	0.00300579	0.0164759	NA
ENSG00000287689	NA	5.66967	-1.61972	0.524403	-3.0887	0.00201035	0.0119241	NA
ENSG00000257732	NA	2.97305	-1.61531	0.644508	-2.50627	0.0122011	0.0497396	NA
ENSG00000230337	EXOSC10-AS1	4.49816	-1.60532	0.521451	-3.07857	0.00207996	0.0122758	105376736
ENSG00000254694	NA	4.4946	-1.60313	0.528047	-3.03597	0.00239767	0.0137892	NA
ENSG00000224376	NA	2.94786	-1.60091	0.634785	-2.52197	0.01167	0.048309	NA
ENSG00000287110	NA	14.4347	-1.59845	0.298384	-5.35704	8.46e-08	1.55e-06	NA
ENSG00000254876	SUGT1P4-STRA6LP	12.8802	-1.5872	0.348601	-4.55305	5.29e-06	6.71e-05	100499484
ENSG00000267201	LINC01775	4.39165	-1.58481	0.518676	-3.05549	0.00224693	0.0130736	101928602
ENSG00000270020	NA	3.29446	-1.58191	0.614449	-2.57452	0.0100379	0.0429274	NA
ENSG00000228544	CCDC183-AS1	39.5348	-1.56423	0.184315	-8.48673	2.13e-17	1.22e-15	100131193
ENSG00000226754	LOC100507564	6.25508	-1.56134	0.441041	-3.54012	0.000399939	0.00306826	100507564
ENSG00000254739	NA	3.55031	-1.54584	0.573836	-2.69387	0.00706283	0.0327129	NA
ENSG00000263327	TAPT1-AS1	4.67617	-1.54415	0.502079	-3.0755	0.00210147	0.0123539	202020
ENSG00000263745	NA	5.72852	-1.54001	0.459706	-3.34999	0.000808143	0.00558532	NA
ENSG00000271781	NA	5.41477	-1.53879	0.460777	-3.33955	0.000839146	0.00577257	NA
ENSG00000226180	LOC100129215	5.7368	-1.53528	0.48161	-3.18781	0.00143353	0.00892921	100129215
ENSG00000287507	NA	4.30018	-1.51575	0.522996	-2.8982	0.00375308	0.0198598	NA
ENSG00000286081	LOC105373682	7.19058	-1.51398	0.419767	-3.60672	0.000310088	0.00243535	105373682
ENSG00000182873	PRKCZ-AS1	10.6915	-1.51232	0.334137	-4.52604	6.01e-06	7.49e-05	100506504
ENSG00000261359	PYCARD-AS1	7.10793	-1.5086	0.424621	-3.55282	0.000381119	0.00293639	100652740
ENSG00000262097	NA	10.8963	-1.50105	0.337528	-4.44717	8.7e-06	0.00010574	NA
ENSG00000237886	NA	9.79771	1.50252	0.307683	4.88333	1.04e-06	1.56e-05	NA
ENSG00000234546	LNCTAM34A	5.45768	1.50414	0.397759	3.78153	0.000155869	0.00133785	102724571
ENSG00000271857	NA	5.24206	1.50508	0.437052	3.44371	0.000573797	0.00412345	NA
ENSG00000260400	NA	8.50824	1.50848	0.333353	4.52518	6.03e-06	7.49e-05	NA
ENSG00000272316	NA	9.80374	1.52051	0.319916	4.75285	2.01e-06	2.81e-05	NA
ENSG00000266903	NA	14.9626	1.5256	0.258056	5.91188	3.38e-09	7.79e-08	NA
ENSG00000261326	NA	55.6357	1.52997	0.128392	11.9164	9.73e-33	2.27e-30	NA
ENSG00000203650	LINC01285	47.0777	1.53185	0.137294	11.1575	6.58e-29	1.01e-26	101928287
ENSG00000286802	NA	27.1378	1.53736	0.178587	8.60843	7.41e-18	4.46e-16	NA
ENSG00000270605	NA	5.76987	1.53802	0.40181	3.82772	0.000129335	0.00113712	NA
ENSG00000260793	NA	9.18916	1.54967	0.311713	4.97147	6.64e-07	1.03e-05	NA
ENSG00000224165	DNAJC27-AS1	4.55012	1.5502	0.452957	3.4224	0.000620709	0.0044206	729723
ENSG00000260285	NA	5.07131	1.55137	0.413983	3.74743	0.000178656	0.00150419	NA
ENSG00000277245	NA	3.15861	1.5619	0.53475	2.9208	0.0034913	0.0187239	NA
ENSG00000272696	NA	6.63788	1.56471	0.361246	4.33141	1.48e-05	0.000167742	NA
ENSG00000268288	NA	5.01421	1.58721	0.431868	3.67521	0.000237655	0.00192351	NA
ENSG00000250331	LINC01340	2.76884	1.59477	0.566557	2.81485	0.00488006	0.0243942	102546227
ENSG00000236975	NA	2.80899	1.59854	0.565047	2.82903	0.0046689	0.0234863	NA
ENSG00000272568	LOC100506497	6.49594	1.61011	0.386535	4.1655	3.11e-05	0.000325759	100506497
ENSG00000271913	LOC105378083	8.13541	1.62618	0.34429	4.72328	2.32e-06	3.17e-05	105378083
ENSG00000236714	LINC01844	5.05469	1.62719	0.42682	3.81235	0.000137651	0.00120225	101926975
ENSG00000236908	NA	2.18548	1.66253	0.637466	2.60802	0.0091067	0.039682	NA
ENSG00000287978	LOC100996756	4.27879	1.67298	0.460005	3.63687	0.000275969	0.00220221	100996756
ENSG00000287252	NA	36.2234	1.67641	0.157076	10.6726	1.37e-26	1.7e-24	NA
ENSG00000227695	DNMBP-AS1	4.47869	1.68458	0.447975	3.76044	0.000169615	0.00143721	100188954
ENSG00000251513	NA	4.90903	1.68507	0.418193	4.02942	5.59e-05	0.000551371	NA
ENSG00000229896	NA	3.11571	1.68618	0.528364	3.19132	0.00141625	0.0088374	NA
ENSG00000203288	TDRKH-AS1	27.7536	1.70053	0.180716	9.40994	4.96e-21	4.59e-19	109729141
ENSG00000276527	NA	9.48655	1.70309	0.362592	4.697	2.64e-06	3.57e-05	NA
ENSG00000270933	NA	4.46459	1.72302	0.466784	3.69126	0.000223144	0.00181716	NA
ENSG00000254416	NA	18.615	1.72845	0.224912	7.68499	1.53e-14	6.83e-13	NA
ENSG00000268628	NA	2.03238	1.7418	0.677285	2.57175	0.0101187	0.0430232	NA
ENSG00000257337	LOC283335	71.7993	1.75874	0.11954	14.7126	5.35e-49	2.66e-46	283335
ENSG00000235919	ASH1L-AS1	7.42013	1.76054	0.371318	4.74133	2.12e-06	2.94e-05	645676
ENSG00000277007	NA	2.06694	1.76176	0.664623	2.65077	0.00803083	0.0362665	NA
ENSG00000258708	SLC25A21-AS1	3.63895	1.76356	0.488911	3.60712	0.000309615	0.00243535	100129794
ENSG00000232234	NA	2.20889	1.76849	0.640792	2.75985	0.0057828	0.0278894	NA
ENSG00000259459	NA	2.21242	1.76898	0.65463	2.70226	0.00688704	0.0320902	NA
ENSG00000277383	NA	3.4505	1.76999	0.541196	3.27052	0.00107352	0.00706316	NA
ENSG00000253522	MIR3142HG	3.17104	1.77314	0.548349	3.2336	0.00122243	0.00779762	107075116
ENSG00000271576	NA	9.32527	1.78282	0.328573	5.42596	5.76e-08	1.11e-06	NA
ENSG00000254815	LMNTD2-AS1	15.3552	1.80189	0.272913	6.60242	4.05e-11	1.22e-09	692247
ENSG00000250590	LINC02492	10.4684	1.80263	0.306274	5.88569	3.96e-09	8.95e-08	100506272
ENSG00000287616	NA	3.31703	1.81139	0.518049	3.49655	0.000471308	0.00350745	NA
ENSG00000234807	NA	25.7459	1.83365	0.198685	9.22895	2.73e-20	2.26e-18	NA
ENSG00000273117	NA	10.7019	1.84746	0.305111	6.05504	1.4e-09	3.42e-08	NA
ENSG00000275285	NA	4.40032	1.85348	0.506062	3.66255	0.000249721	0.00200889	NA
ENSG00000214708	LOC105371730	2.60635	1.87788	0.647009	2.90241	0.00370305	0.0196212	105371730
ENSG00000287338	LOC107985323	4.63733	1.88959	0.491327	3.84589	0.000120116	0.00106551	107985323
ENSG00000231881	NA	20.9916	1.90062	0.222437	8.54452	1.29e-17	7.54e-16	NA
ENSG00000267199	NA	49.1494	1.92647	0.15678	12.2878	1.05e-34	2.62e-32	NA
ENSG00000185168	NA	3.57323	1.93661	0.5287	3.66296	0.00024932	0.00200889	NA
ENSG00000245904	NA	6.06193	1.94545	0.410872	4.73494	2.19e-06	3.02e-05	NA
ENSG00000288061	NA	4.98834	1.95374	0.430186	4.54161	5.58e-06	7.04e-05	NA
ENSG00000260563	NA	11.9573	1.95514	0.288362	6.78016	1.2e-11	3.82e-10	NA
ENSG00000225285	NA	12.9696	1.95642	0.273059	7.1648	7.79e-13	2.95e-11	NA
ENSG00000224184	MIR3681HG	2.0732	1.95969	0.688499	2.84633	0.00442269	0.0226492	100506457
ENSG00000228839	PIK3IP1-AS1	2.27254	1.97474	0.66235	2.98141	0.00286929	0.015881	101929760
ENSG00000273492	NA	5.73345	1.98647	0.42034	4.72587	2.29e-06	3.14e-05	NA
ENSG00000286751	NA	1.87062	1.9914	0.767448	2.59484	0.00946351	0.0409227	NA
ENSG00000263080	LOC105371083	1.87831	1.99609	0.733774	2.72031	0.00652207	0.0307823	105371083
ENSG00000227115	LINC01630	6.85205	2.00265	0.373476	5.3622	8.22e-08	1.51e-06	100287225
ENSG00000233093	LINC00892	23.4763	2.00369	0.236493	8.47252	2.4e-17	1.34e-15	100128420
ENSG00000228521	NA	2.11492	2.01665	0.697464	2.89141	0.0038352	0.020107	NA
ENSG00000275055	NA	2.13025	2.01894	0.671186	3.00801	0.00262962	0.0148862	NA
ENSG00000223764	LINC02593	2.36735	2.04584	0.626046	3.26788	0.00108357	0.0070941	100130417
ENSG00000284523	LOC105375421	1.9041	2.0783	0.725346	2.86525	0.00416682	0.0215051	105375421
ENSG00000246523	FZD4-DT	4.0054	2.07898	0.496219	4.18963	2.79e-05	0.000294525	100506368
ENSG00000284237	NA	1.4248	2.09035	0.831153	2.515	0.0119034	0.0489182	NA
ENSG00000254682	NA	31.3857	2.09521	0.177263	11.8198	3.08e-32	6.81e-30	NA
ENSG00000255240	LOC283194	26.8302	2.11632	0.194562	10.8774	1.48e-27	1.96e-25	283194
ENSG00000229654	LINC02526	2.69686	2.15579	0.601697	3.58285	0.000339871	0.00265353	105377926
ENSG00000272986	NA	1.66821	2.16265	0.854151	2.53193	0.0113436	0.047293	NA
ENSG00000260630	SNAI3-AS1	18.4323	2.1955	0.233881	9.38724	6.16e-21	5.44e-19	197187
ENSG00000251635	NA	1.80136	2.20098	0.734021	2.99852	0.00271294	0.0152492	NA
ENSG00000247095	MIR210HG	53.505	2.20598	0.142056	15.5289	2.21e-54	1.25e-51	100506211
ENSG00000271737	NA	4.31548	2.21409	0.488036	4.53673	5.71e-06	7.16e-05	NA
ENSG00000235091	NA	10.1136	2.23515	0.328366	6.80689	9.97e-12	3.22e-10	NA
ENSG00000228826	NA	1.56424	2.25056	0.841534	2.67436	0.00748729	0.0342794	NA
ENSG00000288097	NA	1.3371	2.26096	0.86228	2.62207	0.0087398	0.0383355	NA
ENSG00000235823	OLMALINC	341.365	2.26504	0.0795164	28.4852	1.79e-178	7.11e-175	90271
ENSG00000278916	CEP83-DT	1.32809	2.30717	0.903006	2.55499	0.0106192	0.0446566	144486
ENSG00000248202	LINC02234	4.30861	2.31731	0.497241	4.66034	3.16e-06	4.24e-05	109729164
ENSG00000277511	NA	2.73362	2.34827	0.660977	3.55272	0.000381272	0.00293639	NA
ENSG00000260265	NA	1.94699	2.4055	0.735764	3.26939	0.00107779	0.00707957	NA
ENSG00000231324	NA	1.74614	2.4154	0.808249	2.98843	0.00280413	0.015632	NA
ENSG00000287865	NA	6.38464	2.43203	0.411204	5.9144	3.33e-09	7.74e-08	NA
ENSG00000256967	NA	0.925356	2.44731	0.96123	2.54602	0.0108959	0.0456272	NA
ENSG00000255867	DENND5B-AS1	3.55002	2.4559	0.583197	4.2111	2.54e-05	0.000270093	100874249
ENSG00000223704	NA	0.940315	2.4596	0.971908	2.5307	0.0113836	0.0473702	NA
ENSG00000223923	LOC105373878	10.5978	2.48552	0.342065	7.26622	3.7e-13	1.44e-11	105373878
ENSG00000287895	NA	1.78231	2.50618	0.792045	3.16419	0.00155514	0.00958158	NA
ENSG00000267108	NA	6.00628	2.51583	0.43307	5.80928	6.27e-09	1.4e-07	NA
ENSG00000268416	NA	3.05468	2.52184	0.598863	4.21105	2.54e-05	0.000270093	NA
ENSG00000285427	SOD2-OT1	3.02258	2.58545	0.650581	3.97406	7.07e-05	0.000670141	100129518
ENSG00000274723	NA	1.60466	2.60567	0.871934	2.98838	0.00280463	0.015632	NA
ENSG00000287100	NA	0.800517	2.64086	1.00362	2.63133	0.00850525	0.0376391	NA
ENSG00000258616	LINC02303	15.2279	2.65372	0.276229	9.60695	7.47e-22	7.68e-20	105370479
ENSG00000286938	NA	1.0784	2.69541	0.935672	2.88072	0.00396763	0.0206379	NA
ENSG00000248668	OXCT1-AS1	1.90687	2.7032	0.820655	3.29396	0.000987881	0.00663149	100874002
ENSG00000255882	NA	0.862186	2.77114	1.01063	2.742	0.00610666	0.0290285	NA
ENSG00000229807	XIST	48.3885	2.77397	0.692494	4.00576	6.18e-05	0.000599176	7503
ENSG00000251179	TMEM92-AS1	13.539	2.95288	0.323114	9.13881	6.31e-20	4.98e-18	103752589
ENSG00000287595	NA	3.56399	2.98834	0.596548	5.00939	5.46e-07	8.61e-06	NA
ENSG00000223813	NA	19.1028	3.0039	0.261622	11.4819	1.63e-30	2.94e-28	NA
ENSG00000250266	LINC01612	1.02973	3.03717	1.01439	2.99407	0.00275283	0.0154516	101928223
ENSG00000235023	NA	0.757911	3.05169	1.07568	2.83699	0.00455414	0.0231163	NA
ENSG00000244310	LOC105373416	1.66245	3.06254	0.838984	3.6503	0.000261931	0.00209529	105373416
ENSG00000251432	LINC02615	52.8911	3.07937	0.164141	18.7605	1.59e-78	1.26e-75	100507487
ENSG00000248517	NA	0.790362	3.08758	0.990894	3.11596	0.00183348	0.0109568	NA
ENSG00000277763	NA	0.865258	3.21507	0.989698	3.24853	0.00116003	0.00745947	NA
ENSG00000272657	NA	1.25297	3.3782	0.904445	3.73511	0.000187631	0.0015502	NA
ENSG00000261231	LINC02133	1.58868	3.3902	0.848693	3.99461	6.48e-05	0.000620515	101927132
ENSG00000174680	NA	0.723625	3.39354	1.16283	2.91835	0.00351887	0.0187957	NA
ENSG00000232855	NA	0.974644	3.42027	0.987818	3.46245	0.000535284	0.00388179	NA
ENSG00000271815	NA	0.748498	3.42452	1.05271	3.25305	0.00114174	0.00737768	NA
ENSG00000261829	NA	2.14292	3.48724	0.809441	4.30821	1.65e-05	0.000182696	NA
ENSG00000272583	NA	3.31225	3.54327	0.701674	5.04973	4.42e-07	7.18e-06	NA
ENSG00000237880	NA	1.16721	3.64831	0.920778	3.9622	7.43e-05	0.000700993	NA
ENSG00000271850	LINC02343	5.35364	3.66957	0.568772	6.45174	1.11e-10	3.14e-09	105370158

## Sheet: HCC1187_DGE_lncRNA_all
Supplementary Table 10. Differentially expressed lncRNAs inHCC1187 cells.
Gene_ID	symbol	baseMean	log2FoldChange	lfcSE	stat	pvalue	padj	entrez
ENSG00000228317	LOC105376199	1.68888	3.54861	0.843045	4.20927	2.56e-05	0.000376523	105376199
ENSG00000287759	NA	1.77644	2.47919	0.758916	3.26675	0.0010879	0.00944055	NA
ENSG00000270177	NA	4.01532	2.37799	0.509865	4.66397	3.1e-06	5.8e-05	NA
ENSG00000278811	LINC00624	1.90178	2.30469	0.699983	3.29249	0.000993042	0.0087342	100289211
ENSG00000227888	NA	1.91664	2.2265	0.75148	2.96282	0.0030483	0.021005	NA
ENSG00000226310	NA	1.53511	2.16646	0.824793	2.62667	0.00862241	0.0459728	NA
ENSG00000179082	NA	1.9874	2.06383	0.698157	2.95611	0.00311548	0.0212582	NA
ENSG00000228352	NA	1.57998	1.97786	0.761057	2.59883	0.00935431	0.0488898	NA
ENSG00000275236	NA	2.04142	1.95106	0.655412	2.97684	0.00291238	0.0203571	NA
ENSG00000246740	PLA2G4E-AS1	2.41322	1.94187	0.608367	3.19193	0.00141325	0.0115612	101928388
ENSG00000229017	NA	2.37048	1.91269	0.608774	3.14188	0.00167868	0.0133018	NA
ENSG00000284959	NA	1.77641	1.88196	0.694574	2.70952	0.00673801	0.0382377	NA
ENSG00000232065	LINC01063	1.78267	1.88182	0.674847	2.78851	0.00529505	0.0318909	101929769
ENSG00000258592	NA	7.00081	1.86072	0.355843	5.22906	1.7e-07	4.34e-06	NA
ENSG00000238123	NA	2.85462	1.81045	0.537931	3.36557	0.000763847	0.00708051	NA
ENSG00000247877	NA	1.66923	1.77487	0.681721	2.60351	0.00922734	0.0482996	NA
ENSG00000260369	NA	2.66188	1.76937	0.564068	3.13681	0.00170797	0.0134204	NA
ENSG00000247157	LINC01252	6.43827	1.72544	0.367868	4.69038	2.73e-06	5.21e-05	338817
ENSG00000265943	NA	4.18909	1.70138	0.440133	3.86561	0.000110812	0.00134658	NA
ENSG00000236091	LINC02243	4.0622	1.66444	0.447704	3.71772	0.000201028	0.00223012	340581
ENSG00000259088	NA	2.66784	1.63872	0.569623	2.87685	0.00401661	0.0257227	NA
ENSG00000229956	NA	1.96425	1.62843	0.623744	2.61074	0.00903468	0.0474355	NA
ENSG00000267011	NA	4.41432	1.62583	0.415501	3.91295	9.12e-05	0.00114021	NA
ENSG00000254363	LOC101929719	3.24462	1.62425	0.484673	3.35124	0.000804513	0.0073583	101929719
ENSG00000260625	NA	9.14898	1.61481	0.320268	5.04206	4.61e-07	1.08e-05	NA
ENSG00000259818	NA	3.80796	1.60409	0.456154	3.51655	0.0004372	0.00438347	NA
ENSG00000245468	NA	3.71191	1.58451	0.474215	3.34133	0.000833791	0.007526	NA
ENSG00000245025	NA	2.74202	1.57935	0.53948	2.92754	0.00341654	0.0229931	NA
ENSG00000261202	LOC114841040	4.62024	1.54846	0.409235	3.7838	0.000154453	0.00178243	114841040
ENSG00000287016	NA	12.5796	1.5475	0.259433	5.96495	2.45e-09	9.46e-08	NA
ENSG00000204261	PSMB8-AS1	2.95484	1.5256	0.500053	3.05089	0.00228166	0.0169841	100507463
ENSG00000287576	NA	7.89731	1.52326	0.30548	4.98643	6.15e-07	1.36e-05	NA
ENSG00000259834	NA	7.31086	-1.51071	0.31617	-4.77816	1.77e-06	3.56e-05	NA
ENSG00000278765	NA	2.89026	-1.5135	0.521044	-2.90475	0.00367551	0.0241223	NA
ENSG00000224745	NA	2.97219	-1.53561	0.515276	-2.98017	0.00288085	0.0201777	NA
ENSG00000286332	NA	6.61154	-1.57146	0.33559	-4.68267	2.83e-06	5.38e-05	NA
ENSG00000267216	ZNF8-ERVK3-1	9.82349	-1.57316	0.299979	-5.24425	1.57e-07	4.06e-06	108903150
ENSG00000248773	NA	3.99157	-1.57722	0.449087	-3.51207	0.000444628	0.00443211	NA
ENSG00000255394	C8orf49	3.98196	-1.58167	0.451018	-3.50689	0.00045337	0.0044932	606553
ENSG00000273284	NA	11.5568	-1.60298	0.289694	-5.53337	3.14e-08	9.31e-07	NA
ENSG00000259005	NA	2.10225	-1.71672	0.641295	-2.67695	0.00742949	0.0410113	NA
ENSG00000270096	NA	4.06401	-1.7545	0.458177	-3.8293	0.000128508	0.00153314	NA
ENSG00000272416	NA	3.32889	-1.77407	0.491415	-3.61013	0.000306048	0.00323846	NA
ENSG00000272040	NA	3.79384	-1.84308	0.460094	-4.00588	6.18e-05	0.000820402	NA
ENSG00000275769	NA	2.14827	-1.86064	0.625238	-2.97589	0.00292143	0.0203625	NA
ENSG00000272263	NA	1.65964	-1.88452	0.694709	-2.71267	0.0066743	0.0379615	NA
ENSG00000278206	NA	1.92096	-1.8859	0.660671	-2.85452	0.00431019	0.0271029	NA
ENSG00000272236	NA	2.0298	-1.89597	0.639964	-2.96261	0.0030504	0.021005	NA
ENSG00000286502	NA	29.8767	-1.98263	0.182874	-10.8415	2.19e-27	6.84e-25	NA
ENSG00000274719	NA	4.35759	-2.04013	0.457631	-4.45803	8.27e-06	0.00014013	NA
ENSG00000268536	NA	1.5807	-2.08837	0.752083	-2.77678	0.00549006	0.0325589	NA
ENSG00000215481	NA	2.61856	-2.33768	0.620903	-3.76496	0.000166575	0.00189686	NA
ENSG00000227121	NA	1.72869	-2.41926	0.758367	-3.19009	0.00142227	0.0115631	NA
ENSG00000272010	NA	2.44433	-2.51781	0.644844	-3.90453	9.44e-05	0.00117215	NA
ENSG00000272576	NA	1.54312	-2.71941	0.798818	-3.4043	0.000663342	0.00633676	NA
ENSG00000277223	NA	1.73447	-3.92482	0.791433	-4.95913	7.08e-07	1.55e-05	NA
