# Supplementary material for: LncRNA SOX9-AS1 triggers a transcriptional program involved in lipid metabolic reprogramming, cell migration and invasion in triple-negative breast cancer
Source: Sci Rep. 2024 Jan 17;14:1483. doi: 10.1038/s41598-024-51947-2 (PMC10794186; doi:10.1038/s41598-024-51947-2)
Supplement: Supplementary file 13 — Supplementary Table 11. [file 41598_2024_51947_MOESM13_ESM.xlsx]

## Sheet: MDA_MB_468_Gene_Ontology
Supplementary Table 11. Gene Ontology enrichment analysis of the differentially expressed genes in MDA-MB-468 cells.
	ID	Description	GeneRatio	BgRatio	pvalue	p.adjust	qvalue	geneID	Count
GO:0019216	GO:0019216	regulation of lipid metabolic process	50/636	410/18670	4.5e-15	2.1e-11	1.74e-11	FDPS/ACSL1/HMGCS1/HMGCR/STARD4/ADGRF5/MLXIPL/INSIG1/RGN/FDFT1/SQLE/FADS1/LGALS12/TM7SF2/DHCR7/THRSP/IDI1/SCD/MVK/SERPINA3/MVD/FASN/PLIN5/LDLR/APOC1/PIK3IP1/ABCG1/LSS/GFI1/HMGCS2/IRS1/UGT1A1/PSAPL1/KIT/BMP6/CD36/PDK4/PIK3CG/RDH10/NR4A3/DKK3/GLIPR1/FLT1/RUBCNL/CYP1A1/SOCS1/CCR7/BMP2/HNF4A/ANGPTL4	50
GO:0006695	GO:0006695	cholesterol biosynthetic process	20/636	75/18670	4.59e-13	9.37e-10	7.76e-10	FDPS/HSD17B7/MSMO1/HMGCS1/HMGCR/ACAT2/INSIG1/FDFT1/SQLE/TM7SF2/DHCR7/IDI1/SCD/MVK/MVD/FASN/ABCG1/LSS/HMGCS2/NPC1L1	20
GO:1902653	GO:1902653	secondary alcohol biosynthetic process	20/636	76/18670	6.03e-13	9.37e-10	7.76e-10	FDPS/HSD17B7/MSMO1/HMGCS1/HMGCR/ACAT2/INSIG1/FDFT1/SQLE/TM7SF2/DHCR7/IDI1/SCD/MVK/MVD/FASN/ABCG1/LSS/HMGCS2/NPC1L1	20
GO:0016126	GO:0016126	sterol biosynthetic process	20/636	81/18670	2.21e-12	2.58e-09	2.14e-09	FDPS/HSD17B7/MSMO1/HMGCS1/HMGCR/ACAT2/INSIG1/FDFT1/SQLE/TM7SF2/DHCR7/IDI1/SCD/MVK/MVD/FASN/ABCG1/LSS/HMGCS2/NPC1L1	20
GO:0019218	GO:0019218	regulation of steroid metabolic process	24/636	124/18670	4.13e-12	3.85e-09	3.19e-09	FDPS/HMGCS1/HMGCR/STARD4/INSIG1/FDFT1/SQLE/TM7SF2/DHCR7/IDI1/SCD/MVK/MVD/FASN/LDLR/APOC1/ABCG1/LSS/GFI1/UGT1A1/KIT/BMP6/DKK3/BMP2	24
GO:0008202	GO:0008202	steroid metabolic process	39/636	331/18670	1.48e-11	1.15e-08	9.52e-09	PCSK9/FDPS/HSD17B7/SULT1B1/SULT1E1/MSMO1/HMGCS1/HMGCR/STARD4/ACAT2/INSIG1/FDFT1/SQLE/TM7SF2/DHCR7/IDI1/SCD/MVK/MVD/FASN/LDLR/LIPE/APOC1/ABCG1/LSS/GFI1/HMGCS2/TFCP2L1/UGT1A1/KIT/SPP1/BMP6/NPC1L1/AKR1B1/AKR1D1/DKK3/CYP19A1/CYP1A1/BMP2	39
GO:0006694	GO:0006694	steroid biosynthetic process	29/636	196/18670	2.66e-11	1.77e-08	1.47e-08	FDPS/HSD17B7/MSMO1/HMGCS1/HMGCR/STARD4/ACAT2/INSIG1/FDFT1/SQLE/TM7SF2/DHCR7/IDI1/SCD/MVK/MVD/FASN/ABCG1/LSS/GFI1/HMGCS2/TFCP2L1/BMP6/NPC1L1/AKR1B1/AKR1D1/DKK3/CYP19A1/BMP2	29
GO:0046890	GO:0046890	regulation of lipid biosynthetic process	29/636	198/18670	3.43e-11	2e-08	1.66e-08	FDPS/HMGCS1/HMGCR/STARD4/ADGRF5/MLXIPL/INSIG1/RGN/FDFT1/SQLE/TM7SF2/DHCR7/THRSP/IDI1/SCD/MVK/MVD/FASN/PLIN5/LDLR/APOC1/ABCG1/LSS/GFI1/BMP6/PDK4/RDH10/DKK3/BMP2	29
GO:0008203	GO:0008203	cholesterol metabolic process	25/636	150/18670	4.58e-11	2.15e-08	1.78e-08	PCSK9/FDPS/HSD17B7/MSMO1/HMGCS1/HMGCR/ACAT2/INSIG1/FDFT1/SQLE/TM7SF2/DHCR7/IDI1/SCD/MVK/MVD/FASN/LDLR/LIPE/APOC1/ABCG1/LSS/HMGCS2/NPC1L1/AKR1D1	25
GO:0046165	GO:0046165	alcohol biosynthetic process	27/636	175/18670	4.85e-11	2.15e-08	1.78e-08	FDPS/HSD17B7/PLCD4/MSMO1/HMGCS1/HMGCR/ACAT2/INSIG1/FDFT1/SQLE/TM7SF2/DHCR7/IDI1/SCD/MVK/MVD/FASN/PLCB1/ABCG1/LSS/GFI1/HMGCS2/BMP6/NPC1L1/AKR1B1/DKK3/BMP2	27
GO:0050810	GO:0050810	regulation of steroid biosynthetic process	20/636	95/18670	5.16e-11	2.15e-08	1.78e-08	FDPS/HMGCS1/HMGCR/STARD4/INSIG1/FDFT1/SQLE/TM7SF2/DHCR7/IDI1/SCD/MVK/MVD/FASN/ABCG1/LSS/GFI1/BMP6/DKK3/BMP2	20
GO:1901617	GO:1901617	organic hydroxy compound biosynthetic process	34/636	271/18670	5.55e-11	2.15e-08	1.78e-08	FDPS/HSD17B7/PLCD4/MSMO1/SLC45A2/HMGCS1/HMGCR/STARD4/ACAT2/INSIG1/FDFT1/SQLE/TYRP1/TM7SF2/DHCR7/IDI1/SCD/MVK/MVD/FASN/PLCB1/ABCG1/LSS/GFI1/HMGCS2/WNT5A/SLC6A3/BMP6/NPC1L1/AKR1B1/AKR1D1/DKK3/CYP19A1/BMP2	34
GO:0016125	GO:0016125	sterol metabolic process	26/636	166/18670	7.87e-11	2.82e-08	2.33e-08	PCSK9/FDPS/HSD17B7/MSMO1/HMGCS1/HMGCR/ACAT2/INSIG1/FDFT1/SQLE/TM7SF2/DHCR7/IDI1/SCD/MVK/MVD/FASN/LDLR/LIPE/APOC1/ABCG1/LSS/HMGCS2/NPC1L1/AKR1D1/CYP19A1	26
GO:1902652	GO:1902652	secondary alcohol metabolic process	25/636	155/18670	9.52e-11	3.17e-08	2.63e-08	PCSK9/FDPS/HSD17B7/MSMO1/HMGCS1/HMGCR/ACAT2/INSIG1/FDFT1/SQLE/TM7SF2/DHCR7/IDI1/SCD/MVK/MVD/FASN/LDLR/LIPE/APOC1/ABCG1/LSS/HMGCS2/NPC1L1/AKR1D1	25
GO:1902930	GO:1902930	regulation of alcohol biosynthetic process	18/636	81/18670	1.85e-10	5.76e-08	4.77e-08	FDPS/HMGCS1/HMGCR/FDFT1/SQLE/TM7SF2/DHCR7/IDI1/SCD/MVK/MVD/FASN/ABCG1/LSS/GFI1/BMP6/DKK3/BMP2	18
GO:0006066	GO:0006066	alcohol metabolic process	39/636	364/18670	2.61e-10	7.6e-08	6.29e-08	PCSK9/FDPS/HSD17B7/PLCD4/SULT1B1/SULT1E1/MSMO1/HMGCS1/HMGCR/ACAT2/INSIG1/FDFT1/SQLE/TM7SF2/DHCR7/IDI1/SCD/MVK/RDH11/MVD/FASN/PLCB1/ACSS2/LDLR/LIPE/APOC1/ABCG1/LSS/GFI1/HMGCS2/BMP6/NPC1L1/AKR1B1/AKR1D1/RDH10/DKK3/CYP1A1/GALR2/BMP2	39
GO:0045540	GO:0045540	regulation of cholesterol biosynthetic process	14/636	50/18670	7.42e-10	1.92e-07	1.59e-07	FDPS/HMGCS1/HMGCR/FDFT1/SQLE/TM7SF2/DHCR7/IDI1/SCD/MVK/MVD/FASN/ABCG1/LSS	14
GO:0106118	GO:0106118	regulation of sterol biosynthetic process	14/636	50/18670	7.42e-10	1.92e-07	1.59e-07	FDPS/HMGCS1/HMGCR/FDFT1/SQLE/TM7SF2/DHCR7/IDI1/SCD/MVK/MVD/FASN/ABCG1/LSS	14
GO:0090181	GO:0090181	regulation of cholesterol metabolic process	15/636	63/18670	2.2e-09	5.39e-07	4.46e-07	FDPS/HMGCS1/HMGCR/FDFT1/SQLE/TM7SF2/DHCR7/IDI1/SCD/MVK/MVD/FASN/LDLR/ABCG1/LSS	15
GO:0097529	GO:0097529	myeloid leukocyte migration	26/636	210/18670	1.37e-08	3.18e-06	2.64e-06	S100A8/SLIT2/PDE4D/TRPV4/PLCB1/LBP/CSF1/IL6R/IL37/CCR1/KIT/CXCL5/PTGER4/EDN1/IL6/PIK3CG/CCN3/CMKLR1/FLT1/PGF/GREM1/THBS1/CYP19A1/CCR7/CD177/C5AR1	26
GO:0008299	GO:0008299	isoprenoid biosynthetic process	10/636	29/18670	2.19e-08	4.85e-06	4.02e-06	FDPS/HMGCS1/HMGCR/IDI1/MVK/MVD/LSS/HMGCS2/RDH10/CYP1A1	10
GO:0019932	GO:0019932	second-messenger-mediated signaling	39/636	439/18670	5.11e-08	1.08e-05	8.96e-06	GSTM2/CCR3/UCN2/PDE4D/ARRDC3/SGCD/MRAP2/RGN/BTK/DRD2/NFATC4/AKAP6/GIPR/PDE9A/VCAM1/RYR2/LMCD1/CCR1/CCRL2/GPR78/PTGER4/ADRA1B/EDN1/CD36/NOS3/DEFB1/MYOZ1/PTHLH/CMKLR1/THBS1/ADGRG3/RASD1/CCR7/GRIN2C/GALR2/ADCYAP1/JSRP1/CD22/GRIN2D	39
GO:0002688	GO:0002688	regulation of leukocyte chemotaxis	18/636	114/18670	5.7e-08	1.16e-05	9.57e-06	SLIT2/TRPV4/LBP/CSF1/IL6R/CCR1/WNT5A/EDN1/GPSM3/IL6/CCN3/CMKLR1/PGF/GREM1/THBS1/CYP19A1/CCR7/C5AR1	18
GO:0002237	GO:0002237	response to molecule of bacterial origin	33/636	343/18670	8.71e-08	1.69e-05	1.4e-05	S100A8/PDE4D/F2R/C4B/CARD9/FOS/LBP/PALM3/GGT1/GFI1/VCAM1/KMO/IL37/UGT1A1/TIMP4/WNT5A/CXCL5/PTGER4/CD180/CSF2/BMP6/EDN1/LTA/IL6/CD36/NOS3/IDO1/CD274/CYP1A1/PLSCR3/CCR7/C5AR1/SSC5D	33
GO:0006631	GO:0006631	fatty acid metabolic process	35/636	383/18670	1.26e-07	2.35e-05	1.95e-05	GSTM2/LPIN1/MSMO1/ACSL1/ACAT2/MLXIPL/INSIG1/RGN/ACSL4/TYRP1/PTGS1/FADS2/FADS1/SCD/ACOT1/FASN/ACSS2/PLIN5/CYP4F8/LIPE/APOC1/GGT1/PNPLA3/IRS1/EDN1/CD36/PDK4/NR4A3/DAGLA/OLAH/CYP1A1/ACSBG1/ALOXE3/CYGB/CYP4F3	35
GO:0060326	GO:0060326	cell chemotaxis	30/636	304/18670	1.94e-07	3.47e-05	2.87e-05	S100A8/CCR3/SLIT2/PDE4D/TRPV4/LBP/VCAM1/CSF1/IL6R/IL37/CCR1/CCRL2/WNT5A/EPHB1/KIT/CXCL5/EDN1/GPSM3/IL6/PIK3CG/CCN3/BIN2/CMKLR1/FLT1/PGF/GREM1/THBS1/CYP19A1/CCR7/C5AR1	30
GO:0030595	GO:0030595	leukocyte chemotaxis	25/636	224/18670	2.01e-07	3.47e-05	2.87e-05	S100A8/SLIT2/PDE4D/TRPV4/LBP/CSF1/IL6R/IL37/CCR1/WNT5A/KIT/CXCL5/EDN1/GPSM3/IL6/PIK3CG/CCN3/CMKLR1/FLT1/PGF/GREM1/THBS1/CYP19A1/CCR7/C5AR1	25
GO:0006641	GO:0006641	triglyceride metabolic process	16/636	105/18670	5.11e-07	8.51e-05	7.04e-05	PCSK9/LPIN1/CAV3/ACSL1/INSIG1/RGN/ACSL4/THRSP/LIPF/PLIN5/LDLR/LIPE/APOC1/PNPLA3/GPAT3/PIK3CG	16
GO:0044706	GO:0044706	multi-multicellular organism process	24/636	222/18670	6.32e-07	0.000101578	8.41e-05	NRK/ACSL4/FOS/EPOR/TFCP2L1/SERPINE2/SPP1/EDN1/AKR1B1/IDO1/PAPPA/FOSL1/MMP7/PTHLH/PGF/CYP1A1/NR2F2/ADCYAP1/PSG1/PSG6/PSG2/PSG5/PSG9/KLK14	24
GO:0032496	GO:0032496	response to lipopolysaccharide	30/636	330/18670	1.12e-06	0.000173662	0.000143779	S100A8/PDE4D/F2R/FOS/LBP/PALM3/GGT1/GFI1/VCAM1/KMO/IL37/UGT1A1/TIMP4/WNT5A/CXCL5/PTGER4/CD180/CSF2/BMP6/EDN1/LTA/IL6/CD36/NOS3/IDO1/CD274/CYP1A1/PLSCR3/CCR7/C5AR1	30
GO:0070268	GO:0070268	cornification	16/636	112/18670	1.25e-06	0.000187293	0.000155064	FLG/IVL/SPRR3/SPRR1B/PKP1/SPINK5/KRT75/KRT6A/KRT3/KRT79/KRT78/KRT9/KRT14/KRT17/DSG3/KLK14	16
GO:0002690	GO:0002690	positive regulation of leukocyte chemotaxis	14/636	87/18670	1.34e-06	0.000193383	0.000160106	TRPV4/LBP/CSF1/IL6R/CCR1/WNT5A/EDN1/GPSM3/IL6/CMKLR1/PGF/THBS1/CCR7/C5AR1	14
GO:0050900	GO:0050900	leukocyte migration	39/636	499/18670	1.37e-06	0.000193383	0.000160106	S100A8/SLIT2/PDE4D/RET/TRPV4/PLCB1/LBP/SLC7A10/VCAM1/CSF1/IL6R/TNFSF18/FCAMR/IL37/CCR1/WNT5A/KIT/CXCL5/PTGER4/EDN1/GPSM3/TREM1/IL6/PIK3CG/L1CAM/CCN3/CMKLR1/SELPLG/FLT1/PGF/GREM1/THBS1/CYP19A1/CCR7/SIRPG/MAG/PSG1/CD177/C5AR1	39
GO:0006639	GO:0006639	acylglycerol metabolic process	17/636	129/18670	1.84e-06	0.00025273	0.000209241	PCSK9/LPIN1/CAV3/ACSL1/INSIG1/RGN/ACSL4/THRSP/LIPF/PLIN5/LDLR/LIPE/APOC1/PNPLA3/GPAT3/PIK3CG/DAGLA	17
GO:0051480	GO:0051480	regulation of cytosolic calcium ion concentration	31/636	357/18670	1.96e-06	0.00026153	0.000216527	GSTM2/CAV3/CCR3/PDE4D/F2R/DRD2/TRPV4/AKAP6/PLCB1/GIPR/RYR2/GPR17/CCR1/CCRL2/WNT5A/PTGER4/PDE6A/ADRA1B/EDN1/CD36/PIK3CG/CALB1/CMKLR1/CALB2/CCR7/GRIN2C/GALR2/ADCYAP1/JSRP1/C5AR1/GRIN2D	31
GO:0006638	GO:0006638	neutral lipid metabolic process	17/636	130/18670	2.05e-06	0.000266061	0.000220278	PCSK9/LPIN1/CAV3/ACSL1/INSIG1/RGN/ACSL4/THRSP/LIPF/PLIN5/LDLR/LIPE/APOC1/PNPLA3/GPAT3/PIK3CG/DAGLA	17
GO:0032103	GO:0032103	positive regulation of response to external stimulus	29/636	323/18670	2.16e-06	0.000272604	0.000225695	GBP5/S100A8/SLIT2/TUBB2B/BTK/TRPV4/LBP/LDLR/PLA2G2A/CSF1/IL6R/IL1RL1/CCR1/WNT5A/PTGER4/CD180/BMP6/EDN1/LTA/GPSM3/IL6/PIK3CG/IDO1/NLRP10/CMKLR1/PGF/THBS1/CCR7/C5AR1	29
GO:0071675	GO:0071675	regulation of mononuclear cell migration	10/636	46/18670	2.64e-06	0.000323573	0.000267893	SLIT2/TRPV4/PLCB1/CSF1/CCR1/CCN3/CMKLR1/GREM1/THBS1/C5AR1	10
GO:0002685	GO:0002685	regulation of leukocyte migration	21/636	196/18670	3.63e-06	0.000434348	0.000359606	SLIT2/TRPV4/PLCB1/LBP/CSF1/IL6R/TNFSF18/CCR1/WNT5A/PTGER4/EDN1/GPSM3/IL6/CCN3/CMKLR1/PGF/GREM1/THBS1/CYP19A1/CCR7/C5AR1	21
GO:0050920	GO:0050920	regulation of chemotaxis	22/636	217/18670	5.32e-06	0.000615739	0.000509784	SLIT2/TUBB2B/TRPV4/LBP/CSF1/IL6R/CCR1/WNT5A/EDN1/GPSM3/IL6/SEMA3A/CCN3/CMKLR1/EFNB2/PGF/GREM1/THBS1/CYP19A1/SEMA7A/CCR7/C5AR1	22
GO:0006805	GO:0006805	xenobiotic metabolic process	16/636	125/18670	5.42e-06	0.000615739	0.000509784	GSTM2/FMO3/FMO2/SULT1B1/ACSL1/PTGS1/LPO/GGT1/UGT1A6/UGT1A1/AHRR/CYP1A1/ALDH3A1/AOC2/AOC3/HNF4A	16
GO:0019722	GO:0019722	calcium-mediated signaling	22/636	218/18670	5.73e-06	0.000625546	0.000517903	GSTM2/CCR3/PDE4D/SGCD/RGN/BTK/NFATC4/AKAP6/VCAM1/RYR2/LMCD1/CCR1/CCRL2/EDN1/DEFB1/MYOZ1/CMKLR1/CCR7/GRIN2C/JSRP1/CD22/GRIN2D	22
GO:0055074	GO:0055074	calcium ion homeostasis	36/636	471/18670	5.77e-06	0.000625546	0.000517903	GSTM2/DISC1/CAV3/CCR3/PDE4D/F2R/SGCD/RGN/DRD2/TRPV4/AKAP6/PLCB1/GIPR/RYR2/GPR17/CCR1/CCRL2/WNT5A/PTGER4/PDE6A/ADRA1B/EDN1/PKHD1/CD36/PIK3CG/XK/CALB1/CMKLR1/CALB2/CCR7/GRIN2C/GALR2/ADCYAP1/JSRP1/C5AR1/GRIN2D	36
GO:0072503	GO:0072503	cellular divalent inorganic cation homeostasis	37/636	493/18670	6.49e-06	0.000675177	0.000558994	GSTM2/S100A8/DISC1/SLC30A3/CAV3/CCR3/PDE4D/F2R/RGN/DRD2/TRPV4/AKAP6/PLCB1/GIPR/RYR2/GPR17/CCR1/CCRL2/WNT5A/PTGER4/PDE6A/ADRA1B/EDN1/PKHD1/CD36/PIK3CG/XK/CALB1/CMKLR1/CALB2/CCR7/GRIN2C/GALR2/ADCYAP1/JSRP1/C5AR1/GRIN2D	37
GO:0070542	GO:0070542	response to fatty acid	13/636	86/18670	6.52e-06	0.000675177	0.000558994	ACSL1/SCD/NFATC4/LDLR/GIPR/IRS1/PTGER4/EDN1/CCN2/CD36/PDK4/CCR7/FFAR1	13
GO:0007188	GO:0007188	adenylate cyclase-modulating G protein-coupled receptor signaling pathway	22/636	221/18670	7.15e-06	0.000724023	0.000599435	CCR3/UCN2/PDE4D/ARRDC3/MRAP2/GNA14/DRD2/HTR1D/GPR37L1/MARCO/GRM2/PSAPL1/GPR78/PTGER4/ADRA1B/EDN1/CHRM1/PTHLH/GPR176/ADGRG3/GALR2/ADCYAP1	22
GO:0019432	GO:0019432	triglyceride biosynthetic process	9/636	41/18670	7.7e-06	0.000742403	0.000614652	LPIN1/ACSL1/RGN/ACSL4/THRSP/PLIN5/LDLR/PNPLA3/GPAT3	9
GO:0007187	GO:0007187	G protein-coupled receptor signaling pathway, coupled to cyclic nucleotide second messenger	24/636	256/18670	7.8e-06	0.000742403	0.000614652	CCR3/UCN2/PDE4D/ARRDC3/MRAP2/GNA14/DRD2/HTR1D/GPR37L1/MARCO/CCR1/GRM2/PSAPL1/GPR78/PTGER4/ADRA1B/EDN1/CHRM1/PTHLH/SSTR1/GPR176/ADGRG3/GALR2/ADCYAP1	24
GO:0006874	GO:0006874	cellular calcium ion homeostasis	35/636	458/18670	7.8e-06	0.000742403	0.000614652	GSTM2/DISC1/CAV3/CCR3/PDE4D/F2R/RGN/DRD2/TRPV4/AKAP6/PLCB1/GIPR/RYR2/GPR17/CCR1/CCRL2/WNT5A/PTGER4/PDE6A/ADRA1B/EDN1/PKHD1/CD36/PIK3CG/XK/CALB1/CMKLR1/CALB2/CCR7/GRIN2C/GALR2/ADCYAP1/JSRP1/C5AR1/GRIN2D	35
GO:0010038	GO:0010038	response to metal ion	30/636	364/18670	8.13e-06	0.000758256	0.000627777	S100A8/SLC30A3/SLC40A1/TNNC1/TF/FGA/DRD2/NFATC4/FOS/SYT17/GIPR/VCAM1/SYT6/SYT11/RYR2/WNT5A/KIT/SLC6A3/BMP6/EDN1/TNFRSF11B/AQP3/SYT13/RASGRP2/THBS1/CYP1A1/KRT14/CACNA1G/ZACN/SYT5	30
GO:0016114	GO:0016114	terpenoid biosynthetic process	6/636	16/18670	9.13e-06	0.000834102	0.000690572	FDPS/HMGCS1/LSS/HMGCS2/RDH10/CYP1A1	6
GO:0071674	GO:0071674	mononuclear cell migration	13/636	90/18670	1.09e-05	0.000973936	0.000806344	SLIT2/TRPV4/PLCB1/CSF1/IL6R/CCR1/IL6/CCN3/CMKLR1/FLT1/GREM1/THBS1/C5AR1	13
GO:0046460	GO:0046460	neutral lipid biosynthetic process	9/636	43/18670	1.17e-05	0.00100695	0.00083368	LPIN1/ACSL1/RGN/ACSL4/THRSP/PLIN5/LDLR/PNPLA3/GPAT3	9
GO:0046463	GO:0046463	acylglycerol biosynthetic process	9/636	43/18670	1.17e-05	0.00100695	0.00083368	LPIN1/ACSL1/RGN/ACSL4/THRSP/PLIN5/LDLR/PNPLA3/GPAT3	9
GO:0032655	GO:0032655	regulation of interleukin-12 production	10/636	54/18670	1.21e-05	0.00102682	0.000850129	SLAMF1/CD40LG/PLCB1/JAK3/LTB/CD36/IDO1/CMKLR1/THBS1/CCR7	10
GO:0071622	GO:0071622	regulation of granulocyte chemotaxis	9/636	44/18670	1.42e-05	0.00114947	0.000951669	SLIT2/TRPV4/LBP/CSF1/EDN1/CMKLR1/THBS1/CCR7/C5AR1	9
GO:0007204	GO:0007204	positive regulation of cytosolic calcium ion concentration	27/636	319/18670	1.42e-05	0.00114947	0.000951669	GSTM2/CAV3/CCR3/PDE4D/F2R/DRD2/TRPV4/AKAP6/PLCB1/GIPR/RYR2/GPR17/CCR1/CCRL2/PTGER4/ADRA1B/EDN1/CD36/PIK3CG/CMKLR1/CCR7/GRIN2C/GALR2/ADCYAP1/JSRP1/C5AR1/GRIN2D	27
GO:0015893	GO:0015893	drug transport	21/636	214/18670	1.43e-05	0.00114947	0.000951669	SLC26A6/IPCEF1/DRD2/SNCG/SYT17/RTBDN/SLC7A10/SLC1A7/SYT6/SYT11/SLC6A20/SLC6A3/EDN1/RHAG/INHBA/SLC38A5/MYC/SYT13/TCN1/CYGB/SYT5	21
GO:0050921	GO:0050921	positive regulation of chemotaxis	16/636	135/18670	1.46e-05	0.00115627	0.000957299	SLIT2/TUBB2B/TRPV4/LBP/CSF1/IL6R/CCR1/WNT5A/EDN1/GPSM3/IL6/CMKLR1/PGF/THBS1/CCR7/C5AR1	16
GO:0032615	GO:0032615	interleukin-12 production	10/636	56/18670	1.7e-05	0.00131552	0.00108915	SLAMF1/CD40LG/PLCB1/JAK3/LTB/CD36/IDO1/CMKLR1/THBS1/CCR7	10
GO:0050804	GO:0050804	modulation of chemical synaptic transmission	33/636	436/18670	1.72e-05	0.00131552	0.00108915	DISC1/IGSF11/F2R/TUBB2B/RIMS1/DRD2/SNCG/NFATC4/RAB26/PLCB1/NTF4/SEPTIN5/SYN3/NTNG1/SYT11/KMO/EPHA4/SERPINE2/GRM2/EPHB1/CLSTN2/KIT/CAMK2A/EDN1/RELN/PLAT/CALB1/DKK1/MAP1A/CALB2/GRIN2C/ADCYAP1/GRIN2D	33
GO:0015696	GO:0015696	ammonium transport	14/636	108/18670	1.79e-05	0.0013344	0.00110478	SLC25A48/BTK/DRD2/SNCG/SYT17/SYT6/SYT11/SLC6A3/CSF2/EDN1/RHAG/SYT13/ADCYAP1/SYT5	14
GO:0099177	GO:0099177	regulation of trans-synaptic signaling	33/636	437/18670	1.8e-05	0.0013344	0.00110478	DISC1/IGSF11/F2R/TUBB2B/RIMS1/DRD2/SNCG/NFATC4/RAB26/PLCB1/NTF4/SEPTIN5/SYN3/NTNG1/SYT11/KMO/EPHA4/SERPINE2/GRM2/EPHB1/CLSTN2/KIT/CAMK2A/EDN1/RELN/PLAT/CALB1/DKK1/MAP1A/CALB2/GRIN2C/ADCYAP1/GRIN2D	33
GO:0050729	GO:0050729	positive regulation of inflammatory response	17/636	153/18670	1.88e-05	0.00137048	0.00113465	GBP5/S100A8/BTK/TRPV4/LBP/LDLR/PLA2G2A/IL1RL1/WNT5A/PTGER4/LTA/GPSM3/IL6/PIK3CG/IDO1/NLRP10/CCR7	17
GO:0001676	GO:0001676	long-chain fatty acid metabolic process	14/636	109/18670	1.99e-05	0.00142107	0.00117654	GSTM2/ACSL1/ACSL4/PTGS1/FADS2/FADS1/ACOT1/LIPE/PNPLA3/DAGLA/CYP1A1/ACSBG1/ALOXE3/CYP4F3	14
GO:0062012	GO:0062012	regulation of small molecule metabolic process	34/636	459/18670	2.01e-05	0.00142107	0.00117654	FDPS/C1QTNF3/HMGCS1/HMGCR/STARD4/MLXIPL/INSIG1/RGN/FDFT1/SQLE/TM7SF2/DHCR7/IDI1/DDIT4/SCD/MVK/MVD/FASN/PLIN5/LDLR/APOC1/ABCG1/LSS/GFI1/IRS1/KIT/BMP6/PDK4/NOS3/RDH10/NR4A3/DKK3/RUBCNL/BMP2	34
GO:0006720	GO:0006720	isoprenoid metabolic process	16/636	139/18670	2.12e-05	0.00147282	0.00121938	FDPS/HMGCS1/HMGCR/FDFT1/BCO2/IDI1/RBP3/MVK/RDH11/MVD/LSS/HMGCS2/UGT1A1/AKR1B1/RDH10/CYP1A1	16
GO:0043062	GO:0043062	extracellular structure organization	32/636	422/18670	2.22e-05	0.00152231	0.00126035	COL9A2/NID1/NPNT/FGA/COL28A1/COL4A5/NOXO1/ICAM5/APOC1/MMP11/ABCG1/PLA2G2A/VCAM1/LAMB3/COL6A3/SPP1/SPINK5/FOXC1/CCN2/FSCN1/IL6/CD36/PRSS1/TNFRSF11B/COL15A1/MMP7/MMP20/GREM1/THBS1/MMP25/CAPNS2/MMP24	32
GO:0046330	GO:0046330	positive regulation of JNK cascade	16/636	140/18670	2.32e-05	0.00156471	0.00129546	SLAMF1/NRK/CD40LG/CARD9/TRPV4/RASSF2/PLCB1/EDAR/IL37/EPHA4/WNT5A/EDN1/CCN2/SEMA3A/DKK1/CCR7	16
GO:0032874	GO:0032874	positive regulation of stress-activated MAPK cascade	18/636	172/18670	2.45e-05	0.001631	0.00135034	SLAMF1/HMGCR/NRK/CD40LG/CARD9/TRPV4/RASSF2/PLCB1/EDAR/IL37/EPHA4/WNT5A/EDN1/CCN2/SEMA3A/DKK1/CCR7/BMP2	18
GO:0097530	GO:0097530	granulocyte migration	16/636	141/18670	2.53e-05	0.00166222	0.00137619	S100A8/SLIT2/PDE4D/TRPV4/LBP/CSF1/IL37/CXCL5/PTGER4/EDN1/PIK3CG/CMKLR1/THBS1/CCR7/CD177/C5AR1	16
GO:0070304	GO:0070304	positive regulation of stress-activated protein kinase signaling cascade	18/636	173/18670	2.65e-05	0.00171486	0.00141977	SLAMF1/HMGCR/NRK/CD40LG/CARD9/TRPV4/RASSF2/PLCB1/EDAR/IL37/EPHA4/WNT5A/EDN1/CCN2/SEMA3A/DKK1/CCR7/BMP2	18
GO:0002544	GO:0002544	chronic inflammatory response	6/636	19/18670	2.83e-05	0.00180894	0.00149767	S100A8/VCAM1/LTA/IDO1/THBS1/CYP19A1	6
GO:0002687	GO:0002687	positive regulation of leukocyte migration	15/636	128/18670	3.08e-05	0.00193962	0.00160586	TRPV4/LBP/CSF1/IL6R/TNFSF18/CCR1/WNT5A/EDN1/GPSM3/IL6/CMKLR1/PGF/THBS1/CCR7/C5AR1	15
GO:0007565	GO:0007565	female pregnancy	19/636	192/18670	3.23e-05	0.00200432	0.00165942	ACSL4/FOS/EPOR/TFCP2L1/SPP1/AKR1B1/IDO1/PAPPA/FOSL1/MMP7/PTHLH/PGF/NR2F2/ADCYAP1/PSG1/PSG6/PSG2/PSG5/PSG9	19
GO:0071466	GO:0071466	cellular response to xenobiotic stimulus	18/636	180/18670	4.5e-05	0.00276005	0.00228511	GSTM2/FMO3/FMO2/SULT1B1/ACSL1/PTGS1/DDIT4/LPO/GGT1/RYR2/UGT1A6/UGT1A1/AHRR/CYP1A1/ALDH3A1/AOC2/AOC3/HNF4A	18
GO:0070374	GO:0070374	positive regulation of ERK1 and ERK2 cascade	20/636	215/18670	4.9e-05	0.00296519	0.00245495	SLAMF1/NPNT/FGA/HMGCR/F2R/DRD2/TRPV4/PLA2G2A/MARCO/CCR1/KIT/CCN2/CD36/FLT1/SPRY2/SEMA7A/CCR7/ADCYAP1/BMP2/C5AR1	20
GO:0007601	GO:0007601	visual perception	20/636	218/18670	5.95e-05	0.00355799	0.00294574	CNGA1/SLC45A2/EYS/RIMS1/MYO7A/RBP3/RPGRIP1/ABCC6/HSF4/GUCY2D/CRYBB2/HMCN1/PDE6A/RDH10/BEST1/GRK1/DLL4/GPR179/AOC2/PDE6G	20
GO:0048871	GO:0048871	multicellular organismal homeostasis	34/636	485/18670	6.11e-05	0.0035952	0.00297654	LPIN1/SLC40A1/TF/ACSL1/F2R/ARRDC3/ADGRF5/MRAP2/MLXIPL/DRD2/SCD/TRPV4/DIO2/SERPINA3/CSF1/FLG/MUC4/SPP1/FOXC1/BMP6/RHAG/CCN2/IL6/CD36/PDK4/AKR1B1/NOS3/TNFRSF11B/AQP3/NR4A3/CMKLR1/ALOXE3/ADCYAP1/BPIFA1	34
GO:0003012	GO:0003012	muscle system process	33/636	465/18670	6.17e-05	0.0035952	0.00297654	GSTM2/SCN1A/CAV3/TNNC1/NPNT/PDE4D/F2R/SGCD/KCNE5/DRD2/AKAP6/STAC2/GATA5/PDE9A/HTR1D/RYR2/ACTG2/NEB/LMCD1/KIT/ADRA1B/EDN1/CCN2/PIK3CG/NOS3/NR4A3/ARHGAP42/MYOZ1/HCN4/TRIM72/CACNA1G/GALR2/JSRP1	33
GO:0032872	GO:0032872	regulation of stress-activated MAPK cascade	21/636	237/18670	6.51e-05	0.0037478	0.00310289	SLAMF1/CAV3/HMGCR/NRK/CD40LG/CARD9/TRPV4/RASSF2/PLCB1/EDAR/IL37/EPHA4/WNT5A/EPHB1/EDN1/CCN2/SEMA3A/MYC/DKK1/CCR7/BMP2	21
GO:0048710	GO:0048710	regulation of astrocyte differentiation	7/636	31/18670	6.63e-05	0.00377133	0.00312237	LDLR/GPR37L1/EPHA4/SERPINE2/IL6/BMP2/MAG	7
GO:0030198	GO:0030198	extracellular matrix organization	28/636	368/18670	6.74e-05	0.00378682	0.00313519	COL9A2/NID1/NPNT/FGA/COL28A1/COL4A5/NOXO1/ICAM5/MMP11/VCAM1/LAMB3/COL6A3/SPP1/SPINK5/FOXC1/CCN2/FSCN1/IL6/PRSS1/TNFRSF11B/COL15A1/MMP7/MMP20/GREM1/THBS1/MMP25/CAPNS2/MMP24	28
GO:0042487	GO:0042487	regulation of odontogenesis of dentin-containing tooth	5/636	14/18670	7e-05	0.003884	0.00321566	ODAPH/CSF1/TNFRSF11B/MMP20/BMP2	5
GO:0070302	GO:0070302	regulation of stress-activated protein kinase signaling cascade	21/636	239/18670	7.35e-05	0.00403074	0.00333714	SLAMF1/CAV3/HMGCR/NRK/CD40LG/CARD9/TRPV4/RASSF2/PLCB1/EDAR/IL37/EPHA4/WNT5A/EPHB1/EDN1/CCN2/SEMA3A/MYC/DKK1/CCR7/BMP2	21
GO:0050953	GO:0050953	sensory perception of light stimulus	20/636	222/18670	7.67e-05	0.00410589	0.00339936	CNGA1/SLC45A2/EYS/RIMS1/MYO7A/RBP3/RPGRIP1/ABCC6/HSF4/GUCY2D/CRYBB2/HMCN1/PDE6A/RDH10/BEST1/GRK1/DLL4/GPR179/AOC2/PDE6G	20
GO:0007411	GO:0007411	axon guidance	23/636	276/18670	7.68e-05	0.00410589	0.00339936	LGR6/NFASC/SLIT2/TUBB2B/ETV1/ANOS1/RET/NEXN/NTNG1/EPHA4/WNT5A/EPHB1/UNC5C/SEMA3A/RELN/EPHB6/ARX/L1CAM/NR4A3/ROBO4/EFNB2/SEMA7A/EFNA2	23
GO:0071621	GO:0071621	granulocyte chemotaxis	14/636	123/18670	7.75e-05	0.00410589	0.00339936	S100A8/SLIT2/PDE4D/TRPV4/LBP/CSF1/IL37/CXCL5/EDN1/PIK3CG/CMKLR1/THBS1/CCR7/C5AR1	14
GO:0010977	GO:0010977	negative regulation of neuron projection development	16/636	155/18670	8.06e-05	0.0042026	0.00347942	SLIT2/FSTL4/LRP4/TRPV4/NFATC4/GFI1/EPHA4/WNT5A/SPP1/SPOCK1/SEMA3A/DKK1/ZNF365/EFNB2/SEMA7A/MAG	16
GO:0097485	GO:0097485	neuron projection guidance	23/636	277/18670	8.11e-05	0.0042026	0.00347942	LGR6/NFASC/SLIT2/TUBB2B/ETV1/ANOS1/RET/NEXN/NTNG1/EPHA4/WNT5A/EPHB1/UNC5C/SEMA3A/RELN/EPHB6/ARX/L1CAM/NR4A3/ROBO4/EFNB2/SEMA7A/EFNA2	23
GO:0007616	GO:0007616	long-term memory	7/636	32/18670	8.24e-05	0.00422303	0.00349634	DRD2/NFATC4/LDLR/NTF4/CAMK4/RELN/CALB1	7
GO:0033865	GO:0033865	nucleoside bisphosphate metabolic process	15/636	140/18670	8.75e-05	0.00433959	0.00359285	SULT1B1/SULT1E1/ACSL1/HMGCS1/HMGCR/ACSL4/SCD/MVK/ACOT1/MVD/FASN/ACSS2/HMGCS2/PDK4/ACSBG1	15
GO:0033875	GO:0033875	ribonucleoside bisphosphate metabolic process	15/636	140/18670	8.75e-05	0.00433959	0.00359285	SULT1B1/SULT1E1/ACSL1/HMGCS1/HMGCR/ACSL4/SCD/MVK/ACOT1/MVD/FASN/ACSS2/HMGCS2/PDK4/ACSBG1	15
GO:0034032	GO:0034032	purine nucleoside bisphosphate metabolic process	15/636	140/18670	8.75e-05	0.00433959	0.00359285	SULT1B1/SULT1E1/ACSL1/HMGCS1/HMGCR/ACSL4/SCD/MVK/ACOT1/MVD/FASN/ACSS2/HMGCS2/PDK4/ACSBG1	15
GO:0070371	GO:0070371	ERK1 and ERK2 cascade	25/636	317/18670	9.28e-05	0.00455547	0.00377157	SLAMF1/NPNT/FGA/HMGCR/F2R/DRD2/TRPV4/PLA2G2A/MARCO/CCR1/EPHB1/KIT/PTGER4/PKHD1/CCN2/CD36/MYC/PTPRR/FLT1/SPRY2/SEMA7A/CCR7/ADCYAP1/BMP2/C5AR1	25
GO:0010759	GO:0010759	positive regulation of macrophage chemotaxis	5/636	15/18670	0.000102059	0.00495518	0.00410251	TRPV4/CSF1/CMKLR1/THBS1/C5AR1	5
GO:0034754	GO:0034754	cellular hormone metabolic process	14/636	129/18670	0.000129996	0.0062378	0.00516442	HSD17B7/SULT1E1/BCO2/RDH11/UGT1A1/SPP1/BMP6/AKR1B1/AKR1D1/RDH10/DKK3/CYP19A1/CYP1A1/BMP2	14
GO:0051403	GO:0051403	stress-activated MAPK cascade	23/636	286/18670	0.000131153	0.0062378	0.00516442	SLAMF1/CAV3/HMGCR/NRK/CD40LG/SH2D3C/CARD9/TRPV4/RASSF2/PLCB1/EDAR/IL37/EPHA4/WNT5A/EPHB1/PTGER4/EDN1/CCN2/SEMA3A/MYC/DKK1/CCR7/BMP2	23
GO:0001819	GO:0001819	positive regulation of cytokine production	32/636	464/18670	0.000135025	0.00635707	0.00526316	GBP5/C1QTNF3/PDE4D/F2R/CD40LG/CARD9/DRD2/TRPV4/NFATC4/PLCB1/LBP/IL6R/IL1RL1/IL37/WNT5A/HEG1/PTGER4/CSF2/LTA/LTB/GPSM3/IL6/CD36/IDO1/CD274/NR4A3/NLRP10/THBS1/SEMA7A/CCR7/ADCYAP1/C5AR1	32
GO:0007254	GO:0007254	JNK cascade	19/636	214/18670	0.00013943	0.00643112	0.00532447	SLAMF1/NRK/CD40LG/SH2D3C/CARD9/TRPV4/RASSF2/PLCB1/EDAR/IL37/EPHA4/WNT5A/EPHB1/PTGER4/EDN1/CCN2/SEMA3A/DKK1/CCR7	19
GO:0042445	GO:0042445	hormone metabolic process	20/636	232/18670	0.000140432	0.00643112	0.00532447	HSD17B7/SULT1B1/SULT1E1/DHCR7/BCO2/RDH11/DIO2/GFI1/UGT1A1/SPP1/BMP6/AKR1B1/AKR1D1/RDH10/AOPEP/DKK3/CYP19A1/CYP1A1/BMP2/KLK6	20
GO:0045834	GO:0045834	positive regulation of lipid metabolic process	15/636	146/18670	0.000140737	0.00643112	0.00532447	STARD4/ADGRF5/MLXIPL/RGN/PLIN5/LDLR/APOC1/ABCG1/IRS1/KIT/BMP6/RDH10/NR4A3/FLT1/CCR7	15
GO:0032102	GO:0032102	negative regulation of response to external stimulus	27/636	365/18670	0.000144336	0.00653155	0.00540762	SLIT2/FGA/C1QTNF3/HMGCR/DRD2/MVK/LDLR/GPR17/EPHA4/SERPINE2/WNT5A/SPP1/SLC6A3/PTGER4/SPINK5/EDN1/SEMA3A/NOS3/PLAT/CCN3/MYOZ1/GREM1/THBS1/CYP19A1/SEMA7A/ADCYAP1/SERPINB2	27
GO:0031099	GO:0031099	regeneration	18/636	198/18670	0.000154109	0.00689816	0.00571114	LGR6/LPIN1/EYS/RGN/EPHA4/UGT1A1/TM4SF4/SPP1/CCN3/SPAAR/NR4A3/GJD4/MYOZ1/PGF/SOX15/MAG/C5AR1/KLK6	18
GO:0048638	GO:0048638	regulation of developmental growth	26/636	347/18670	0.000155397	0.00689816	0.00571114	DISC1/CAV3/WWC2/BASP1/FSTL4/RIMS1/NRK/DRD2/AKAP6/SYT17/PLCB1/CSF1/WNT5A/SPP1/SLC6A3/FOXC1/EDN1/SEMA3A/ARX/L1CAM/SPAAR/GJD4/MYOZ1/SEMA7A/SOX15/MAG	26
GO:0050830	GO:0050830	defense response to Gram-positive bacterium	12/636	101/18670	0.000164872	0.00724968	0.00600218	GBP2/CAMP/CARD9/LBP/PLA2G2A/LTA/IL6/CD36/DEFB1/KRT6A/C5AR1/SSC5D	12
GO:0001655	GO:0001655	urogenital system development	25/636	330/18670	0.000174441	0.00759877	0.00629119	PCSK9/NID1/SLIT2/NPNT/BASP1/RGN/LRP4/RET/IL6R/KIF26B/EPHA4/WNT5A/PSAPL1/FOXC1/BMP6/PKHD1/AKR1B1/RDH10/CALB1/MYC/EFNB2/PGF/CYP19A1/GCNT3/BMP2	25
GO:0008277	GO:0008277	regulation of G protein-coupled receptor signaling pathway	15/636	149/18670	0.000176586	0.00762101	0.00630961	CNGA1/ARRDC3/MRAP2/DRD2/GUCY2D/PLCB1/GIPR/WNT5A/PDE6A/EDN1/GRK1/PDE6G/ADCYAP1/KLK6/KLK14	15
GO:0007517	GO:0007517	muscle organ development	29/636	410/18670	0.000179686	0.0076299	0.00631696	CAV3/TNNC1/BASP1/HMGCR/SGCD/ETV1/FHL1/AKAP6/FOS/RYR2/SMYD1/NEB/DNER/COL6A3/WNT5A/HEG1/EPHB1/FOXC1/EDN1/XK/DKK1/MYOZ1/EFNB2/GREM1/DLL4/NR2F2/TRIM72/SOX15/BMP2	29
GO:0009581	GO:0009581	detection of external stimulus	14/636	133/18670	0.000180066	0.0076299	0.00631696	SCN1A/CAV3/CNGA1/EYS/GUCY2D/SERPINE2/EPHB1/KIT/PDE6A/BEST1/PLEKHB1/GRK1/PDE6G/MMP24	14
GO:0072001	GO:0072001	renal system development	23/636	293/18670	0.000187305	0.00786514	0.00651173	PCSK9/NID1/SLIT2/NPNT/BASP1/RGN/LRP4/RET/IL6R/KIF26B/EPHA4/WNT5A/FOXC1/BMP6/PKHD1/AKR1B1/RDH10/CALB1/MYC/EFNB2/PGF/GCNT3/BMP2	23
GO:1901568	GO:1901568	fatty acid derivative metabolic process	16/636	167/18670	0.000193659	0.00801938	0.00663943	ACSL1/ACSL4/TYRP1/PTGS1/FADS1/SCD/FASN/CYP4F8/GGT1/HMGCS2/EDN1/DAGLA/CYP1A1/ACSBG1/ALOXE3/CYP4F3	16
GO:0010758	GO:0010758	regulation of macrophage chemotaxis	6/636	26/18670	0.00019614	0.00801938	0.00663943	TRPV4/CSF1/CMKLR1/THBS1/CYP19A1/C5AR1	6
GO:0042481	GO:0042481	regulation of odontogenesis	6/636	26/18670	0.00019614	0.00801938	0.00663943	ODAPH/CSF1/EDN1/TNFRSF11B/MMP20/BMP2	6
GO:0043651	GO:0043651	linoleic acid metabolic process	5/636	17/18670	0.000198719	0.00802459	0.00664373	GSTM2/ACSL1/FADS2/FADS1/ALOXE3	5
GO:0002526	GO:0002526	acute inflammatory response	19/636	220/18670	0.000199711	0.00802459	0.00664373	S100A8/C4BPA/CFI/CFB/C4A/C4B/BTK/SERPINA3/LBP/VCAM1/IL6R/UGT1A1/DNASE1L3/TREM1/IL6/PIK3CG/CCR7/ADCYAP1/C5AR1	19
GO:0046328	GO:0046328	regulation of JNK cascade	17/636	185/18670	0.000204747	0.00815661	0.00675304	SLAMF1/NRK/CD40LG/CARD9/TRPV4/RASSF2/PLCB1/EDAR/IL37/EPHA4/WNT5A/EPHB1/EDN1/CCN2/SEMA3A/DKK1/CCR7	17
GO:0031098	GO:0031098	stress-activated protein kinase signaling cascade	24/636	315/18670	0.000214594	0.00847645	0.00701784	SLAMF1/CAV3/HMGCR/NRK/CD40LG/SH2D3C/CARD9/TRPV4/RASSF2/PLCB1/EDAR/IL37/EPHA4/WNT5A/EPHB1/PTGER4/EDN1/CCN2/SEMA3A/AKR1B1/MYC/DKK1/CCR7/BMP2	24
GO:0032675	GO:0032675	regulation of interleukin-6 production	15/636	152/18670	0.000220095	0.00862071	0.00713728	SLAMF1/C1QTNF3/F2R/CARD9/TRPV4/LBP/IL6R/SYT11/IL37/WNT5A/IL6/CD36/NLRP10/ADCYAP1/KLF2	15
GO:0009582	GO:0009582	detection of abiotic stimulus	14/636	136/18670	0.000227803	0.00881776	0.00730042	SCN1A/CAV3/CNGA1/EYS/GUCY2D/SERPINE2/EPHB1/KIT/PDE6A/BEST1/PLEKHB1/GRK1/PDE6G/MMP24	14
GO:0001822	GO:0001822	kidney development	22/636	278/18670	0.00022891	0.00881776	0.00730042	PCSK9/NID1/SLIT2/NPNT/BASP1/RGN/LRP4/RET/IL6R/KIF26B/EPHA4/FOXC1/BMP6/PKHD1/AKR1B1/RDH10/CALB1/MYC/EFNB2/PGF/GCNT3/BMP2	22
GO:1903035	GO:1903035	negative regulation of response to wounding	11/636	90/18670	0.00023801	0.00896893	0.00742558	FGA/HMGCR/EPHA4/SERPINE2/SPP1/EDN1/NOS3/PLAT/MYOZ1/THBS1/SERPINB2	11
GO:0006637	GO:0006637	acyl-CoA metabolic process	12/636	105/18670	0.000238607	0.00896893	0.00742558	ACSL1/HMGCS1/ACSL4/SCD/MVK/ACOT1/MVD/FASN/ACSS2/HMGCS2/PDK4/ACSBG1	12
GO:0035383	GO:0035383	thioester metabolic process	12/636	105/18670	0.000238607	0.00896893	0.00742558	ACSL1/HMGCS1/ACSL4/SCD/MVK/ACOT1/MVD/FASN/ACSS2/HMGCS2/PDK4/ACSBG1	12
GO:0031345	GO:0031345	negative regulation of cell projection organization	17/636	188/18670	0.000248037	0.00924881	0.00765729	SLIT2/FSTL4/LRP4/TRPV4/NFATC4/GFI1/EPHA4/WNT5A/SPP1/SPOCK1/SEMA3A/DKK1/ZNF365/SPRY2/EFNB2/SEMA7A/MAG	17
GO:0006084	GO:0006084	acetyl-CoA metabolic process	7/636	38/18670	0.000258932	0.00957842	0.00793019	HMGCS1/MVK/MVD/FASN/ACSS2/HMGCS2/PDK4	7
GO:0070372	GO:0070372	regulation of ERK1 and ERK2 cascade	23/636	300/18670	0.000263758	0.00965874	0.00799669	SLAMF1/NPNT/FGA/HMGCR/F2R/DRD2/TRPV4/PLA2G2A/MARCO/CCR1/EPHB1/KIT/PKHD1/CCN2/CD36/PTPRR/FLT1/SPRY2/SEMA7A/CCR7/ADCYAP1/BMP2/C5AR1	23
GO:0015850	GO:0015850	organic hydroxy compound transport	21/636	262/18670	0.000265247	0.00965874	0.00799669	PCSK9/SLC26A6/STARD4/DRD2/SNCG/SYT17/LDLR/APOC1/ABCG1/SYT6/SYT11/SPP1/SLC6A3/BMP6/NPC1L1/CD36/AQP3/SLC5A12/SYT13/CYP19A1/SYT5	21
GO:0006936	GO:0006936	muscle contraction	26/636	360/18670	0.000277056	0.0100105	0.00828794	GSTM2/SCN1A/CAV3/TNNC1/NPNT/PDE4D/F2R/SGCD/KCNE5/DRD2/STAC2/HTR1D/RYR2/ACTG2/NEB/KIT/ADRA1B/EDN1/CCN2/PIK3CG/ARHGAP42/HCN4/TRIM72/CACNA1G/GALR2/JSRP1	26
GO:0008544	GO:0008544	epidermis development	31/636	464/18670	0.000298078	0.0106287	0.00879973	LRP4/KRTAP5-9/MYO7A/NTF4/MYCL/FLG/IVL/SPRR3/SPRR1B/PKP1/LAMB3/EDAR/WNT5A/SPINK5/FOXQ1/FOXC1/CCN2/INHBA/AQP3/DKK1/PTHLH/KRT75/KRT6A/KRT3/KRT79/KRT78/KRT9/KRT14/KRT17/DSG3/KLK14	31
GO:0050727	GO:0050727	regulation of inflammatory response	32/636	485/18670	0.000298725	0.0106287	0.00879973	GBP5/S100A8/C4BPA/CFI/C1QTNF3/CFB/C4A/C4B/BTK/MVK/TRPV4/LBP/LDLR/GGT1/PLA2G2A/IL1RL1/GPR17/WNT5A/DNASE1L3/PTGER4/LTA/GPSM3/IL6/PIK3CG/IDO1/CCN3/NLRP10/CYP19A1/SEMA7A/CCR7/ADCYAP1/C5AR1	32
GO:0002251	GO:0002251	organ or tissue specific immune response	7/636	39/18670	0.000306404	0.0108193	0.00895756	CAMP/IL6R/IL6/DEFB1/GCNT3/BPIFA1/BPIFB1	7
GO:0014013	GO:0014013	regulation of gliogenesis	13/636	124/18670	0.000315624	0.0110611	0.00915771	LDLR/CSF1/GPR37L1/DLX1/EPHA4/SERPINE2/LTA/IL6/CHRM1/ZNF365/ADCYAP1/BMP2/MAG	13
GO:0007409	GO:0007409	axonogenesis	31/636	468/18670	0.000345419	0.011994	0.00993008	LGR6/NFASC/DISC1/SLIT2/FSTL4/TUBB2B/ETV1/ANOS1/LRP4/DRD2/RET/NEXN/NTNG1/EPHA4/WNT5A/EPHB1/SPP1/UNC5C/SEMA3A/RELN/EPHB6/ARX/XK/L1CAM/NR4A3/ROBO4/EFNB2/MAP1A/SEMA7A/EFNA2/MAG	31
GO:0015872	GO:0015872	dopamine transport	8/636	52/18670	0.00034739	0.011994	0.00993008	DRD2/SNCG/SYT17/SYT6/SYT11/SLC6A3/SYT13/SYT5	8
GO:0014046	GO:0014046	dopamine secretion	7/636	40/18670	0.000360614	0.0121919	0.0100939	DRD2/SNCG/SYT17/SYT6/SYT11/SYT13/SYT5	7
GO:0014059	GO:0014059	regulation of dopamine secretion	7/636	40/18670	0.000360614	0.0121919	0.0100939	DRD2/SNCG/SYT17/SYT6/SYT11/SYT13/SYT5	7
GO:0001821	GO:0001821	histamine secretion	4/636	11/18670	0.000363585	0.0121919	0.0100939	BTK/CSF2/EDN1/ADCYAP1	4
GO:0042482	GO:0042482	positive regulation of odontogenesis	4/636	11/18670	0.000363585	0.0121919	0.0100939	ODAPH/CSF1/EDN1/BMP2	4
GO:0033559	GO:0033559	unsaturated fatty acid metabolic process	12/636	110/18670	0.000368644	0.0122637	0.0101534	GSTM2/ACSL1/PTGS1/FADS2/FADS1/SCD/CYP4F8/EDN1/DAGLA/CYP1A1/ALOXE3/CYP4F3	12
GO:0021884	GO:0021884	forebrain neuron development	6/636	29/18670	0.00037099	0.0122637	0.0101534	DISC1/SLIT2/DRD2/WNT5A/SEMA3A/ARX	6
GO:0006644	GO:0006644	phospholipid metabolic process	29/636	430/18670	0.000396672	0.0129438	0.0107164	PCSK9/FDPS/LPIN1/PLCD4/HMGCS1/ADGRF5/FDFT1/FADS1/IDI1/MVK/MVD/PCYT2/PLCB1/LDLR/APOC1/PIK3IP1/PNPLA3/PLA2G2A/HMGCS2/IRS1/KIT/GPAT3/AGPAT4/PIK3CG/FLT1/SERINC4/SOCS1/CCR7/GALR2	29
GO:0021879	GO:0021879	forebrain neuron differentiation	8/636	53/18670	0.000397116	0.0129438	0.0107164	DISC1/SLIT2/DRD2/DLX1/WNT5A/INHBA/SEMA3A/ARX	8
GO:0032635	GO:0032635	interleukin-6 production	15/636	161/18670	0.000410543	0.0132231	0.0109477	SLAMF1/C1QTNF3/F2R/CARD9/TRPV4/LBP/IL6R/SYT11/IL37/WNT5A/IL6/CD36/NLRP10/ADCYAP1/KLF2	15
GO:0042063	GO:0042063	gliogenesis	22/636	290/18670	0.000411359	0.0132231	0.0109477	S100A8/DISC1/LDLR/CSF1/GPR37L1/GPR17/DLX1/EPHA4/SERPINE2/DNER/NRROS/LTA/IL6/CDK6/RELN/CHRM1/ZNF365/ADCYAP1/BMP2/MMP24/MAG/C5AR1	22
GO:0048708	GO:0048708	astrocyte differentiation	10/636	81/18670	0.000417166	0.0132977	0.0110095	S100A8/LDLR/GPR37L1/EPHA4/SERPINE2/IL6/CDK6/BMP2/MAG/C5AR1	10
GO:0032755	GO:0032755	positive regulation of interleukin-6 production	11/636	96/18670	0.000419818	0.0132977	0.0110095	F2R/CARD9/TRPV4/LBP/IL6R/IL37/WNT5A/IL6/CD36/NLRP10/ADCYAP1	11
GO:0019935	GO:0019935	cyclic-nucleotide-mediated signaling	18/636	215/18670	0.000424389	0.0132977	0.0110095	UCN2/PDE4D/ARRDC3/MRAP2/DRD2/AKAP6/GIPR/PDE9A/GPR78/PTGER4/ADRA1B/CD36/DEFB1/PTHLH/THBS1/ADGRG3/GALR2/ADCYAP1	18
GO:1903034	GO:1903034	regulation of response to wounding	16/636	179/18670	0.000425092	0.0132977	0.0110095	FGA/HMGCR/F2R/EPHA4/SERPINE2/SPP1/EDN1/CD36/NOS3/PLAT/SPAAR/GJD4/MYOZ1/THBS1/SOX15/SERPINB2	16
GO:1905523	GO:1905523	positive regulation of macrophage migration	5/636	20/18670	0.000457403	0.014213	0.0117673	TRPV4/CSF1/CMKLR1/THBS1/C5AR1	5
GO:0006633	GO:0006633	fatty acid biosynthetic process	15/636	164/18670	0.000499527	0.0154192	0.0127659	MLXIPL/INSIG1/RGN/PTGS1/FADS2/FADS1/SCD/FASN/ACSS2/APOC1/EDN1/PDK4/OLAH/CYP1A1/ALOXE3	15
GO:0051608	GO:0051608	histamine transport	4/636	12/18670	0.000530722	0.0161903	0.0134044	BTK/CSF2/EDN1/ADCYAP1	4
GO:0021988	GO:0021988	olfactory lobe development	6/636	31/18670	0.000542709	0.0161903	0.0134044	SLIT2/WNT5A/SEMA3A/ARX/SEMA7A/EFNA2	6
GO:0050890	GO:0050890	cognition	22/636	296/18670	0.000543065	0.0161903	0.0134044	SCN2A/GPR155/ATP8A1/HMGCR/DRD2/NFATC4/FOS/PLCB1/LDLR/NTF4/KIT/TMPRSS11E/CAMK4/SOBP/RELN/CALB1/CHRM1/FOSL1/DKK1/MAP1A/GALR2/C5AR1	22
GO:0051592	GO:0051592	response to calcium ion	14/636	148/18670	0.000543238	0.0161903	0.0134044	FGA/FOS/SYT17/GIPR/SYT6/SYT11/RYR2/WNT5A/EDN1/AQP3/SYT13/RASGRP2/THBS1/SYT5	14
GO:0061041	GO:0061041	regulation of wound healing	14/636	148/18670	0.000543238	0.0161903	0.0134044	FGA/HMGCR/F2R/SERPINE2/EDN1/CD36/NOS3/PLAT/SPAAR/GJD4/MYOZ1/THBS1/SOX15/SERPINB2	14
GO:0006959	GO:0006959	humoral immune response	25/636	356/18670	0.000545352	0.0161903	0.0134044	S100A8/C4BPA/CAMP/CFI/FGA/CFB/C4A/C4B/BLNK/DCD/MASP2/PLA2G2A/CXCL5/SPINK5/LTA/TREM1/IL6/DEFB1/KRT6A/CCR7/BPIFA2/BPIFA1/BPIFB1/COL20A1/C5AR1	25
GO:0043588	GO:0043588	skin development	28/636	419/18670	0.00057326	0.0169112	0.0140011	ARRDC3/LRP4/KRTAP5-9/FLG/IVL/SPRR3/SPRR1B/PKP1/EDAR/WNT5A/SPINK5/FOXQ1/FOXC1/LTB/INHBA/AQP3/DKK1/KRT75/KRT6A/KRT3/KRT79/KRT78/ALOXE3/KRT9/KRT14/KRT17/DSG3/KLK14	28
GO:0090257	GO:0090257	regulation of muscle system process	20/636	259/18670	0.000592766	0.0173766	0.0143865	GSTM2/CAV3/TNNC1/NPNT/PDE4D/F2R/AKAP6/GATA5/PDE9A/RYR2/LMCD1/KIT/ADRA1B/EDN1/CCN2/PIK3CG/NOS3/NR4A3/ARHGAP42/HCN4	20
GO:0007200	GO:0007200	phospholipase C-activating G protein-coupled receptor signaling pathway	11/636	100/18670	0.000596591	0.0173794	0.0143888	F2R/NMBR/GNA14/DRD2/GPR17/ADRA1B/EDN1/CHRM1/CMKLR1/GALR2/C5AR1	11
GO:0002683	GO:0002683	negative regulation of immune system process	30/636	463/18670	0.00061448	0.0177072	0.0146602	C4BPA/SLIT2/H4C9/ADGRF5/LRRC17/BTK/DRD2/PLCB1/LDLR/JAK3/IL1RL1/GPR17/IL7R/PTGER4/SPINK5/INHBA/CDK6/IL13RA2/IDO1/CCN3/MYC/CD274/LRRC32/GREM1/THBS1/CYP19A1/SOCS1/ADCYAP1/BPIFB1/CD22	30
GO:0034308	GO:0034308	primary alcohol metabolic process	10/636	85/18670	0.000615439	0.0177072	0.0146602	SULT1B1/SULT1E1/RDH11/ACSS2/BMP6/AKR1B1/RDH10/DKK3/CYP1A1/BMP2	10
GO:0002573	GO:0002573	myeloid leukocyte differentiation	17/636	204/18670	0.000639623	0.0182901	0.0151428	LRRC17/FOS/FASN/RASSF2/CSF1/CCR1/NRROS/KIT/CAMK4/CSF2/INHBA/CDK6/GAB3/MYC/FES/CCR7/EFNA2	17
GO:0045745	GO:0045745	positive regulation of G protein-coupled receptor signaling pathway	6/636	32/18670	0.000648923	0.0184429	0.0152693	MRAP2/DRD2/WNT5A/PDE6G/KLK6/KLK14	6
GO:0045444	GO:0045444	fat cell differentiation	18/636	223/18670	0.00065466	0.0184931	0.0153109	SULT1E1/C1QTNF3/ADGRF5/INSIG1/LGALS12/TRPV4/PLCB1/MMP11/LAMB3/WNT5A/IL6/NR4A3/WNT5B/HMGA2/CMKLR1/SOCS1/ALOXE3/BMP2	18
GO:0060291	GO:0060291	long-term synaptic potentiation	10/636	86/18670	0.000675599	0.0189697	0.0157054	IGSF11/DRD2/NFATC4/EPHA4/SERPINE2/RELN/CALB1/CALB2/GRIN2C/GRIN2D	10
GO:0045665	GO:0045665	negative regulation of neuron differentiation	18/636	225/18670	0.000726712	0.0202827	0.0167925	SLIT2/FSTL4/LRP4/TRPV4/NFATC4/GFI1/GPR37L1/DLX1/EPHA4/WNT5A/SPP1/SPOCK1/SEMA3A/DKK1/ZNF365/EFNB2/SEMA7A/MAG	18
GO:0042178	GO:0042178	xenobiotic catabolic process	4/636	13/18670	0.000746023	0.0206977	0.0171361	GSTM2/ACSL1/UGT1A1/CYP1A1	4
GO:0031018	GO:0031018	endocrine pancreas development	7/636	45/18670	0.000757684	0.0208968	0.017301	GIPR/IL6R/WNT5A/BMP6/IL6/CDK6/HNF4A	7
GO:0010039	GO:0010039	response to iron ion	6/636	33/18670	0.000770551	0.0211267	0.0174913	SLC40A1/TF/DRD2/SLC6A3/BMP6/CYP1A1	6
GO:0070098	GO:0070098	chemokine-mediated signaling pathway	10/636	88/18670	0.000810509	0.0218907	0.0181238	CCR3/SLIT2/GPR17/CCR1/CCRL2/CXCL5/FOXC1/EDN1/CMKLR1/CCR7	10
GO:0045685	GO:0045685	regulation of glial cell differentiation	9/636	73/18670	0.000810658	0.0218907	0.0181238	LDLR/GPR37L1/DLX1/EPHA4/SERPINE2/IL6/ZNF365/BMP2/MAG	9
GO:0006721	GO:0006721	terpenoid metabolic process	12/636	120/18670	0.000812505	0.0218907	0.0181238	FDPS/HMGCS1/FDFT1/BCO2/RBP3/RDH11/LSS/HMGCS2/UGT1A1/AKR1B1/RDH10/CYP1A1	12
GO:0060048	GO:0060048	cardiac muscle contraction	13/636	137/18670	0.000822837	0.0220416	0.0182488	GSTM2/SCN1A/CAV3/TNNC1/PDE4D/SGCD/KCNE5/RYR2/ADRA1B/CCN2/PIK3CG/HCN4/CACNA1G	13
GO:0042180	GO:0042180	cellular ketone metabolic process	19/636	248/18670	0.000884157	0.0234596	0.0194227	HMGCR/STARD4/MLXIPL/INSIG1/RGN/KYAT1/PLIN5/APOC1/KMO/IRS1/BMP6/PDK4/AKR1B1/IDO1/RDH10/NR4A3/DKK3/CYP19A1/BMP2	19
GO:1901019	GO:1901019	regulation of calcium ion transmembrane transporter activity	10/636	89/18670	0.000885836	0.0234596	0.0194227	GSTM2/S100A1/CAV3/PDE4D/RGN/DRD2/AKAP6/STAC2/RYR2/JSRP1	10
GO:0045109	GO:0045109	intermediate filament organization	5/636	23/18670	0.000912203	0.0240213	0.0198878	PKP1/KRT9/KRT14/KRT17/GFAP	5
GO:0006941	GO:0006941	striated muscle contraction	15/636	174/18670	0.000924665	0.0242127	0.0200462	GSTM2/SCN1A/CAV3/TNNC1/PDE4D/SGCD/KCNE5/STAC2/RYR2/ADRA1B/CCN2/PIK3CG/HCN4/CACNA1G/JSRP1	15
GO:0019730	GO:0019730	antimicrobial humoral response	12/636	122/18670	0.000940779	0.0243972	0.020199	S100A8/CAMP/FGA/DCD/PLA2G2A/CXCL5/SPINK5/DEFB1/KRT6A/BPIFA2/BPIFA1/BPIFB1	12
GO:0007586	GO:0007586	digestion	13/636	139/18670	0.00094218	0.0243972	0.020199	UCN2/SLC26A6/CLPSL2/SERPINA3/LDLR/MUC4/NPC1L1/CD36/AKR1D1/PRSS1/ARX/CHRM1/GCNT3	13
GO:0006836	GO:0006836	neurotransmitter transport	20/636	269/18670	0.000949808	0.0244589	0.0202501	PPFIA4/RIMS1/BTK/DRD2/SNCG/SLC6A12/SYT17/SEPTIN5/SYN3/SLC1A7/SYT11/KMO/SLC6A20/SLC6A3/CSF2/CAMK2A/EDN1/SLC38A5/ADCYAP1/SYT5	20
GO:0051235	GO:0051235	maintenance of location	23/636	330/18670	0.00099016	0.0252198	0.0208801	GSTM2/S100A8/SLC30A3/IGSF11/PDE4D/F2R/STARD4/INSIG1/SQLE/DRD2/AKAP6/PLCB1/SPAG4/PLIN5/ABCG1/RYR2/NRROS/SYNE1/SCIN/IL6/CD36/CCR7/JSRP1	23
GO:0030574	GO:0030574	collagen catabolic process	7/636	47/18670	0.00099018	0.0252198	0.0208801	MMP11/COL15A1/MMP7/MMP20/MMP25/MMP24/KLK6	7
GO:0002062	GO:0002062	chondrocyte differentiation	12/636	123/18670	0.00101098	0.0256086	0.021202	COL6A3/BMP6/CCN2/SCIN/CCN3/WNT5B/PTHLH/HMGA2/GREM1/MAF/BMP2/COL20A1	12
GO:0097154	GO:0097154	GABAergic neuron differentiation	4/636	14/18670	0.00101643	0.0256086	0.021202	DRD2/DLX1/INHBA/ARX	4
GO:0032735	GO:0032735	positive regulation of interleukin-12 production	6/636	35/18670	0.00106595	0.0265849	0.0220103	CD40LG/PLCB1/LTB/CD36/IDO1/CCR7	6
GO:0010959	GO:0010959	regulation of metal ion transport	26/636	394/18670	0.00106659	0.0265849	0.0220103	PCSK9/GSTM2/S100A1/CAV3/TF/PDE4D/F2R/RGN/KCNE5/FHL1/DRD2/FXYD6/AKAP6/STAC2/RYR2/SERPINE2/CCR1/CAMK2A/PIK3CG/NOS3/BEST1/GALR2/ADCYAP1/BPIFA1/JSRP1/FFAR1	26
GO:0061045	GO:0061045	negative regulation of wound healing	9/636	76/18670	0.00108706	0.0269511	0.0223134	FGA/HMGCR/SERPINE2/EDN1/NOS3/PLAT/MYOZ1/THBS1/SERPINB2	9
GO:0009410	GO:0009410	response to xenobiotic stimulus	21/636	292/18670	0.0010933	0.0269624	0.0223228	GSTM2/FMO3/FMO2/SULT1B1/ACSL1/PTGS1/DRD2/DDIT4/LPO/GGT1/RYR2/UGT1A6/UGT1A1/AHRR/SLC6A3/EDN1/CYP1A1/ALDH3A1/AOC2/AOC3/HNF4A	21
GO:0016042	GO:0016042	lipid catabolic process	23/636	333/18670	0.001117	0.0271959	0.0225161	LPIN1/PLCD4/SULT1E1/CLPSL2/ACAT2/LGALS12/BCO2/LIPF/PLCB1/PLIN5/LDLR/LIPE/APOC1/PNPLA3/PLA2G2A/IRS1/SPP1/PIK3CG/AKR1D1/DAGLA/PNLIPRP3/CYP19A1/CYP4F3	23
GO:0002861	GO:0002861	regulation of inflammatory response to antigenic stimulus	5/636	24/18670	0.00112028	0.0271959	0.0225161	BTK/GPR17/LTA/CCR7/ADCYAP1	5
GO:0042537	GO:0042537	benzene-containing compound metabolic process	5/636	24/18670	0.00112028	0.0271959	0.0225161	GSTM2/KYAT1/KMO/UGT1A1/IDO1	5
GO:0098742	GO:0098742	cell-cell adhesion via plasma-membrane adhesion molecules	20/636	273/18670	0.00113738	0.0274681	0.0227415	IGSF11/PCDHAC2/RET/GATA5/NEXN/VCAM1/NTNG1/HMCN1/CLSTN2/PCDHAC1/PCDHGC4/L1CAM/ROBO4/PCDH8/SDK2/DSG3/BMP2/MMP24/MAG/CD177	20
GO:1903305	GO:1903305	regulation of regulated secretory pathway	14/636	160/18670	0.00117169	0.0281509	0.0233067	RIMS1/DRD2/SYT17/SEPTIN5/SYT6/SYT11/CAMK2A/IL13RA2/SYT13/FES/CACNA1G/PRAM1/CD177/SYT5	14
GO:0023061	GO:0023061	signal release	29/636	462/18670	0.00122941	0.0289135	0.0239381	PPFIA4/FGA/C1QTNF3/HMGCR/RIMS1/BTK/DRD2/SNCG/TRPV4/SYT17/GIPR/SEPTIN5/SYN3/SYT6/SYT11/KMO/IRS1/SPP1/CAMK2A/BMP6/EDN1/IL6/INHBA/CCN3/CYP19A1/ADCYAP1/HNF4A/FFAR1/SYT5	29
GO:0051961	GO:0051961	negative regulation of nervous system development	22/636	315/18670	0.00123049	0.0289135	0.0239381	CHRD/SLIT2/FSTL4/LRP4/TRPV4/NFATC4/LDLR/GFI1/GPR37L1/DLX1/EPHA4/WNT5A/SPP1/SPOCK1/IL6/SEMA3A/DKK1/ZNF365/EFNB2/SEMA7A/ADCYAP1/MAG	22
GO:0050768	GO:0050768	negative regulation of neurogenesis	21/636	295/18670	0.00124234	0.0289135	0.0239381	SLIT2/FSTL4/LRP4/TRPV4/NFATC4/LDLR/GFI1/GPR37L1/DLX1/EPHA4/WNT5A/SPP1/SPOCK1/IL6/SEMA3A/DKK1/ZNF365/EFNB2/SEMA7A/ADCYAP1/MAG	21
GO:0030224	GO:0030224	monocyte differentiation	6/636	36/18670	0.0012428	0.0289135	0.0239381	FASN/CSF1/CSF2/CDK6/MYC/FES	6
GO:0097242	GO:0097242	amyloid-beta clearance	6/636	36/18670	0.0012428	0.0289135	0.0239381	HMGCR/LRP4/LDLR/MARCO/CD36/C5AR1	6
GO:1903131	GO:1903131	mononuclear cell differentiation	6/636	36/18670	0.0012428	0.0289135	0.0239381	FASN/CSF1/CSF2/CDK6/MYC/FES	6
GO:0003073	GO:0003073	regulation of systemic arterial blood pressure	10/636	93/18670	0.00124686	0.0289135	0.0239381	PDE4D/F2R/DRD2/GPR37L1/ADRA1B/EDN1/NOS3/AOPEP/ARHGAP42/NR2F2	10
GO:0042246	GO:0042246	tissue regeneration	9/636	78/18670	0.0013104	0.0302364	0.0250334	LGR6/EYS/TM4SF4/CCN3/SPAAR/GJD4/MYOZ1/SOX15/KLK6	9
GO:0010001	GO:0010001	glial cell differentiation	17/636	218/18670	0.00133504	0.030544	0.0252881	S100A8/LDLR/GPR37L1/GPR17/DLX1/EPHA4/SERPINE2/DNER/NRROS/IL6/CDK6/RELN/ZNF365/BMP2/MMP24/MAG/C5AR1	17
GO:0035270	GO:0035270	endocrine system development	12/636	127/18670	0.00133683	0.030544	0.0252881	DRD2/GIPR/IL6R/WNT5A/SLC6A3/BMP6/IL6/CDK6/DKK3/ADCYAP1/BMP2/HNF4A	12
GO:0009812	GO:0009812	flavonoid metabolic process	4/636	15/18670	0.00134893	0.0306701	0.0253925	SULT1B1/UGT1A6/UGT1A1/CYP1A1	4
GO:0050922	GO:0050922	negative regulation of chemotaxis	8/636	64/18670	0.00142939	0.0322725	0.0267191	SLIT2/WNT5A/SEMA3A/CCN3/GREM1/THBS1/CYP19A1/SEMA7A	8
GO:0030193	GO:0030193	regulation of blood coagulation	9/636	79/18670	0.00143516	0.0322725	0.0267191	FGA/F2R/SERPINE2/EDN1/CD36/NOS3/PLAT/THBS1/SERPINB2	9
GO:2000725	GO:2000725	regulation of cardiac muscle cell differentiation	7/636	50/18670	0.00144018	0.0322725	0.0267191	CAV3/AKAP6/EDN1/DKK1/EFNB2/GREM1/BMP2	7
GO:0072511	GO:0072511	divalent inorganic cation transport	30/636	489/18670	0.00145678	0.0324883	0.0268978	GSTM2/S100A1/SLC30A3/SLC40A1/CAV3/PDE4D/F2R/RGN/DRD2/TRPV4/AKAP6/ORAI3/STAC2/PLCB1/RYR2/CCR1/CAMK2A/CCN2/PIK3CG/NOS3/TCN1/BEST1/NALCN/SLC39A2/CCR7/CACNA1G/GRIN2C/JSRP1/FFAR1/GRIN2D	30
GO:0045785	GO:0045785	positive regulation of cell adhesion	26/636	403/18670	0.00147033	0.0326343	0.0270186	DISC1/NID1/CHRD/NPNT/FGA/CD40LG/RET/JAK3/VCAM1/CSF1/IL6R/TNFSF18/KIF26B/WNT5A/IL7R/IL6/CD36/CDK6/CD274/NR4A3/OLFM4/EFNB2/SOCS1/CCR7/SIRPB1/SIRPG	26
GO:0060047	GO:0060047	heart contraction	20/636	280/18670	0.00154226	0.0340685	0.0282061	HSPB7/GSTM2/S100A1/SCN1A/CAV3/TNNC1/PDE4D/SGCD/KCNE5/DRD2/FXYD6/RYR2/ADRA1B/EDN1/CCN2/SEMA3A/PIK3CG/NOS3/HCN4/CACNA1G	20
GO:1900046	GO:1900046	regulation of hemostasis	9/636	80/18670	0.0015693	0.0345024	0.0285653	FGA/F2R/SERPINE2/EDN1/CD36/NOS3/PLAT/THBS1/SERPINB2	9
GO:0030100	GO:0030100	regulation of endocytosis	20/636	281/18670	0.00160907	0.0352106	0.0291516	PCSK9/C4BPA/CAV3/TF/C4A/C4B/DRD2/APOC1/RSPO1/SYT11/WNT5A/CD36/DKK1/EFNB2/STON2/GREM1/SIRPB1/SIRPG/CD22/CD177	20
GO:0030278	GO:0030278	regulation of ossification	16/636	203/18670	0.0016373	0.035231	0.0291686	CHRD/NPNT/RANBP3L/LRP4/RASSF2/CSF1/IL6R/CCR1/WNT5A/PTGER4/BMP6/IL6/CDK6/DKK1/GREM1/BMP2	16
GO:0022400	GO:0022400	regulation of rhodopsin mediated signaling pathway	5/636	26/18670	0.00163899	0.035231	0.0291686	CNGA1/GUCY2D/PDE6A/GRK1/PDE6G	5
GO:0001101	GO:0001101	response to acid chemical	23/636	343/18670	0.00164609	0.035231	0.0291686	ACSL1/RET/SCD/NFATC4/LDLR/GIPR/IRS1/WNT5A/PTGER4/BMP6/EDN1/CCN2/CD36/PDK4/AKR1B1/AQP3/SPAAR/DKK1/WNT5B/SOCS1/CCR7/KLF2/FFAR1	23
GO:0072330	GO:0072330	monocarboxylic acid biosynthetic process	23/636	343/18670	0.00164609	0.035231	0.0291686	STARD4/MLXIPL/INSIG1/RGN/PTGS1/FADS2/FADS1/DDIT4/SCD/FASN/ACSS2/APOC1/KMO/EDN1/DSE/PDK4/AKR1D1/IDO1/RDH10/OLAH/HKDC1/CYP1A1/ALOXE3	23
GO:0007223	GO:0007223	Wnt signaling pathway, calcium modulating pathway	6/636	38/18670	0.00166291	0.035231	0.0291686	PLCB1/WNT5A/PDE6A/CAMK2A/DKK1/PDE6G	6
GO:0048246	GO:0048246	macrophage chemotaxis	6/636	38/18670	0.00166291	0.035231	0.0291686	TRPV4/CSF1/CMKLR1/THBS1/CYP19A1/C5AR1	6
GO:1901021	GO:1901021	positive regulation of calcium ion transmembrane transporter activity	6/636	38/18670	0.00166291	0.035231	0.0291686	GSTM2/S100A1/RGN/AKAP6/STAC2/RYR2	6
GO:0010721	GO:0010721	negative regulation of cell development	23/636	344/18670	0.0017092	0.035783	0.0296255	CAV3/SLIT2/FSTL4/LRP4/TRPV4/NFATC4/LDLR/GFI1/GPR37L1/DLX1/EPHA4/WNT5A/SPP1/SPOCK1/IL6/SEMA3A/DKK1/ZNF365/PTHLH/EFNB2/SEMA7A/ADCYAP1/MAG	23
GO:0001657	GO:0001657	ureteric bud development	10/636	97/18670	0.00171967	0.035783	0.0296255	SLIT2/NPNT/BASP1/RET/KIF26B/FOXC1/CALB1/MYC/PGF/BMP2	10
GO:1990868	GO:1990868	response to chemokine	10/636	97/18670	0.00171967	0.035783	0.0296255	CCR3/SLIT2/GPR17/CCR1/CCRL2/CXCL5/FOXC1/EDN1/CMKLR1/CCR7	10
GO:1990869	GO:1990869	cellular response to chemokine	10/636	97/18670	0.00171967	0.035783	0.0296255	CCR3/SLIT2/GPR17/CCR1/CCRL2/CXCL5/FOXC1/EDN1/CMKLR1/CCR7	10
GO:0021872	GO:0021872	forebrain generation of neurons	8/636	66/18670	0.00174796	0.035785	0.0296272	DISC1/SLIT2/DRD2/DLX1/WNT5A/INHBA/SEMA3A/ARX	8
GO:0032695	GO:0032695	negative regulation of interleukin-12 production	4/636	16/18670	0.00175048	0.035785	0.0296272	SLAMF1/JAK3/CMKLR1/THBS1	4
GO:0042447	GO:0042447	hormone catabolic process	4/636	16/18670	0.00175048	0.035785	0.0296272	SULT1E1/DIO2/SPP1/CYP19A1	4
GO:0048791	GO:0048791	calcium ion-regulated exocytosis of neurotransmitter	4/636	16/18670	0.00175048	0.035785	0.0296272	RIMS1/SYT17/SYT11/SYT5	4
GO:0031424	GO:0031424	keratinization	17/636	224/18670	0.00178751	0.0363825	0.0301219	KRTAP5-9/FLG/IVL/SPRR3/SPRR1B/PKP1/SPINK5/KRT75/KRT6A/KRT3/KRT79/KRT78/KRT9/KRT14/KRT17/DSG3/KLK14	17
GO:0072132	GO:0072132	mesenchyme morphogenesis	7/636	52/18670	0.00181925	0.0368676	0.0305235	GATA5/ACTG2/WNT5A/FOXC1/NOS3/MYC/BMP2	7
GO:0048608	GO:0048608	reproductive structure development	27/636	431/18670	0.00183661	0.0369747	0.0306122	VASH2/SLIT2/BASP1/HMGCS1/NRK/REC8/SERPINA5/EPOR/MSH4/SERPINE2/WNT5A/PSAPL1/KIT/SPP1/CSF2/FOXC1/BMP6/INHBA/SEMA3A/NOS3/RDH10/FOSL1/CYP19A1/NR2F2/SOX15/TEX19/ADCYAP1	27
GO:0072163	GO:0072163	mesonephric epithelium development	10/636	98/18670	0.00185807	0.0369747	0.0306122	SLIT2/NPNT/BASP1/RET/KIF26B/FOXC1/CALB1/MYC/PGF/BMP2	10
GO:0072164	GO:0072164	mesonephric tubule development	10/636	98/18670	0.00185807	0.0369747	0.0306122	SLIT2/NPNT/BASP1/RET/KIF26B/FOXC1/CALB1/MYC/PGF/BMP2	10
GO:0042476	GO:0042476	odontogenesis	12/636	132/18670	0.00186167	0.0369747	0.0306122	ODAPH/LRP4/CSF1/EDAR/DLX1/FOXC1/EDN1/INHBA/TNFRSF11B/AQP3/MMP20/BMP2	12
GO:0050806	GO:0050806	positive regulation of synaptic transmission	14/636	168/18670	0.0018642	0.0369747	0.0306122	IGSF11/RIMS1/DRD2/NFATC4/KMO/EPHA4/SERPINE2/CLSTN2/RELN/CALB1/CALB2/GRIN2C/ADCYAP1/GRIN2D	14
GO:0048754	GO:0048754	branching morphogenesis of an epithelial tube	13/636	150/18670	0.00188785	0.0372402	0.030832	CAV3/SLIT2/NPNT/NFATC4/CSF1/WNT5A/EDN1/RDH10/MYC/SPRY2/PGF/DLL4/BMP2	13
GO:0032963	GO:0032963	collagen metabolic process	11/636	115/18670	0.00189689	0.0372402	0.030832	F2R/MMP11/CCN2/IL6/COL15A1/MMP7/MMP20/MMP25/CYGB/MMP24/KLK6	11
GO:0019933	GO:0019933	cAMP-mediated signaling	15/636	187/18670	0.00190266	0.0372402	0.030832	UCN2/PDE4D/ARRDC3/MRAP2/DRD2/AKAP6/GIPR/GPR78/PTGER4/ADRA1B/DEFB1/PTHLH/ADGRG3/GALR2/ADCYAP1	15
GO:1905521	GO:1905521	regulation of macrophage migration	6/636	39/18670	0.00190955	0.0372402	0.030832	TRPV4/CSF1/CMKLR1/THBS1/CYP19A1/C5AR1	6
GO:0060384	GO:0060384	innervation	5/636	27/18670	0.00195581	0.0379229	0.0313972	RET/NTF4/VCAM1/SERPINE2/SEMA3A	5
GO:0014706	GO:0014706	striated muscle tissue development	25/636	390/18670	0.00196083	0.0379229	0.0313972	CAV3/TNNC1/HMGCR/SGCD/AKAP6/FOS/GATA5/RYR2/SMYD1/NEB/DNER/WNT5A/HEG1/EPHB1/FOXC1/EDN1/XK/DKK1/MYOZ1/EFNB2/GREM1/DLL4/NR2F2/SOX15/BMP2	25
GO:1901570	GO:1901570	fatty acid derivative biosynthetic process	10/636	99/18670	0.00200533	0.0386234	0.0319772	ACSL1/ACSL4/PTGS1/FADS1/SCD/FASN/GGT1/HMGCS2/EDN1/ACSBG1	10
GO:0061458	GO:0061458	reproductive system development	27/636	434/18670	0.00202571	0.0387275	0.0320634	VASH2/SLIT2/BASP1/HMGCS1/NRK/REC8/SERPINA5/EPOR/MSH4/SERPINE2/WNT5A/PSAPL1/KIT/SPP1/CSF2/FOXC1/BMP6/INHBA/SEMA3A/NOS3/RDH10/FOSL1/CYP19A1/NR2F2/SOX15/TEX19/ADCYAP1	27
GO:0071277	GO:0071277	cellular response to calcium ion	9/636	83/18670	0.00203306	0.0387275	0.0320634	FOS/SYT17/SYT6/SYT11/WNT5A/EDN1/SYT13/RASGRP2/SYT5	9
GO:0030195	GO:0030195	negative regulation of blood coagulation	7/636	53/18670	0.00203567	0.0387275	0.0320634	FGA/SERPINE2/EDN1/NOS3/PLAT/THBS1/SERPINB2	7
GO:2001023	GO:2001023	regulation of response to drug	10/636	100/18670	0.00216186	0.0408734	0.0338401	DRD2/SNCG/SYT17/SYT6/SYT11/GPR37L1/NR4A3/SYT13/HMGA2/SYT5	10
GO:0098760	GO:0098760	response to interleukin-7	6/636	40/18670	0.00218289	0.0408734	0.0338401	H3C6/BTK/JAK3/IRS1/IL7R/SOCS1	6
GO:0098761	GO:0098761	cellular response to interleukin-7	6/636	40/18670	0.00218289	0.0408734	0.0338401	H3C6/BTK/JAK3/IRS1/IL7R/SOCS1	6
GO:0006937	GO:0006937	regulation of muscle contraction	14/636	171/18670	0.00219905	0.0408734	0.0338401	GSTM2/CAV3/TNNC1/NPNT/PDE4D/F2R/RYR2/KIT/ADRA1B/EDN1/CCN2/PIK3CG/ARHGAP42/HCN4	14
GO:0042742	GO:0042742	defense response to bacterium	22/636	330/18670	0.0022095	0.0408734	0.0338401	GBP2/S100A8/CAMP/FGA/CARD9/DCD/LPO/LBP/PLA2G2A/IL6R/SYT11/SPINK5/LTA/IL6/CD36/DEFB1/NLRP10/KRT6A/BPIFA2/BPIFA1/C5AR1/SSC5D	22
GO:0046889	GO:0046889	positive regulation of lipid biosynthetic process	9/636	84/18670	0.00220985	0.0408734	0.0338401	STARD4/ADGRF5/MLXIPL/RGN/PLIN5/LDLR/ABCG1/BMP6/RDH10	9
GO:0050818	GO:0050818	regulation of coagulation	9/636	84/18670	0.00220985	0.0408734	0.0338401	FGA/F2R/SERPINE2/EDN1/CD36/NOS3/PLAT/THBS1/SERPINB2	9
GO:0010744	GO:0010744	positive regulation of macrophage derived foam cell differentiation	4/636	17/18670	0.00222794	0.0410452	0.0339823	PLA2G2A/CSF1/CSF2/CD36	4
GO:0035384	GO:0035384	thioester biosynthetic process	7/636	54/18670	0.00227146	0.0412781	0.0341751	ACSL1/ACSL4/SCD/FASN/ACSS2/PDK4/ACSBG1	7
GO:0071616	GO:0071616	acyl-CoA biosynthetic process	7/636	54/18670	0.00227146	0.0412781	0.0341751	ACSL1/ACSL4/SCD/FASN/ACSS2/PDK4/ACSBG1	7
GO:1900047	GO:1900047	negative regulation of hemostasis	7/636	54/18670	0.00227146	0.0412781	0.0341751	FGA/SERPINE2/EDN1/NOS3/PLAT/THBS1/SERPINB2	7
GO:0030099	GO:0030099	myeloid cell differentiation	26/636	416/18670	0.00228252	0.0412781	0.0341751	H3C6/H4C9/ADGRF5/LRRC17/FOS/FASN/RASSF2/JAK3/CSF1/CCR1/NRROS/KIT/CAMK4/CSF2/RHAG/SCIN/INHBA/CDK6/GAB3/MYC/NR4A3/THBS1/FES/CCR7/EFNA2/KLF2	26
GO:0015711	GO:0015711	organic anion transport	29/636	482/18670	0.00231125	0.0412781	0.0341751	PPFIA4/SLC26A6/ATP8A1/ACSL1/RIMS1/ACSL4/SLC35D2/THRSP/DRD2/SLC6A12/ATP10A/LDLR/RTBDN/SLC7A10/APOC1/ABCG1/PLA2G2A/SLC1A7/KMO/SLC6A20/GRM2/EDN1/RHAG/CD36/XK/SLC38A5/SLC5A12/THBS1/SLC16A6	29
GO:0009612	GO:0009612	response to mechanical stimulus	16/636	210/18670	0.00231291	0.0412781	0.0341751	SCN1A/CAV3/ETV1/DRD2/TRPV4/FOS/RYR2/SERPINE2/KIT/PTGER4/BMP6/EDN1/FOSL1/MMP7/THBS1/MAG	16
GO:0033137	GO:0033137	negative regulation of peptidyl-serine phosphorylation	5/636	28/18670	0.00231514	0.0412781	0.0341751	PDE4D/MLXIPL/DDIT4/RASSF2/DKK1	5
GO:0050771	GO:0050771	negative regulation of axonogenesis	8/636	69/18670	0.00232817	0.0412781	0.0341751	SLIT2/FSTL4/LRP4/WNT5A/SPP1/SEMA3A/SEMA7A/MAG	8
GO:1990266	GO:1990266	neutrophil migration	11/636	118/18670	0.00232845	0.0412781	0.0341751	S100A8/SLIT2/PDE4D/LBP/IL37/CXCL5/EDN1/PIK3CG/CCR7/CD177/C5AR1	11
GO:0003015	GO:0003015	heart process	20/636	290/18670	0.00232914	0.0412781	0.0341751	HSPB7/GSTM2/S100A1/SCN1A/CAV3/TNNC1/PDE4D/SGCD/KCNE5/DRD2/FXYD6/RYR2/ADRA1B/EDN1/CCN2/SEMA3A/PIK3CG/NOS3/HCN4/CACNA1G	20
GO:0034765	GO:0034765	regulation of ion transmembrane transport	29/636	483/18670	0.002382	0.0418963	0.0346869	CLCNKA/PCSK9/GSTM2/S100A1/SCN2A/SCN1A/CAV3/PDE4D/F2R/RGN/KCNE5/FHL1/DRD2/FXYD6/AKAP6/STAC2/RYR2/KCNF1/RELN/PIK3CG/NALCN/THBS1/NOX5/HCN4/CACNA1G/GALR2/BPIFA1/JSRP1/KCNJ15	29
GO:0070838	GO:0070838	divalent metal ion transport	29/636	483/18670	0.002382	0.0418963	0.0346869	GSTM2/S100A1/SLC30A3/SLC40A1/CAV3/PDE4D/F2R/RGN/DRD2/TRPV4/AKAP6/ORAI3/STAC2/PLCB1/RYR2/CCR1/CAMK2A/CCN2/PIK3CG/NOS3/BEST1/NALCN/SLC39A2/CCR7/CACNA1G/GRIN2C/JSRP1/FFAR1/GRIN2D	29
GO:0003018	GO:0003018	vascular process in circulatory system	14/636	173/18670	0.00244876	0.0429086	0.035525	SLIT2/FGA/HMGCR/F2R/PTP4A3/TRPV4/HTR1D/ADRA1B/FOXC1/BMP6/EDN1/NOS3/ARHGAP42/ADCYAP1	14
GO:0015849	GO:0015849	organic acid transport	22/636	333/18670	0.00246935	0.0429464	0.0355563	PPFIA4/SLC26A6/ACSL1/RIMS1/ACSL4/SLC35D2/THRSP/DRD2/SLC6A12/SLC7A10/PLA2G2A/SLC1A7/KMO/SLC6A20/GRM2/EDN1/CD36/XK/SLC38A5/SLC5A12/THBS1/SLC16A6	22
GO:0046942	GO:0046942	carboxylic acid transport	22/636	333/18670	0.00246935	0.0429464	0.0355563	PPFIA4/SLC26A6/ACSL1/RIMS1/ACSL4/SLC35D2/THRSP/DRD2/SLC6A12/SLC7A10/PLA2G2A/SLC1A7/KMO/SLC6A20/GRM2/EDN1/CD36/XK/SLC38A5/SLC5A12/THBS1/SLC16A6	22
GO:0001823	GO:0001823	mesonephros development	10/636	102/18670	0.00250439	0.0433939	0.0359268	SLIT2/NPNT/BASP1/RET/KIF26B/FOXC1/CALB1/MYC/PGF/BMP2	10
GO:0043030	GO:0043030	regulation of macrophage activation	7/636	55/18670	0.00252777	0.0436367	0.0361278	ADGRF5/LBP/LDLR/IL1RL1/WNT5A/IL6/THBS1	7
GO:0051966	GO:0051966	regulation of synaptic transmission, glutamatergic	8/636	70/18670	0.00255189	0.0438906	0.036338	DISC1/DRD2/KMO/SERPINE2/GRM2/RELN/DKK1/ADCYAP1	8
GO:0007219	GO:0007219	Notch signaling pathway	15/636	193/18670	0.00258433	0.0442852	0.0366647	PTP4A3/MESP2/GATA5/DLX1/DNER/TIMP4/SUSD5/KIT/FOXC1/CDK6/NOS3/CCN3/MYC/DLL4/BMP2	15
GO:0042446	GO:0042446	hormone biosynthetic process	9/636	86/18670	0.00260006	0.0443915	0.0367527	HSD17B7/DHCR7/DIO2/GFI1/BMP6/AKR1B1/DKK3/CYP19A1/BMP2	9
GO:0018958	GO:0018958	phenol-containing compound metabolic process	10/636	103/18670	0.00269125	0.0457807	0.0379029	SULT1B1/SLC45A2/TYRP1/DRD2/DIO2/WNT5A/SLC6A3/AKR1B1/MAOA/AOC2	10
GO:0016056	GO:0016056	rhodopsin mediated signaling pathway	5/636	29/18670	0.00272017	0.0461044	0.0381709	CNGA1/GUCY2D/PDE6A/GRK1/PDE6G	5
GO:0010876	GO:0010876	lipid localization	25/636	400/18670	0.00274568	0.0463682	0.0383893	PCSK9/ATP8A1/ACSL1/STARD4/ACSL4/SQLE/THRSP/DRD2/SERPINA5/ATP10A/LBP/PLIN5/LDLR/APOC1/ABCG1/PLA2G2A/SPP1/BMP6/EDN1/IL6/INHBA/NPC1L1/CD36/THBS1/CYP19A1	25
GO:0035994	GO:0035994	response to muscle stretch	4/636	18/18670	0.00278808	0.0467454	0.0387016	CAV3/FOS/RYR2/EDN1	4
GO:0070633	GO:0070633	transepithelial transport	4/636	18/18670	0.00278808	0.0467454	0.0387016	SLC26A6/CSF2/EDN1/BEST1	4
GO:0007189	GO:0007189	adenylate cyclase-activating G protein-coupled receptor signaling pathway	12/636	139/18670	0.00286968	0.047922	0.0396757	UCN2/PDE4D/ARRDC3/MRAP2/DRD2/GPR78/PTGER4/ADRA1B/PTHLH/ADGRG3/GALR2/ADCYAP1	12
GO:0019233	GO:0019233	sensory perception of pain	10/636	104/18670	0.0028891	0.047922	0.0396757	SCN1A/F2R/EPHB1/EDN1/CCN3/ZFHX2/ALOXE3/ADCYAP1/MMP24/GRIN2D	10
GO:0030593	GO:0030593	neutrophil chemotaxis	10/636	104/18670	0.0028891	0.047922	0.0396757	S100A8/SLIT2/PDE4D/LBP/IL37/CXCL5/EDN1/PIK3CG/CCR7/C5AR1	10
GO:0043270	GO:0043270	positive regulation of ion transport	19/636	275/18670	0.00290014	0.0479346	0.0396861	GSTM2/S100A1/ATP8A1/F2R/RGN/KCNE5/FHL1/DRD2/AKAP6/STAC2/RYR2/KMO/CCR1/CAMK2A/EDN1/RELN/CHRM1/GALR2/FFAR1	19
GO:0001763	GO:0001763	morphogenesis of a branching structure	15/636	196/18670	0.00299436	0.049317	0.0408307	CAV3/SLIT2/NPNT/DRD2/NFATC4/CSF1/WNT5A/EDN1/SEMA3A/RDH10/MYC/SPRY2/PGF/DLL4/BMP2	15
GO:1903725	GO:1903725	regulation of phospholipid metabolic process	9/636	88/18670	0.00304294	0.0496988	0.0411468	ADGRF5/LDLR/APOC1/PIK3IP1/IRS1/KIT/FLT1/SOCS1/CCR7	9
GO:0072073	GO:0072073	kidney epithelium development	12/636	140/18670	0.00304429	0.0496988	0.0411468	SLIT2/NPNT/BASP1/RET/KIF26B/EPHA4/FOXC1/CALB1/MYC/EFNB2/PGF/BMP2	12
GO:0061035	GO:0061035	regulation of cartilage development	8/636	72/18670	0.00304953	0.0496988	0.0411468	WNT5A/BMP6/CCN2/SCIN/PTHLH/GREM1/MAF/BMP2	8
GO:1903522	GO:1903522	regulation of blood circulation	20/636	297/18670	0.00306199	0.0497279	0.0411709	HSPB7/GSTM2/S100A1/CAV3/FGA/PDE4D/F2R/KCNE5/DRD2/FXYD6/RYR2/ADRA1B/EDN1/CCN2/SEMA3A/PIK3CG/NOS3/ARHGAP42/HCN4/CACNA1G	20

## Sheet: HCC1187_Gene_Ontology
Supplementary Table 11. Gene Ontology enrichment analysis of the differentially expressed genes in HCC1187 cells.
	ID	Description	GeneRatio	BgRatio	pvalue	p.adjust	qvalue	geneID	Count
GO:0090023	GO:0090023	positive regulation of neutrophil chemotaxis	1985-04-01	24/18670	3.97e-06	0.00413978	0.00380142	THBS4/CD74/IL23A/CXCL8	4
GO:0071624	GO:0071624	positive regulation of granulocyte chemotaxis	1985-04-01	26/18670	5.54e-06	0.00413978	0.00380142	THBS4/CD74/IL23A/CXCL8	4
GO:1902624	GO:1902624	positive regulation of neutrophil migration	1985-04-01	29/18670	8.71e-06	0.00413978	0.00380142	THBS4/CD74/IL23A/CXCL8	4
GO:0090022	GO:0090022	regulation of neutrophil chemotaxis	1985-04-01	30/18670	1e-05	0.00413978	0.00380142	THBS4/CD74/IL23A/CXCL8	4
GO:1902622	GO:1902622	regulation of neutrophil migration	1985-04-01	36/18670	2.11e-05	0.00697195	0.00640211	THBS4/CD74/IL23A/CXCL8	4
GO:0071622	GO:0071622	regulation of granulocyte chemotaxis	1985-04-01	44/18670	4.73e-05	0.0130234	0.011959	THBS4/CD74/IL23A/CXCL8	4
GO:0030593	GO:0030593	neutrophil chemotaxis	1985-05-01	104/18670	0.000112151	0.0264837	0.0243191	CSF3R/THBS4/CD74/IL23A/CXCL8	5
GO:0051262	GO:0051262	protein tetramerization	1985-06-01	172/18670	0.000134238	0.027737	0.02547	CD74/H4C2/H4C3/DECR1/FBP1/MAT1A	6
GO:1990266	GO:1990266	neutrophil migration	1985-05-01	118/18670	0.000203015	0.037287	0.0342394	CSF3R/THBS4/CD74/IL23A/CXCL8	5
GO:0071621	GO:0071621	granulocyte chemotaxis	1985-05-01	123/18670	0.000246299	0.0407132	0.0373856	CSF3R/THBS4/CD74/IL23A/CXCL8	5
GO:0002687	GO:0002687	positive regulation of leukocyte migration	1985-05-01	128/18670	0.000296271	0.0445214	0.0408825	THBS4/CD74/IL23A/SPN/CXCL8	5
