# Supplementary material for: LncRNA SOX9-AS1 triggers a transcriptional program involved in lipid metabolic reprogramming, cell migration and invasion in triple-negative breast cancer
Source: Sci Rep. 2024 Jan 17;14:1483. doi: 10.1038/s41598-024-51947-2 (PMC10794186; doi:10.1038/s41598-024-51947-2)
Supplement: Supplementary file 14 — Supplementary Table 12. [file 41598_2024_51947_MOESM14_ESM.xlsx]

## Sheet: MDA_MB_468_KEGG
Supplementary Table 12. KEGG pathway enrichment analysis of differentially expressed genes in MDA-MB-468 cells.
	ID	Description	GeneRatio	BgRatio	pvalue	p.adjust	qvalue	geneID	Count
hsa00900	hsa00900	Terpenoid backbone biosynthesis	8/325	22/8095	1.21e-06	0.000354572	0.000317185	2224/3157/3156/39/3422/4598/4597/3158	8
hsa00100	hsa00100	Steroid biosynthesis	7/325	20/8095	7.78e-06	0.00113948	0.00101933	51478/6307/2222/6713/7108/1717/4047	7
hsa04610	hsa04610	Complement and coagulation cascades	12/325	85/8095	0.000134647	0.0131505	0.0117639	722/3426/2243/2149/629/720/721/5104/10747/5327/5055/728	12
hsa05150	hsa05150	Staphylococcus aureus infection	12/325	96/8095	0.000430504	0.0315344	0.0282093	820/3426/629/720/721/10747/1672/6404/3857/3861/3872/728	12
hsa00061	hsa00061	Fatty acid biosynthesis	5/325	18/8095	0.000562497	0.0329623	0.0294867	2180/2182/2194/55301/23205	5
hsa03320	hsa03320	PPAR signaling pathway	10/325	76/8095	0.000856028	0.040348	0.0360936	2180/3157/2182/9415/6319/440503/3158/948/23205/51129	10
hsa04151	hsa04151	PI3K-Akt signaling pathway	27/325	354/8095	0.000963945	0.040348	0.0360936	1298/2149/1287/54541/2057/3718/4909/1435/3570/3914/3667/1293/5522/3815/6696/3575/3569/1021/5649/5294/4846/4609/1128/2321/5228/7057/1943	27

## Sheet: HCC1187_KEGG
Supplementary Table 12. KEGG pathway enrichment analysis of differentially expressed genes in HCC187 cells.
	ID	Description	GeneRatio	BgRatio	pvalue	p.adjust	qvalue	geneID	Count
hsa04613	hsa04613	Neutrophil extracellular trap formation	1944-06-01	190/8095	0.000519032	0.0482679	0.0453495	8338/8366/8335/8364/85235/3684	6
hsa05322	hsa05322	Systemic lupus erythematosus	1944-05-01	136/8095	0.000797816	0.0482679	0.0453495	8338/8366/8335/8364/85235	5
