# Supplementary material for: LncRNA SOX9-AS1 triggers a transcriptional program involved in lipid metabolic reprogramming, cell migration and invasion in triple-negative breast cancer
Source: Sci Rep. 2024 Jan 17;14:1483. doi: 10.1038/s41598-024-51947-2 (PMC10794186; doi:10.1038/s41598-024-51947-2)
Supplement: Supplementary file 15 — Supplementary Table 13. [file 41598_2024_51947_MOESM15_ESM.xlsx]

## Sheet: MDA-MB-468_phenotype_sh-SOX9-AS
Supplementary Table 13. Gene set enrichment analysis (GSEA) of DEGs usign Hallmark gene set (MDA-MB-468 cells).
	GS follow link to MSigDB	GS DETAILS	SIZE	ES	NES	NOM p-val	FDR q-val	FWER p-val	RANK AT MAX	LEADING EDGE
1	HALLMARK_MTORC1_SIGNALING	Details ...	196	0.46	1.86	0	0	0	1961	tags=27%, list=14%, signal=30%
2	HALLMARK_ANDROGEN_RESPONSE	Details ...	97	0.36	1.64	0	0.012	0.023	1252	tags=21%, list=9%, signal=22%
3	HALLMARK_CHOLESTEROL_HOMEOSTASIS	Details ...	70	0.76	1.51	0	0.06	0.156	796	tags=47%, list=6%, signal=50%
4	HALLMARK_FATTY_ACID_METABOLISM	Details ...	141	0.41	1.48	0	0.068	0.234	1753	tags=26%, list=12%, signal=30%
5	HALLMARK_PEROXISOME	Details ...	92	0.42	1.43	0	0.095	0.368	3395	tags=41%, list=24%, signal=54%
6	HALLMARK_BILE_ACID_METABOLISM	Details ...	88	0.42	1.4	0	0.109	0.477	2502	tags=35%, list=18%, signal=43%
10	HALLMARK_ADIPOGENESIS	Details ...	183	0.27	1.34	0.05	0.115	0.667	2812	tags=22%, list=20%, signal=27%
9	HALLMARK_GLYCOLYSIS	Details ...	177	0.33	1.35	0.061	0.12	0.644	2927	tags=32%, list=21%, signal=39%
8	HALLMARK_PI3K_AKT_MTOR_SIGNALING	Details ...	91	0.24	1.35	0.022	0.125	0.616	3659	tags=26%, list=26%, signal=35%
7	HALLMARK_INTERFERON_ALPHA_RESPONSE	Details ...	93	0.44	1.36	0.101	0.13	0.585	2160	tags=31%, list=15%, signal=37%
11	HALLMARK_MYOGENESIS	Details ...	147	0.35	1.32	0.02	0.133	0.746	2295	tags=29%, list=16%, signal=34%
12	HALLMARK_ESTROGEN_RESPONSE_LATE	Details ...	184	0.28	1.27	0.026	0.183	0.852	1933	tags=23%, list=14%, signal=27%
15	HALLMARK_COAGULATION	Details ...	103	0.31	1.19	0.124	0.259	0.963	2046	tags=29%, list=14%, signal=34%
14	HALLMARK_UV_RESPONSE_DN	Details ...	132	0.24	1.2	0.095	0.264	0.953	2321	tags=21%, list=16%, signal=25%
16	HALLMARK_HYPOXIA	Details ...	174	0.31	1.17	0.221	0.274	0.977	2016	tags=25%, list=14%, signal=29%
13	HALLMARK_XENOBIOTIC_METABOLISM	Details ...	159	0.27	1.2	0.108	0.28	0.95	2058	tags=22%, list=15%, signal=25%
17	HALLMARK_HEME_METABOLISM	Details ...	171	0.23	1.16	0.191	0.287	0.986	2487	tags=21%, list=18%, signal=25%
18	HALLMARK_PROTEIN_SECRETION	Details ...	93	0.28	1.14	0.364	0.296	0.991	3523	tags=25%, list=25%, signal=33%
19	HALLMARK_OXIDATIVE_PHOSPHORYLATION	Details ...	197	0.19	1.11	0.336	0.334	0.997	4644	tags=34%, list=33%, signal=49%
20	HALLMARK_ANGIOGENESIS	Details ...	23	0.34	1.1	0.309	0.335	1	2477	tags=35%, list=17%, signal=42%
21	HALLMARK_INTERFERON_GAMMA_RESPONSE		174	0.31	1.08	0.359	0.345	1	2160	tags=24%, list=15%, signal=27%

## Sheet: MDA-MB-468_phenotype_sh-Control
Supplementary Table 13. Gene set enrichment analysis (GSEA) of DEGs usign Hallmark gene set (MDA-MB-468 cells).
	GS follow link to MSigDB	GS DETAILS	SIZE	ES	NES	NOM p-val	FDR q-val	FWER p-val	RANK AT MAX	LEADING EDGE
1	HALLMARK_HEDGEHOG_SIGNALING	Details ...	26	-0.67	-1.69	0	0.05	0.038	979	tags=35%, list=7%, signal=37%
10	HALLMARK_KRAS_SIGNALING_UP	Details ...	150	-0.38	-1.38	0	0.129	0.596	2407	tags=33%, list=17%, signal=40%
9	HALLMARK_INFLAMMATORY_RESPONSE	Details ...	152	-0.37	-1.38	0.006	0.141	0.588	906	tags=19%, list=6%, signal=20%
11	HALLMARK_MYC_TARGETS_V1	Details ...	200	-0.36	-1.36	0.13	0.141	0.663	4987	tags=49%, list=35%, signal=74%
12	HALLMARK_EPITHELIAL_MESENCHYMAL_TRANSITION	Details ...	155	-0.38	-1.35	0.047	0.145	0.709	1826	tags=31%, list=13%, signal=35%
8	HALLMARK_UV_RESPONSE_UP	Details ...	143	-0.32	-1.39	0.013	0.146	0.558	2652	tags=27%, list=19%, signal=32%
7	HALLMARK_IL6_JAK_STAT3_SIGNALING	Details ...	70	-0.37	-1.4	0.008	0.154	0.529	1030	tags=20%, list=7%, signal=21%
6	HALLMARK_IL2_STAT5_SIGNALING	Details ...	168	-0.33	-1.4	0.013	0.176	0.52	1705	tags=23%, list=12%, signal=25%
5	HALLMARK_NOTCH_SIGNALING	Details ...	29	-0.48	-1.41	0.052	0.202	0.503	3125	tags=38%, list=22%, signal=49%
4	HALLMARK_TNFA_SIGNALING_VIA_NFKB	Details ...	188	-0.46	-1.43	0	0.21	0.442	1220	tags=29%, list=9%, signal=31%
3	HALLMARK_TGF_BETA_SIGNALING	Details ...	53	-0.56	-1.45	0.002	0.221	0.371	3265	tags=43%, list=23%, signal=56%
2	HALLMARK_WNT_BETA_CATENIN_SIGNALING	Details ...	38	-0.54	-1.49	0.016	0.238	0.271	3578	tags=45%, list=25%, signal=60%
13	HALLMARK_G2M_CHECKPOINT	Details ...	198	-0.41	-1.28	0.245	0.243	0.889	3013	tags=38%, list=21%, signal=47%
15	HALLMARK_UNFOLDED_PROTEIN_RESPONSE	Details ...	111	-0.29	-1.24	0.207	0.271	0.944	3698	tags=37%, list=26%, signal=50%
14	HALLMARK_APOPTOSIS	Details ...	141	-0.28	-1.24	0.085	0.287	0.944	1506	tags=20%, list=11%, signal=22%
19	HALLMARK_P53_PATHWAY	Details ...	186	-0.25	-1.19	0.133	0.301	0.978	1666	tags=20%, list=12%, signal=22%
17	HALLMARK_MYC_TARGETS_V2	Details ...	58	-0.63	-1.21	0.04	0.302	0.97	2491	tags=62%, list=18%, signal=75%
18	HALLMARK_COMPLEMENT	Details ...	165	-0.27	-1.19	0.09	0.305	0.973	923	tags=14%, list=7%, signal=15%
16	HALLMARK_ESTROGEN_RESPONSE_EARLY	Details ...	186	-0.28	-1.21	0.129	0.312	0.965	2852	tags=34%, list=20%, signal=42%
20	HALLMARK_REACTIVE_OXYGEN_SPECIES_PATHWAY	Details ...	47	-0.29	-1.16	0.272	0.332	0.989	3297	tags=32%, list=23%, signal=41%
22	HALLMARK_E2F_TARGETS		200	-0.34	-1.14	0.337	0.333	0.992	4577	tags=43%, list=32%, signal=63%
21	HALLMARK_APICAL_JUNCTION		169	-0.3	-1.15	0.246	0.346	0.991	1752	tags=21%, list=12%, signal=24%
23	HALLMARK_ALLOGRAFT_REJECTION		128	-0.28	-1.13	0.234	0.347	0.996	2995	tags=26%, list=21%, signal=32%
25	HALLMARK_KRAS_SIGNALING_DN		123	-0.3	-1.11	0.213	0.354	0.997	3186	tags=37%, list=22%, signal=47%
24	HALLMARK_DNA_REPAIR		149	-0.2	-1.11	0.21	0.361	0.997	3417	tags=26%, list=24%, signal=34%
26	HALLMARK_APICAL_SURFACE		36	-0.3	-0.96	0.549	0.609	1	3496	tags=47%, list=25%, signal=63%
27	HALLMARK_SPERMATOGENESIS		88	-0.22	-0.93	0.577	0.64	1	2474	tags=19%, list=17%, signal=23%
28	HALLMARK_PANCREAS_BETA_CELLS		16	-0.36	-0.91	0.574	0.662	1	1940	tags=31%, list=14%, signal=36%
29	HALLMARK_MITOTIC_SPINDLE		199	-0.14	-0.79	0.834	0.832	1	2428	tags=16%, list=17%, signal=19%

## Sheet: HCC1187_phenotype_sh-SOX9-AS1
Supplementary Table 13. Gene set enrichment analysis (GSEA) of DEGs usign Hallmark gene set (HCC1187 cells).
	GS follow link to MSigDB	GS DETAILS	SIZE	ES	NES	NOM p-val	FDR q-val	FWER p-val	RANK AT MAX	LEADING EDGE
1	HALLMARK_BILE_ACID_METABOLISM	Details ...	91	0.37	1.29	0.105	1	0.819	2846	tags=31%, list=19%, signal=38%
2	HALLMARK_OXIDATIVE_PHOSPHORYLATION	Details ...	198	0.28	1.13	0.392	1	0.973	3141	tags=30%, list=21%, signal=37%
3	HALLMARK_REACTIVE_OXYGEN_SPECIES_PATHWAY	Details ...	48	0.26	1.06	0.362	1	0.993	3474	tags=29%, list=23%, signal=38%
4	HALLMARK_FATTY_ACID_METABOLISM	Details ...	142	0.23	1.05	0.348	0.943	0.993	4209	tags=36%, list=28%, signal=49%
5	HALLMARK_INTERFERON_ALPHA_RESPONSE	Details ...	91	0.37	1.05	0.422	0.757	0.993	3094	tags=32%, list=21%, signal=40%
6	HALLMARK_ADIPOGENESIS	Details ...	189	0.2	1.01	0.433	0.727	0.995	3380	tags=26%, list=22%, signal=33%
7	HALLMARK_KRAS_SIGNALING_DN	Details ...	135	0.27	0.97	0.526	0.709	0.999	2286	tags=24%, list=15%, signal=28%
8	HALLMARK_INTERFERON_GAMMA_RESPONSE	Details ...	167	0.29	0.97	0.503	0.626	0.999	4111	tags=36%, list=27%, signal=49%
9	HALLMARK_SPERMATOGENESIS	Details ...	100	0.23	0.94	0.569	0.6	0.999	4261	tags=32%, list=28%, signal=44%
10	HALLMARK_DNA_REPAIR	Details ...	149	0.19	0.92	0.596	0.576	0.999	3550	tags=27%, list=24%, signal=35%

## Sheet: HCC1187_phenotype_sh-Control
Supplementary Table 13. Gene set enrichment analysis (GSEA) of DEGs usign Hallmark gene set (HCC1187 cells).
	GS follow link to MSigDB	GS DETAILS	SIZE	ES	NES	NOM p-val	FDR q-val	FWER p-val	RANK AT MAX	LEADING EDGE
16	HALLMARK_TGF_BETA_SIGNALING	Details ...	54	-0.5	-1.48	0.02	0.074	0.421	3381	tags=48%, list=22%, signal=62%
15	HALLMARK_PROTEIN_SECRETION	Details ...	95	-0.49	-1.48	0.051	0.078	0.415	3541	tags=47%, list=24%, signal=62%
14	HALLMARK_PANCREAS_BETA_CELLS	Details ...	25	-0.62	-1.48	0.01	0.082	0.41	2218	tags=40%, list=15%, signal=47%
19	HALLMARK_EPITHELIAL_MESENCHYMAL_TRANSITION	Details ...	182	-0.45	-1.45	0.02	0.082	0.492	2337	tags=32%, list=16%, signal=38%
18	HALLMARK_HEDGEHOG_SIGNALING	Details ...	33	-0.48	-1.45	0.032	0.084	0.486	3424	tags=42%, list=23%, signal=55%
20	HALLMARK_ESTROGEN_RESPONSE_EARLY	Details ...	187	-0.37	-1.44	0.012	0.084	0.514	2842	tags=32%, list=19%, signal=38%
21	HALLMARK_TNFA_SIGNALING_VIA_NFKB		182	-0.51	-1.43	0.057	0.086	0.539	3575	tags=49%, list=24%, signal=63%
17	HALLMARK_HYPOXIA	Details ...	184	-0.51	-1.45	0.077	0.088	0.479	2530	tags=36%, list=17%, signal=43%
13	HALLMARK_HEME_METABOLISM	Details ...	180	-0.31	-1.48	0.008	0.088	0.409	2449	tags=25%, list=16%, signal=29%
12	HALLMARK_UV_RESPONSE_DN	Details ...	141	-0.42	-1.48	0.026	0.095	0.407	3294	tags=38%, list=22%, signal=48%
11	HALLMARK_CHOLESTEROL_HOMEOSTASIS	Details ...	72	-0.5	-1.48	0.029	0.103	0.407	3796	tags=50%, list=25%, signal=67%
10	HALLMARK_WNT_BETA_CATENIN_SIGNALING	Details ...	41	-0.51	-1.49	0.036	0.111	0.402	2483	tags=41%, list=16%, signal=50%
9	HALLMARK_APOPTOSIS	Details ...	149	-0.41	-1.49	0.022	0.121	0.399	3243	tags=35%, list=22%, signal=44%
22	HALLMARK_UV_RESPONSE_UP		153	-0.36	-1.38	0.107	0.123	0.666	3311	tags=32%, list=22%, signal=41%
8	HALLMARK_ANDROGEN_RESPONSE	Details ...	97	-0.49	-1.49	0.022	0.135	0.397	2634	tags=38%, list=17%, signal=46%
5	HALLMARK_MYC_TARGETS_V1	Details ...	200	-0.31	-1.54	0.033	0.137	0.3	3954	tags=31%, list=26%, signal=41%
7	HALLMARK_GLYCOLYSIS	Details ...	191	-0.34	-1.5	0.025	0.14	0.374	2536	tags=27%, list=17%, signal=32%
2	HALLMARK_MTORC1_SIGNALING	Details ...	198	-0.48	-1.64	0	0.144	0.141	3924	tags=45%, list=26%, signal=60%
6	HALLMARK_G2M_CHECKPOINT	Details ...	198	-0.32	-1.51	0.022	0.159	0.37	2460	tags=23%, list=16%, signal=27%
4	HALLMARK_P53_PATHWAY	Details ...	189	-0.44	-1.54	0.002	0.171	0.3	3234	tags=35%, list=21%, signal=44%
1	HALLMARK_UNFOLDED_PROTEIN_RESPONSE	Details ...	109	-0.53	-1.68	0.002	0.172	0.084	1833	tags=30%, list=12%, signal=34%
27	HALLMARK_KRAS_SIGNALING_UP		159	-0.36	-1.25	0.068	0.222	0.883	3276	tags=36%, list=22%, signal=45%
3	HALLMARK_IL2_STAT5_SIGNALING	Details ...	172	-0.45	-1.54	0.006	0.226	0.297	2946	tags=36%, list=20%, signal=44%
23	HALLMARK_MITOTIC_SPINDLE		199	-0.22	-1.28	0.153	0.226	0.851	2744	tags=20%, list=18%, signal=24%
25	HALLMARK_ESTROGEN_RESPONSE_LATE		179	-0.29	-1.26	0.087	0.227	0.87	2740	tags=25%, list=18%, signal=30%
26	HALLMARK_APICAL_JUNCTION		178	-0.28	-1.25	0.095	0.228	0.881	2518	tags=21%, list=17%, signal=25%
28	HALLMARK_NOTCH_SIGNALING		31	-0.38	-1.23	0.192	0.235	0.899	2842	tags=26%, list=19%, signal=32%
24	HALLMARK_PI3K_AKT_MTOR_SIGNALING		98	-0.24	-1.26	0.105	0.236	0.868	3622	tags=29%, list=24%, signal=37%
29	HALLMARK_INFLAMMATORY_RESPONSE		151	-0.35	-1.21	0.072	0.252	0.917	3635	tags=36%, list=24%, signal=48%
30	HALLMARK_ANGIOGENESIS		29	-0.38	-1.15	0.277	0.338	0.965	1510	tags=21%, list=10%, signal=23%
31	HALLMARK_COAGULATION		107	-0.33	-1.13	0.243	0.349	0.969	2165	tags=24%, list=14%, signal=28%
32	HALLMARK_IL6_JAK_STAT3_SIGNALING		69	-0.3	-1.07	0.337	0.441	0.987	3318	tags=30%, list=22%, signal=39%
34	HALLMARK_COMPLEMENT		169	-0.23	-0.97	0.519	0.582	0.998	2212	tags=21%, list=15%, signal=24%
33	HALLMARK_E2F_TARGETS		200	-0.17	-0.98	0.504	0.583	0.998	3562	tags=24%, list=24%, signal=30%
35	HALLMARK_MYOGENESIS		167	-0.22	-0.93	0.626	0.639	1	2319	tags=18%, list=15%, signal=21%
36	HALLMARK_MYC_TARGETS_V2		58	-0.25	-0.85	0.594	0.761	1	3878	tags=28%, list=26%, signal=37%
37	HALLMARK_ALLOGRAFT_REJECTION		138	-0.21	-0.82	0.857	0.781	1	3203	tags=26%, list=21%, signal=33%
38	HALLMARK_PEROXISOME		95	-0.16	-0.77	0.832	0.838	1	2223	tags=14%, list=15%, signal=16%
40	HALLMARK_APICAL_SURFACE		40	-0.21	-0.73	0.881	0.839	1	3240	tags=25%, list=22%, signal=32%
39	HALLMARK_XENOBIOTIC_METABOLISM		164	-0.17	-0.75	0.947	0.842	1	2127	tags=15%, list=14%, signal=17%
