# Supplementary material for: LncRNA SOX9-AS1 triggers a transcriptional program involved in lipid metabolic reprogramming, cell migration and invasion in triple-negative breast cancer
Source: Sci Rep. 2024 Jan 17;14:1483. doi: 10.1038/s41598-024-51947-2 (PMC10794186; doi:10.1038/s41598-024-51947-2)
Supplement: Supplementary file 16 — Supplementary Table 14. [file 41598_2024_51947_MOESM16_ESM.xlsx]

## Sheet: Supplementary Table 14. Shared 
Supplementary Table 14. Shared genes between Gong et al., clusters and SOX9-AS1 regulated genes.
65 common elements in "MPS1 Gong et al" and "SOX9-AS1":	23 common elements in "MPS2 Gong et al" and "SOX9-AS1":	9 common elements in "MPS3 Gong et al" and "SOX9-AS1":
ACSM1	PAPSS1	INMT
ALOX15B	POLR2F	CYP4F3
GGT1	UGT8	HDC
LDHD	CHST6	DHRS9
UGT2B28	CA9	ENPP6
ALDH3B2	GALNT13	CYP19A1
KYNU	OLAH	XYLT1
DDC	EXTL1	BHMT2
UGT2B11	CYP27C1	NOS1
HGD	ACSL6
AKR1D1	MAT1A
NAT2	NAT8L
ACADL	CA6
GNMT	HAO1
G6PD	B3GAT2
UGT1A6	ST8SIA1
HPD	PLA2G4D
ST6GALNAC1	ALPP
PNMT	B3GNT7
PNLIPRP3	ADCY8
GSTM5	PAH
SULT2B1	CA3
UGT2B15	FOLH1
CHST1	ADCY8
PLA2G4E	HAO1
AKR1B10
NQO1
UGT2B10
ALOX15
MOGAT2
AKR7A3
UGT1A7
HAO2
HSD3B1
HMGCS2
CYP4F8
DEGS2
TM7SF2
ACSBG1
PLA2G4F
ADH1C
CYP2B6
AWAT2
NDUFA4L2
NAT1
ATP6V0D2
HS3ST2
ACOX2
TDO2
MAOA
HS6ST3
CA12
ACER1
CYP4A22
GPX2
SULT1E1
RDH16
CYP8B1
COX7B2
PLA2G2F
SRD5A2
LFNG
CA4
CKMT1B
CYP4F2
CHST1
GSTM5
