# Supplementary material for: LncRNA SOX9-AS1 triggers a transcriptional program involved in lipid metabolic reprogramming, cell migration and invasion in triple-negative breast cancer
Source: Sci Rep. 2024 Jan 17;14:1483. doi: 10.1038/s41598-024-51947-2 (PMC10794186; doi:10.1038/s41598-024-51947-2)
Supplement: Supplementary file 17 — Supplementary Table 15. [file 41598_2024_51947_MOESM17_ESM.xlsx]

## Sheet: shRNA-primers
Supplementary Table 15. Design and sequences of the short hairpin RNAs targeting SOX9-AS1.
Well Location (if plate order)	Researcher Name		Primer Name	Sequence(enter all sequence 5' to 3')	Scale of Syn	5' Mods	3' Mods	Purity	Special handling
	Mireya Cisneros	SOX9-AS1-1	_shrna_8_top	CACCGTTACGGATACCATGCCTCCATCGAAATGGAGGCATGGTATCCGTAA	50N	#	#	DSL	#
	Mireya Cisneros		_shrna_8_bottom	AAAATTACGGATACCATGCCTCCATTTCGATGGAGGCATGGTATCCGTAAC	50N	#	#	DSL	#
	Mireya Cisneros	SOX9-AS1-2	_shrna_11_top	CACCGATGTTACGGATACCATGCCTCCGAAGAGGCATGGTATCCGTAACA	50N	#	#	DSL	#
	Mireya Cisneros		_shrna_11_bottom	AAAATGTTACGGATACCATGCCTCTTCGGAGGCATGGTATCCGTAACATC	50N	#	#	DSL	#

## Sheet: basic statistics_RNA-seq
Supplementary Table 15. General statistics of the quality control of raw fastq files.
Sample ID	Number of Reads	Raw paired end	Read Length	% Abundant	% Aligned	Median CV Coverage Uniformity
MDA-MB-468-sh-LacZ-1	55261395	27630698	76/76	0.072	0.9709	0.55
MDA-MB-468-sh-LacZ-2	43855541	21927771	76/76	0.0665	0.9709	0.54
MDA-MB-468-sh-LacZ-3	47228105	23614053	76/76	0.0702	0.9717	0.57
MDA-MB-468-sh-SOX9-AS1-1-1	43314127	21657064	76/76	0.0721	0.8881	0.54
MDA-MB-468-sh-SOX9-AS1-1-2	44227602	22113801	76/76	0.0859	0.9652	0.54
MDA-MB-468-sh-SOX9-AS1-1-3	40404875	20202438	76/76	0.0989	0.9684	0.58
HCC1187-sh-LacZ-1	55741982	27870991	76/76	0.0584	0.9444	0.52
HCC1187-sh-LacZ-2	48704328	24352164	76/76	0.0487	0.9625	0.52
HCC1187-sh-LacZ-3	53836440	26918220	76/76	0.0477	0.9544	0.52
HCC1187-sh-SOX9-AS1-1-1	36432485	18216243	76/76	0.0885	0.9623	0.54
HCC1187-sh-SOX9-AS1-1-2	38679093	19339547	76/76	0.0864	0.9633	0.57
HCC1187-sh-SOX9-AS1-1-3	59879763	29939882	76/76	0.073	0.9602	0.54
Average depth		23648573
